# Supplementary material for: Circular RNA circFBXW4 suppresses hepatic fibrosis via targeting the miR-18b-3p/FBXW7 axis
Source: Theranostics. 2020 Mar 26;10(11):4851–70. doi: 10.7150/thno.42423 (PMC7163456; doi:10.7150/thno.42423)
Supplement: Supplementary file 2 — Supplementary file 1. [file thnov10p4851s2.xls]

## Sheet: Dysregulated circRNAs
circRNA_ID	Known_circRNA	Locus	Type	Gene_ID	CCl4_counts	Vehicle_counts	CCl4	Vehicle	Pvalue	Qvalue	Regulation
circRNA.5160	-	8:93123100|93145747(-)	intergenic region	n/a	25	0	3.39701	0	2.34e-07	0.00017155	UP
circRNA.1772	mm9_circ_013353	17:34729576|34810209(-)	intergenic region	n/a	0	41	0	4.02096	3.07e-05	0.0112565	DOWN
circRNA.5094	mm9_circ_006613	8:67882981|67908889(-)	exon	ENSMUSG00000030465(Psd3:pleckstrin_and_Sec7_domain_containing_3)	0	38	0	3.72675	6.11e-05	0.0149218	DOWN
circRNA.4221	mm9_circ_002457	5:65565989|65594548(+)	exon	ENSMUSG00000029203(Ube2k:ubiquitin_conjugating_enzyme_E2K)	13	0	1.76644	0	0.000175464	0.0321537	UP
circRNA.5556	-	X:75172854|75261716(-)	exon	ENSMUSG00000031196(F8:coagulation_factor_VIII)	0	32	0	3.13831	0.000259302	0.0380137	DOWN
circRNA.2574	mm9_circ_013054	1:53885329|53914632(-)	exon	ENSMUSG00000042807(Hecw2:HECT_C2_and_WW_domain_containing_E3_ubiquitin_protein_ligase_2)	11	0	1.49468	0	0.000681211	0.0554809	UP
circRNA.2716	-	2:119434149|119445656(-)	exon	ENSMUSG00000034154(Ino80:INO80_homolog_S._cerevisiae_)	10	0	1.3588	0	0.000681211	0.0554809	UP
circRNA.446	mm9_circ_005799	11:69649728|69651723(+)	exon	ENSMUSG00000018765(Fxr2:fragile_X_mental_retardation_autosomal_homolog_2)	10	0	1.3588	0	0.000681211	0.0554809	UP
circRNA.590	-	12:103818849|103947209(-)	intergenic region	n/a	10	0	1.3588	0	0.000681211	0.0554809	UP
circRNA.5455	mm9_circ_001729	9:96591950|96611499(-)	exon	ENSMUSG00000032413(Rasa2:RAS_p21_protein_activator_2)	0	26	0	2.54988	0.00122209	0.0895791	DOWN
circRNA.1032	-	13:60896021|60935028(-)	intergenic region	n/a	9	0	1.22292	0	0.00177786	0.100244	UP
circRNA.230	-	10:89473752|89483524(-)	exon	ENSMUSG00000047638(Nr1h4:nuclear_receptor_subfamily_1_group_H_member_4)	9	0	1.22292	0	0.00177786	0.100244	UP
circRNA.5456	mm9_circ_004870	9:96602713|96611499(-)	exon	ENSMUSG00000032413(Rasa2:RAS_p21_protein_activator_2)	9	0	1.22292	0	0.00177786	0.100244	UP
circRNA.2468	-	1:171872697|171873439(+)	exon	ENSMUSG00000038147(Cd84:CD84_antigen)	0	23	0	2.25566	0.00276843	0.112736	DOWN
circRNA.4620	-	6:83402667|83404824(-)	exon	ENSMUSG00000034832(Tet3:tet_methylcytosine_dioxygenase_3)	0	22	0	2.15759	0.00276843	0.112736	DOWN
circRNA.5559	-	X:75210370|75261716(-)	exon	ENSMUSG00000031196(F8:coagulation_factor_VIII)	0	22	0	2.15759	0.00276843	0.112736	DOWN
circRNA.94	-	10:25441573|25443954(+)	exon	ENSMUSG00000019978(Epb41l2:erythrocyte_membrane_protein_band_4.1_like_2)	0	23	0	2.25566	0.00276843	0.112736	DOWN
circRNA.1618	-	16:70433545|70441319(+)	exon	ENSMUSG00000022707(Gbe1:glucan_1_4_alpha_branching_enzyme_1)	8	0	1.08704	0	0.00292486	0.112838	UP
circRNA.1848	-	17:50963693|50984674(-)	exon	ENSMUSG00000023923(Tbc1d5:TBC1_domain_family_member_5)	7	0	0.951163	0	0.00487477	0.127615	UP
circRNA.2003	-	18:36747348|36751267(+)	exon	ENSMUSG00000024474(Ik:IK_cytokine)	7	0	0.951163	0	0.00487477	0.127615	UP
circRNA.2570	-	1:53865041|53914632(-)	exon	ENSMUSG00000042807(Hecw2:HECT_C2_and_WW_domain_containing_E3_ubiquitin_protein_ligase_2)	7	0	0.951163	0	0.00487477	0.127615	UP
circRNA.3499	mm9_circ_000251	4:130718154|130719351(+)	exon	ENSMUSG00000028580(Pum1:pumilio_RNA_binding_family_member_1)	7	0	0.951163	0	0.00487477	0.127615	UP
circRNA.4007	-	5:120520781|120530396(+)	exon	ENSMUSG00000032754(Slc8b1:solute_carrier_family_8_sodium_lithium_calcium_exchanger_member_B1)	0	21	0	2.05952	0.00421342	0.127615	DOWN
circRNA.4015	mm9_circ_007750	5:121599195|121621379(-)	intergenic region	n/a	0	21	0	2.05952	0.00421342	0.127615	DOWN
circRNA.4347	-	6:121874392|121941038(+)	intergenic region	n/a	7	0	0.951163	0	0.00487477	0.127615	UP
circRNA.4349	-	6:121874392|122233877(+)	intergenic region	n/a	7	0	0.951163	0	0.00487477	0.127615	UP
circRNA.5561	-	X:75251658|75267583(-)	exon	ENSMUSG00000031196(F8:coagulation_factor_VIII)	7	0	0.951163	0	0.00487477	0.127615	UP
circRNA.1057	-	13:77316348|77334363(+)	exon	ENSMUSG00000071252(2210408I21Rik:RIKEN_cDNA_2210408I21_gene)	0	14	0	1.37301	0.00823669	0.134166	DOWN
circRNA.1838	-	17:50036941|50055627(-)	exon	ENSMUSG00000039316(Rftn1:raftlin_lipid_raft_linker_1)	0	13	0	1.27494	0.00823669	0.134166	DOWN
circRNA.2317	-	1:11181855|11208655(+)	exon	ENSMUSG00000048960(Prex2:phosphatidylinositol_3_4_5_trisphosphate_dependent_Rac_exchange_factor_2)	0	14	0	1.37301	0.00823669	0.134166	DOWN
circRNA.2993	-	2:43671359|43681511(+)	exon	ENSMUSG00000026866(Kynu:kynureninase_L_kynurenine_hydrolase_)	0	13	0	1.27494	0.00823669	0.134166	DOWN
circRNA.3296	mm9_circ_006286	3:51299783|51326035(-)	exon	ENSMUSG00000037174(Elf2:E74_like_factor_2)	0	14	0	1.37301	0.00823669	0.134166	DOWN
circRNA.3587	-	4:16151917|16158430(-)	exon	ENSMUSG00000041135(Ripk2:receptor_TNFRSF_interacting_serine_threonine_kinase_2)	0	14	0	1.37301	0.00823669	0.134166	DOWN
circRNA.3986	mm9_circ_014796	5:110753804|110756766(-)	exon	ENSMUSG00000029505(Ep400:E1A_binding_protein_p400)	0	14	0	1.37301	0.00823669	0.134166	DOWN
circRNA.4150	-	5:25347361|25353408(-)	exon	ENSMUSG00000038056(Kmt2c:lysine_K_specific_methyltransferase_2C)	0	20	0	1.96145	0.00646119	0.134166	DOWN
circRNA.4579	mm9_circ_010464	6:47540677|47577667(-)	exon	ENSMUSG00000029687(Ezh2:enhancer_of_zeste_homolog_2_Drosophila_)	0	14	0	1.37301	0.00823669	0.134166	DOWN
circRNA.4647	-	6:91986801|92053869(+)	exon	ENSMUSG00000034037(Fgd5:FYVE_RhoGEF_and_PH_domain_containing_5)	0	14	0	1.37301	0.00823669	0.134166	DOWN
circRNA.4802	mm9_circ_001429	7:143640752|143670055(-)	intergenic region	n/a	0	20	0	1.96145	0.00646119	0.134166	DOWN
circRNA.5076	mm9_circ_017500	8:46793493|46818908(+)	exon	ENSMUSG00000031627(Irf2:interferon_regulatory_factor_2)	0	14	0	1.37301	0.00823669	0.134166	DOWN
circRNA.5311	-	9:53531631|53533966(-)	exon	ENSMUSG00000034218(Atm:ataxia_telangiectasia_mutated)	0	13	0	1.27494	0.00823669	0.134166	DOWN
circRNA.5505	-	X:162941647|163000158(+)	exon	ENSMUSG00000031360(Ctps2:cytidine_5_triphosphate_synthase_2)	0	14	0	1.37301	0.00823669	0.134166	DOWN
circRNA.5506	-	X:163943100|163950225(-)	exon	ENSMUSG00000031370(Zrsr2:zinc_finger_CCCH_type_RNA_binding_motif_and_serine_arginine_rich_2)	0	14	0	1.37301	0.00823669	0.134166	DOWN
circRNA.921	-	13:112487709|112490642(+)	exon	ENSMUSG00000021756(Il6st:interleukin_6_signal_transducer)	0	20	0	1.96145	0.00646119	0.134166	DOWN
circRNA.941	mm9_circ_005864	13:17750257|17772957(-)	exon	ENSMUSG00000041297(Cdk13:cyclin_dependent_kinase_13)	0	13	0	1.27494	0.00823669	0.134166	DOWN
circRNA.10	-	10:108268572|108274188(+)	exon	ENSMUSG00000019907(Ppp1r12a:protein_phosphatase_1_regulatory_inhibitor_subunit_12A)	0	11	0	1.0788	0.0245793	0.135463	DOWN
circRNA.1050	-	13:70614933|70624466(-)	exon	ENSMUSG00000034525(Ice1:interactor_of_little_elongation_complex_ELL_subunit_1)	0	10	0	0.980723	0.0245793	0.135463	DOWN
circRNA.1151	mm9_circ_003709	14:21626719|21637640(+)	exon	ENSMUSG00000021767(Kat6b:K_lysine_acetyltransferase_6B)	0	12	0	1.17687	0.01412	0.135463	DOWN
circRNA.1152	-	14:22577848|22596542(+)	exon	ENSMUSG00000063458(1700112E06Rik:RIKEN_cDNA_1700112E06_gene)	0	12	0	1.17687	0.01412	0.135463	DOWN
circRNA.1203	-	14:31030844|31036059(+)	exon	ENSMUSG00000042323(Pbrm1:polybromo_1)	0	10	0	0.980723	0.0245793	0.135463	DOWN
circRNA.1218	-	14:34739231|34744904(+)	exon	ENSMUSG00000041408(Wapl:WAPL_cohesin_release_factor)	0	12	0	1.17687	0.01412	0.135463	DOWN
circRNA.1233	-	14:54372940|54377910(-)	exon	ENSMUSG00000000958(Slc7a7:solute_carrier_family_7_cationic_amino_acid_transporter_y+_system_member_7)	0	10	0	0.980723	0.0245793	0.135463	DOWN
circRNA.1264	-	14:60239481|60247466(-)	exon	ENSMUSG00000063895(Nupl1:nucleoporin_like_1)	0	10	0	0.980723	0.0245793	0.135463	DOWN
circRNA.1311	-	14:70256360|70267506(-)	exon	ENSMUSG00000022092(Ppp3cc:protein_phosphatase_3_catalytic_subunit_gamma_isoform)	0	12	0	1.17687	0.01412	0.135463	DOWN
circRNA.1369	-	15:33249926|33302547(+)	exon	ENSMUSG00000039007(Cpq:carboxypeptidase_Q)	0	12	0	1.17687	0.01412	0.135463	DOWN
circRNA.138	-	10:5309235|5318493(-)	intron	ENSMUSG00000096054(Syne1:spectrin_repeat_containing_nuclear_envelope_1)	0	10	0	0.980723	0.0245793	0.135463	DOWN
circRNA.1565	mm9_circ_018395	16:31127321|31141797(-)	exon	ENSMUSG00000049076(Acap2:ArfGAP_with_coiled_coil_ankyrin_repeat_and_PH_domains_2)	0	12	0	1.17687	0.01412	0.135463	DOWN
circRNA.1623	-	16:84962722|85030365(-)	exon	ENSMUSG00000022892(App:amyloid_beta_A4_precursor_protein)	5	0	0.679402	0	0.0245793	0.135463	UP
circRNA.1746	-	17:32220161|32229735(-)	exon	ENSMUSG00000024002(Brd4:bromodomain_containing_4)	5	0	0.679402	0	0.0245793	0.135463	UP
circRNA.1788	-	17:35382858|35471101(+)	intergenic region	n/a	0	12	0	1.17687	0.01412	0.135463	DOWN
circRNA.1883	-	17:63969534|63969899(-)	intron	ENSMUSG00000000127(Fer:fer_fms_fps_related_protein_kinase)	0	10	0	0.980723	0.0245793	0.135463	DOWN
circRNA.1893	mm9_circ_006640	17:64624528|64625451(+)	exon	ENSMUSG00000024085(Man2a1:mannosidase_2_alpha_1)	5	0	0.679402	0	0.0245793	0.135463	UP
circRNA.190	-	10:7140319|7154485(-)	exon	ENSMUSG00000015202(Cnksr3:Cnksr_family_member_3)	0	15	0	1.47108	0.0243739	0.135463	DOWN
circRNA.1939	mm9_circ_016460	17:80445430|80460047(-)	exon	ENSMUSG00000024241(Sos1:son_of_sevenless_homolog_1_Drosophila_)	5	0	0.679402	0	0.0245793	0.135463	UP
circRNA.1982	-	18:21008725|21020999(+)	exon	ENSMUSG00000024317(Rnf138:ring_finger_protein_138)	0	11	0	1.0788	0.0245793	0.135463	DOWN
circRNA.2107	mm9_circ_012897	18:80909592|80917878(-)	exon	ENSMUSG00000024566(Atp9b:ATPase_class_II_type_9B)	0	10	0	0.980723	0.0245793	0.135463	DOWN
circRNA.2133	-	19:24112746|24120903(-)	exon	ENSMUSG00000024812(Tjp2:tight_junction_protein_2)	0	12	0	1.17687	0.01412	0.135463	DOWN
circRNA.2217	-	19:40363202|40373617(-)	exon	ENSMUSG00000025006(Sorbs1:sorbin_and_SH3_domain_containing_1)	5	0	0.679402	0	0.0245793	0.135463	UP
circRNA.2223	-	19:41552449|41555701(+)	exon	ENSMUSG00000025019(Lcor:ligand_dependent_nuclear_receptor_corepressor)	0	12	0	1.17687	0.01412	0.135463	DOWN
circRNA.2238	-	19:44084417|44088777(-)	exon	ENSMUSG00000025199(Chuk:conserved_helix_loop_helix_ubiquitous_kinase)	5	0	0.679402	0	0.0245793	0.135463	UP
circRNA.2242	mm9_circ_000338	19:45630865|45640521(-)	exon	ENSMUSG00000040913(Fbxw4:F_box_and_WD_40_domain_protein_4)	0	11	0	1.0788	0.0245793	0.135463	DOWN
circRNA.2274	mm9_circ_007735	19:57378549|57379175(+)	exon	ENSMUSG00000033478(Fam160b1:family_with_sequence_similarity_160_member_B1)	6	0	0.815282	0	0.01412	0.135463	UP
circRNA.2275	-	19:57629085|57642628(+)	exon	ENSMUSG00000054843(Atrnl1:attractin_like_1)	0	11	0	1.0788	0.0245793	0.135463	DOWN
circRNA.2382	-	1:139754229|140118763(-)	intergenic region	n/a	6	0	0.815282	0	0.01412	0.135463	UP
circRNA.2409	-	1:139985595|139994254(-)	intergenic region	n/a	0	10	0	0.980723	0.0245793	0.135463	DOWN
circRNA.2503	-	1:179043737|179094402(-)	exon	ENSMUSG00000055067(Smyd3:SET_and_MYND_domain_containing_3)	0	17	0	1.66723	0.0155419	0.135463	DOWN
circRNA.2515	mm9_circ_005659	1:185386246|185397267(+)	exon	ENSMUSG00000026615(Eprs:glutamyl_prolyl_tRNA_synthetase)	0	11	0	1.0788	0.0245793	0.135463	DOWN
circRNA.2519	-	1:190146952|190162313(-)	exon	ENSMUSG00000010175(Prox1:prospero_homeobox_1)	0	10	0	0.980723	0.0245793	0.135463	DOWN
circRNA.2568	-	1:53851573|53868919(-)	exon	ENSMUSG00000042807(Hecw2:HECT_C2_and_WW_domain_containing_E3_ubiquitin_protein_ligase_2)	0	10	0	0.980723	0.0245793	0.135463	DOWN
circRNA.257	mm9_circ_017115	11:103046379|103055289(+)	exon	ENSMUSG00000020936(Nmt1:N_myristoyltransferase_1)	5	0	0.679402	0	0.0245793	0.135463	UP
circRNA.2619	-	1:7120194|7147739(+)	exon	ENSMUSG00000051285(Pcmtd1:protein_L_isoaspartate_D_aspartate_O_methyltransferase_domain_containing_1)	5	0	0.679402	0	0.0245793	0.135463	UP
circRNA.2754	-	2:128736563|128738369(+)	exon	ENSMUSG00000014361(Mertk:c_mer_proto_oncogene_tyrosine_kinase)	0	17	0	1.66723	0.0155419	0.135463	DOWN
circRNA.2797	-	2:144255340|144257993(-)	exon	ENSMUSG00000027423(Snx5:sorting_nexin_5)	0	11	0	1.0788	0.0245793	0.135463	DOWN
circRNA.2808	-	2:146387228|146406504(-)	intron	ENSMUSG00000037110(Ralgapa2:Ral_GTPase_activating_protein_alpha_subunit_2_catalytic_)	0	11	0	1.0788	0.0245793	0.135463	DOWN
circRNA.2810	-	2:146404863|146412868(-)	exon	ENSMUSG00000037110(Ralgapa2:Ral_GTPase_activating_protein_alpha_subunit_2_catalytic_)	0	16	0	1.56916	0.0155419	0.135463	DOWN
circRNA.2816	-	2:147024715|147026439(+)	exon	ENSMUSG00000027433(Xrn2:5_3_exoribonuclease_2)	6	0	0.815282	0	0.01412	0.135463	UP
circRNA.2852	mm9_circ_016411	2:158035996|158058827(+)	exon	ENSMUSG00000027651(Rprd1b:regulation_of_nuclear_pre_mRNA_domain_containing_1B)	0	17	0	1.66723	0.0155419	0.135463	DOWN
circRNA.2875	-	2:166609738|166613260(-)	exon	ENSMUSG00000039621(Prex1:phosphatidylinositol_3_4_5_trisphosphate_dependent_Rac_exchange_factor_1)	5	0	0.679402	0	0.0245793	0.135463	UP
circRNA.2963	-	2:31096027|31097150(-)	exon	ENSMUSG00000075415(Fnbp1:formin_binding_protein_1)	0	10	0	0.980723	0.0245793	0.135463	DOWN
circRNA.3113	-	3:109525869|109578364(+)	exon	ENSMUSG00000033721(Vav3:vav_3_oncogene)	0	11	0	1.0788	0.0245793	0.135463	DOWN
circRNA.3255	-	3:151497827|151497976(+)	exon	ENSMUSG00000039167(Adgrl4:adhesion_G_protein_coupled_receptor_L4)	5	0	0.679402	0	0.0245793	0.135463	UP
circRNA.3396	-	3:95470177|95474752(+)	exon	ENSMUSG00000015522(Arnt:aryl_hydrocarbon_receptor_nuclear_translocator)	0	11	0	1.0788	0.0245793	0.135463	DOWN
circRNA.342	-	11:26534211|26550075(-)	exon	ENSMUSG00000064090(Vrk2:vaccinia_related_kinase_2)	6	0	0.815282	0	0.01412	0.135463	UP
circRNA.3425	-	4:106690215|106703191(-)	exon	ENSMUSG00000047502(Mroh7:maestro_heat_like_repeat_family_member_7)	0	11	0	1.0788	0.0245793	0.135463	DOWN
circRNA.3437	-	4:11059012|11066707(-)	exon	ENSMUSG00000050323(Ndufaf6:NADH_dehydrogenase_ubiquinone_complex_I_assembly_factor_6)	0	10	0	0.980723	0.0245793	0.135463	DOWN
circRNA.3598	-	4:40163719|40167191(+)	exon	ENSMUSG00000028405(Aco1:aconitase_1)	5	0	0.679402	0	0.0245793	0.135463	UP
circRNA.3639	mm9_circ_007736	4:56906215|56912130(-)	exon	ENSMUSG00000055296(Tmem245:transmembrane_protein_245)	5	0	0.679402	0	0.0245793	0.135463	UP
circRNA.3974	mm9_circ_014393	5:106634831|106638635(-)	exon	ENSMUSG00000049606(Zfp644:zinc_finger_protein_644)	0	17	0	1.66723	0.0155419	0.135463	DOWN
circRNA.3977	-	5:107764676|107799260(-)	exon	ENSMUSG00000011831(Evi5:ecotropic_viral_integration_site_5)	0	10	0	0.980723	0.0245793	0.135463	DOWN
circRNA.4032	-	5:122961013|122987806(-)	exon	ENSMUSG00000029475(Kdm2b:lysine_K_specific_demethylase_2B)	0	16	0	1.56916	0.0155419	0.135463	DOWN
circRNA.4136	mm9_circ_004990	5:23540375|23565265(-)	exon	ENSMUSG00000062604(Srpk2:serine_arginine_rich_protein_specific_kinase_2)	0	11	0	1.0788	0.0245793	0.135463	DOWN
circRNA.4156	mm9_circ_003298	5:28358274|28368313(+)	exon	ENSMUSG00000048271(Rbm33:RNA_binding_motif_protein_33)	5	0	0.679402	0	0.0245793	0.135463	UP
circRNA.4157	-	5:28358274|28394670(+)	exon	ENSMUSG00000048271(Rbm33:RNA_binding_motif_protein_33)	6	0	0.815282	0	0.01412	0.135463	UP
circRNA.4236	-	5:73069883|73072921(-)	exon	ENSMUSG00000070733(Fryl:furry_homolog_like_Drosophila_)	5	0	0.679402	0	0.0245793	0.135463	UP
circRNA.4281	-	5:96128943|96134132(-)	exon	ENSMUSG00000034724(Cnot6l:CCR4_NOT_transcription_complex_subunit_6_like)	0	18	0	1.7653	0.00998336	0.135463	DOWN
circRNA.4293	-	6:108813627|108818613(+)	exon	ENSMUSG00000030105(Arl8b:ADP_ribosylation_factor_like_8B)	5	0	0.679402	0	0.0245793	0.135463	UP
circRNA.4312	-	6:11988722|11997194(+)	exon	ENSMUSG00000029629(Phf14:PHD_finger_protein_14)	0	15	0	1.47108	0.0243739	0.135463	DOWN
circRNA.4454	-	6:134758619|134761434(-)	exon	ENSMUSG00000030203(Dusp16:dual_specificity_phosphatase_16)	5	0	0.679402	0	0.0245793	0.135463	UP
circRNA.4537	-	6:3532158|3536972(+)	exon	ENSMUSG00000001376(Ccdc132:coiled_coil_domain_containing_132)	0	10	0	0.980723	0.0245793	0.135463	DOWN
circRNA.4543	-	6:37949222|37958694(+)	exon	ENSMUSG00000029833(Trim24:tripartite_motif_containing_24)	0	10	0	0.980723	0.0245793	0.135463	DOWN
circRNA.4627	-	6:84149675|84152409(+)	exon	ENSMUSG00000033788(Dysf:dysferlin)	5	0	0.679402	0	0.0245793	0.135463	UP
circRNA.4732	mm9_circ_008117	7:121052087|121057399(+)	exon	ENSMUSG00000030876(Mettl9:methyltransferase_like_9)	6	0	0.815282	0	0.01412	0.135463	UP
circRNA.4752	-	7:127552259|127553294(+)	exon	ENSMUSG00000053877(Srcap:Snf2_related_CREBBP_activator_protein)	0	10	0	0.980723	0.0245793	0.135463	DOWN
circRNA.4916	-	7:67264865|67268400(-)	exon	ENSMUSG00000030557(Mef2a:myocyte_enhancer_factor_2A)	0	15	0	1.47108	0.0243739	0.135463	DOWN
circRNA.4922	-	7:70354744|70358290(-)	exon	ENSMUSG00000030551(Nr2f2:nuclear_receptor_subfamily_2_group_F_member_2)	0	11	0	1.0788	0.0245793	0.135463	DOWN
circRNA.5018	-	8:11785713|11800868(+)	exon	ENSMUSG00000031511(Arhgef7:Rho_guanine_nucleotide_exchange_factor_GEF7_)	5	0	0.679402	0	0.0245793	0.135463	UP
circRNA.5046	-	8:25640577|25649703(+)	exon	ENSMUSG00000054823(Whsc1l1:Wolf_Hirschhorn_syndrome_candidate_1_like_1_human_)	0	11	0	1.0788	0.0245793	0.135463	DOWN
circRNA.5066	-	8:41076232|41084840(-)	exon	ENSMUSG00000045636(Mtus1:mitochondrial_tumor_suppressor_1)	5	0	0.679402	0	0.0245793	0.135463	UP
circRNA.5093	mm9_circ_006238	8:67882981|67908886(-)	exon	ENSMUSG00000030465(Psd3:pleckstrin_and_Sec7_domain_containing_3)	5	0	0.679402	0	0.0245793	0.135463	UP
circRNA.5098	mm9_circ_011562	8:69613394|69707694(-)	intergenic region	n/a	5	0	0.679402	0	0.0245793	0.135463	UP
circRNA.5141	-	8:85875634|85879810(+)	exon	ENSMUSG00000036879(Phkb:phosphorylase_kinase_beta)	0	15	0	1.47108	0.0243739	0.135463	DOWN
circRNA.5197	-	9:108024103|108032209(+)	exon	ENSMUSG00000093456(Gm20662:predicted_gene_20662)	0	12	0	1.17687	0.01412	0.135463	DOWN
circRNA.5229	-	9:122131893|122137601(+)	exon	ENSMUSG00000038145(Snrk:SNF_related_kinase)	5	0	0.679402	0	0.0245793	0.135463	UP
circRNA.5277	-	9:34983621|34985895(-)	intron	ENSMUSG00000032036(Kirrel3:kin_of_IRRE_like_3_Drosophila_)	0	11	0	1.0788	0.0245793	0.135463	DOWN
circRNA.5327	-	9:58623687|58643802(+)	exon	ENSMUSG00000032336(Nptn:neuroplastin)	5	0	0.679402	0	0.0245793	0.135463	UP
circRNA.5349	-	9:64725502|64728429(-)	exon	ENSMUSG00000004771(Rab11a:RAB11A_member_RAS_oncogene_family)	6	0	0.815282	0	0.01412	0.135463	UP
circRNA.5458	mm9_circ_018254	9:99483100|99505732(-)	exon	ENSMUSG00000032468(Armc8:armadillo_repeat_containing_8)	0	10	0	0.980723	0.0245793	0.135463	DOWN
circRNA.59	-	10:12713254|12727912(-)	exon	ENSMUSG00000019820(Utrn:utrophin)	0	10	0	0.980723	0.0245793	0.135463	DOWN
circRNA.687	-	12:35078900|35086984(+)	exon	ENSMUSG00000020590(Snx13:sorting_nexin_13)	6	0	0.815282	0	0.01412	0.135463	UP
circRNA.729	-	12:53298983|53501278(+)	intron	ENSMUSG00000021010(Npas3:neuronal_PAS_domain_protein_3)	0	11	0	1.0788	0.0245793	0.135463	DOWN
circRNA.813	-	12:69603476|69610826(-)	exon	ENSMUSG00000034801(Sos2:son_of_sevenless_homolog_2_Drosophila_)	0	11	0	1.0788	0.0245793	0.135463	DOWN
circRNA.850	-	12:84394624|84405475(-)	exon	ENSMUSG00000021236(Entpd5:ectonucleoside_triphosphate_diphosphohydrolase_5)	0	11	0	1.0788	0.0245793	0.135463	DOWN
circRNA.989	-	13:45795509|45956572(-)	exon	ENSMUSG00000046876(Atxn1:ataxin_1)	5	0	0.679402	0	0.0245793	0.135463	UP
circRNA.4526	mm9_circ_009396	6:31418931|31433131(+)	exon	ENSMUSG00000025609(Mkln1:muskelin_1_intracellular_mediator_containing_kelch_motifs)	2	26	0.271761	2.54988	0.0281243	0.153844	DOWN
circRNA.104	-	10:39395005|39455135(+)	exon	ENSMUSG00000019843(Fyn:Fyn_proto_oncogene)	0	9	0	0.882651	0.0434865	0.205649	DOWN
circRNA.1593	-	16:44028679|44040158(-)	intergenic region	n/a	3	30	0.407641	2.94217	0.0415712	0.205649	DOWN
circRNA.1653	-	16:95377301|95409952(-)	exon	ENSMUSG00000040732(Erg:avian_erythroblastosis_virus_E_26_v_ets_oncogene_related)	0	9	0	0.882651	0.0434865	0.205649	DOWN
circRNA.1663	-	17:10238893|10274063(-)	exon	ENSMUSG00000062078(Qk:quaking)	0	9	0	0.882651	0.0434865	0.205649	DOWN
circRNA.1919	-	17:66809466|66817977(-)	exon	ENSMUSG00000033278(Ptprm:protein_tyrosine_phosphatase_receptor_type_M)	0	9	0	0.882651	0.0434865	0.205649	DOWN
circRNA.2082	-	18:73657195|73662867(-)	exon	ENSMUSG00000024515(Smad4:SMAD_family_member_4)	0	9	0	0.882651	0.0434865	0.205649	DOWN
circRNA.2159	-	19:3486976|3514719(-)	exon	ENSMUSG00000024908(Ppp6r3:protein_phosphatase_6_regulatory_subunit_3)	0	9	0	0.882651	0.0434865	0.205649	DOWN
circRNA.220	-	10:86883784|86907431(-)	exon	ENSMUSG00000035459(Stab2:stabilin_2)	0	9	0	0.882651	0.0434865	0.205649	DOWN
circRNA.2259	-	19:53618467|53625162(+)	exon	ENSMUSG00000024974(Smc3:structural_maintenance_of_chromosomes_3)	0	9	0	0.882651	0.0434865	0.205649	DOWN
circRNA.2288	-	19:58263912|58270163(-)	exon	ENSMUSG00000025089(Gfra1:glial_cell_line_derived_neurotrophic_factor_family_receptor_alpha_1)	0	9	0	0.882651	0.0434865	0.205649	DOWN
circRNA.2313	-	1:10999724|11080124(+)	intron	ENSMUSG00000048960(Prex2:phosphatidylinositol_3_4_5_trisphosphate_dependent_Rac_exchange_factor_2)	0	9	0	0.882651	0.0434865	0.205649	DOWN
circRNA.2597	-	1:62637566|62638184(+)	exon	ENSMUSG00000052062(Pard3b:par_3_family_cell_polarity_regulator_beta)	0	9	0	0.882651	0.0434865	0.205649	DOWN
circRNA.3066	-	2:84944242|84950540(+)	exon	ENSMUSG00000027074(Slc43a3:solute_carrier_family_43_member_3)	0	9	0	0.882651	0.0434865	0.205649	DOWN
circRNA.4313	-	6:119911048|119916042(+)	exon	ENSMUSG00000030166(Rad52:RAD52_homolog_S._cerevisiae_)	0	9	0	0.882651	0.0434865	0.205649	DOWN
circRNA.4547	-	6:38458491|38487150(+)	intron	ENSMUSG00000038538(Ubn2:ubinuclein_2)	0	9	0	0.882651	0.0434865	0.205649	DOWN
circRNA.4552	-	6:39037900|39039740(-)	intron	ENSMUSG00000029925(Tbxas1:thromboxane_A_synthase_1_platelet)	0	9	0	0.882651	0.0434865	0.205649	DOWN
circRNA.4596	-	6:65052620|65058132(+)	exon	ENSMUSG00000029920(Smarcad1:SWI_SNF_related_matrix_associated_actin_dependent_regulator_of_chromatin_subfamily_a_containing_DEAD_H_box_1)	0	9	0	0.882651	0.0434865	0.205649	DOWN
circRNA.4690	-	7:109911915|109919477(-)	exon	ENSMUSG00000035901(Dennd5a:DENN_MADD_domain_containing_5A)	0	9	0	0.882651	0.0434865	0.205649	DOWN
circRNA.4832	-	7:28776858|28778990(+)	exon	ENSMUSG00000015149(Sirt2:sirtuin_2)	0	9	0	0.882651	0.0434865	0.205649	DOWN
circRNA.5253	-	9:22012679|22013166(+)	exon	ENSMUSG00000003402(Prkcsh:protein_kinase_C_substrate_80K_H)	0	9	0	0.882651	0.0434865	0.205649	DOWN
circRNA.991	-	13:45852328|45956575(-)	exon	ENSMUSG00000046876(Atxn1:ataxin_1)	0	9	0	0.882651	0.0434865	0.205649	DOWN
