# Supplementary material for: Circular RNA circFBXW4 suppresses hepatic fibrosis via targeting the miR-18b-3p/FBXW7 axis
Source: Theranostics. 2020 Mar 26;10(11):4851–70. doi: 10.7150/thno.42423 (PMC7163456; doi:10.7150/thno.42423)
Supplement: Supplementary file 3 — Supplementary file 2. [file thnov10p4851s3.xls]

## Sheet: Dysregulated circRNAs
circRNA_ID	Known_circRNA	Locus	Type	Gene_ID	Recovery_counts	CCl4_counts	Recovery	CCl4	Pvalue	Qvalue	Regulation
circRNA.1774	mm9_circ_010282	17:34736895|34817288(-)	intergenic region	n/a	0	102	0	13.8598	1.09e-14	9.21e-12	DOWN
circRNA.3102	-	3:106164090|106211341(-)	intergenic region	n/a	40	0	4.22686	0	3.21e-07	0.000135023	UP
circRNA.600	-	12:104220209|104344280(+)	intergenic region	n/a	31	0	3.27582	0	4.86e-06	0.00136519	UP
circRNA.5455	mm9_circ_001729	9:96591950|96611499(-)	exon	ENSMUSG00000032413(Rasa2:RAS_p21_protein_activator_2)	24	0	2.53612	0	4.93e-05	0.0103833	UP
circRNA.1441	mm9_circ_004432	15:75048442|75110627(-)	intergenic region	n/a	15	0	1.58507	0	0.00109407	0.153534	UP
circRNA.4281	-	5:96128943|96134132(-)	exon	ENSMUSG00000034724(Cnot6l:CCR4_NOT_transcription_complex_subunit_6_like)	15	0	1.58507	0	0.00109407	0.153534	UP
circRNA.3297	mm9_circ_005039	3:51308050|51326035(-)	exon	ENSMUSG00000037174(Elf2:E74_like_factor_2)	14	0	1.4794	0	0.00177786	0.18712	UP
circRNA.590	-	12:103818849|103947209(-)	intergenic region	n/a	0	10	0	1.3588	0.00177786	0.18712	DOWN
circRNA.2014	mm9_circ_017413	18:39120119|39150118(+)	exon	ENSMUSG00000036452(Arhgap26:Rho_GTPase_activating_protein_26)	13	0	1.37373	0	0.00292486	0.246274	UP
circRNA.2242	mm9_circ_000338	19:45630865|45640521(-)	exon	ENSMUSG00000040913(Fbxw4:F_box_and_WD_40_domain_protein_4)	13	0	1.37373	0	0.00292486	0.246274	UP
circRNA.1032	-	13:60896021|60935028(-)	intergenic region	n/a	0	9	0	1.22292	0.00487477	0.247689	DOWN
circRNA.1495	mm9_circ_005048	15:91705106|91712862(+)	exon	ENSMUSG00000036273(Lrrk2:leucine_rich_repeat_kinase_2)	10	0	1.05671	0	0.00823669	0.247689	UP
circRNA.1618	-	16:70433545|70441319(+)	exon	ENSMUSG00000022707(Gbe1:glucan_1_4_alpha_branching_enzyme_1)	0	8	0	1.08704	0.00823669	0.247689	DOWN
circRNA.1838	-	17:50036941|50055627(-)	exon	ENSMUSG00000039316(Rftn1:raftlin_lipid_raft_linker_1)	10	0	1.05671	0	0.00823669	0.247689	UP
circRNA.1851	-	17:51803431|51809287(-)	exon	ENSMUSG00000023927(Satb1:special_AT_rich_sequence_binding_protein_1)	10	0	1.05671	0	0.00823669	0.247689	UP
circRNA.1875	mm9_circ_008009	17:6137211|6139156(+)	exon	ENSMUSG00000034377(Tulp4:tubby_like_protein_4)	0	9	0	1.22292	0.00487477	0.247689	DOWN
circRNA.2107	mm9_circ_012897	18:80909592|80917878(-)	exon	ENSMUSG00000024566(Atp9b:ATPase_class_II_type_9B)	10	0	1.05671	0	0.00823669	0.247689	UP
circRNA.2468	-	1:171872697|171873439(+)	exon	ENSMUSG00000038147(Cd84:CD84_antigen)	10	0	1.05671	0	0.00823669	0.247689	UP
circRNA.2574	mm9_circ_013054	1:53885329|53914632(-)	exon	ENSMUSG00000042807(Hecw2:HECT_C2_and_WW_domain_containing_E3_ubiquitin_protein_ligase_2)	2	11	0.211343	1.49468	0.00646119	0.247689	DOWN
circRNA.2890	-	2:167507047|167511326(+)	exon	ENSMUSG00000006418(Rnf114:ring_finger_protein_114)	10	0	1.05671	0	0.00823669	0.247689	UP
circRNA.3513	mm9_circ_007893	4:133719537|133723051(-)	exon	ENSMUSG00000007880(Arid1a:AT_rich_interactive_domain_1A_SWI_like_)	47	8	4.96656	1.08704	0.0048482	0.247689	UP
circRNA.441	mm9_circ_001335	11:6313788|6317080(+)	exon	ENSMUSG00000020456(Ogdh:oxoglutarate_alpha_ketoglutarate_dehydrogenase_lipoamide_)	11	0	1.16239	0	0.00823669	0.247689	UP
circRNA.4534	-	6:35077981|35080226(-)	exon	ENSMUSG00000038784(Cnot4:CCR4_NOT_transcription_complex_subunit_4)	11	0	1.16239	0	0.00823669	0.247689	UP
circRNA.4749	-	7:127484542|127486889(+)	intron	ENSMUSG00000042423(Fbrs:fibrosin)	11	0	1.16239	0	0.00823669	0.247689	UP
circRNA.5044	-	8:25159645|25177994(-)	exon	ENSMUSG00000065954(Tacc1:transforming_acidic_coiled_coil_containing_protein_1)	10	0	1.05671	0	0.00823669	0.247689	UP
circRNA.5238	mm9_circ_000340	9:14571623|14575439(-)	exon	ENSMUSG00000013076(Amotl1:angiomotin_like_1)	10	0	1.05671	0	0.00823669	0.247689	UP
circRNA.598	-	12:104218206|104389712(+)	intergenic region	n/a	10	0	1.05671	0	0.00823669	0.247689	UP
circRNA.602	-	12:104237195|104263214(+)	intergenic region	n/a	11	0	1.16239	0	0.00823669	0.247689	UP
circRNA.1848	-	17:50963693|50984674(-)	exon	ENSMUSG00000023923(Tbc1d5:TBC1_domain_family_member_5)	0	7	0	0.951163	0.01412	0.31287	DOWN
circRNA.192	-	10:7152864|7160807(-)	exon	ENSMUSG00000015202(Cnksr3:Cnksr_family_member_3)	0	7	0	0.951163	0.01412	0.31287	DOWN
circRNA.2003	-	18:36747348|36751267(+)	exon	ENSMUSG00000024474(Ik:IK_cytokine)	0	7	0	0.951163	0.01412	0.31287	DOWN
circRNA.2570	-	1:53865041|53914632(-)	exon	ENSMUSG00000042807(Hecw2:HECT_C2_and_WW_domain_containing_E3_ubiquitin_protein_ligase_2)	0	7	0	0.951163	0.01412	0.31287	DOWN
circRNA.3499	mm9_circ_000251	4:130718154|130719351(+)	exon	ENSMUSG00000028580(Pum1:pumilio_RNA_binding_family_member_1)	0	7	0	0.951163	0.01412	0.31287	DOWN
circRNA.4136	mm9_circ_004990	5:23540375|23565265(-)	exon	ENSMUSG00000062604(Srpk2:serine_arginine_rich_protein_specific_kinase_2)	9	0	0.951043	0	0.01412	0.31287	UP
circRNA.4349	-	6:121874392|122233877(+)	intergenic region	n/a	0	7	0	0.951163	0.01412	0.31287	DOWN
circRNA.4548	-	6:38461475|38470222(+)	exon	ENSMUSG00000038538(Ubn2:ubinuclein_2)	9	0	0.951043	0	0.01412	0.31287	UP
circRNA.5007	mm9_circ_017927	8:110990477|111021095(-)	intergenic region	n/a	0	7	0	0.951163	0.01412	0.31287	DOWN
circRNA.5561	-	X:75251658|75267583(-)	exon	ENSMUSG00000031196(F8:coagulation_factor_VIII)	0	7	0	0.951163	0.01412	0.31287	DOWN
circRNA.1085	-	13:94224895|94233180(-)	exon	ENSMUSG00000021687(Scamp1:secretory_carrier_membrane_protein_1)	0	6	0	0.815282	0.0245793	0.390486	DOWN
circRNA.1152	-	14:22577848|22596542(+)	exon	ENSMUSG00000063458(1700112E06Rik:RIKEN_cDNA_1700112E06_gene)	8	0	0.845372	0	0.0245793	0.390486	UP
circRNA.20	mm9_circ_011356	10:116517317|116549175(-)	exon	ENSMUSG00000020166(Cnot2:CCR4_NOT_transcription_complex_subunit_2)	8	0	0.845372	0	0.0245793	0.390486	UP
circRNA.2078	-	18:70580653|70594399(+)	exon	ENSMUSG00000024513(Mbd2:methyl_CpG_binding_domain_protein_2)	8	0	0.845372	0	0.0245793	0.390486	UP
circRNA.2843	-	2:156906396|156938654(-)	intergenic region	n/a	0	6	0	0.815282	0.0245793	0.390486	DOWN
circRNA.3041	-	2:71056495|71063495(+)	exon	ENSMUSG00000041966(Dcaf17:DDB1_and_CUL4_associated_factor_17)	8	0	0.845372	0	0.0245793	0.390486	UP
circRNA.3595	mm9_circ_009720	4:34839332|34839986(-)	exon	ENSMUSG00000039967(Zfp292:zinc_finger_protein_292)	8	0	0.845372	0	0.0245793	0.390486	UP
circRNA.4157	-	5:28358274|28394670(+)	exon	ENSMUSG00000048271(Rbm33:RNA_binding_motif_protein_33)	0	6	0	0.815282	0.0245793	0.390486	DOWN
circRNA.4531	-	6:34356256|34384407(+)	intergenic region	n/a	0	6	0	0.815282	0.0245793	0.390486	DOWN
circRNA.5094	mm9_circ_006613	8:67882981|67908889(-)	exon	ENSMUSG00000030465(Psd3:pleckstrin_and_Sec7_domain_containing_3)	8	0	0.845372	0	0.0245793	0.390486	UP
circRNA.5164	-	8:93181525|93319956(-)	intergenic region	n/a	0	6	0	0.815282	0.0245793	0.390486	DOWN
circRNA.5349	-	9:64725502|64728429(-)	exon	ENSMUSG00000004771(Rab11a:RAB11A_member_RAS_oncogene_family)	0	6	0	0.815282	0.0245793	0.390486	DOWN
circRNA.5556	-	X:75172854|75261716(-)	exon	ENSMUSG00000031196(F8:coagulation_factor_VIII)	8	0	0.845372	0	0.0245793	0.390486	UP
circRNA.649	-	12:114736633|114851494(-)	intergenic region	n/a	8	0	0.845372	0	0.0245793	0.390486	UP
circRNA.921	-	13:112487709|112490642(+)	exon	ENSMUSG00000021756(Il6st:interleukin_6_signal_transducer)	8	0	0.845372	0	0.0245793	0.390486	UP
circRNA.5160	-	8:93123100|93145747(-)	intergenic region	n/a	12	25	1.26806	3.39701	0.0289321	0.451127	DOWN
circRNA.1623	-	16:84962722|85030365(-)	exon	ENSMUSG00000022892(App:amyloid_beta_A4_precursor_protein)	0	5	0	0.679402	0.0434865	0.475527	DOWN
circRNA.1746	-	17:32220161|32229735(-)	exon	ENSMUSG00000024002(Brd4:bromodomain_containing_4)	0	5	0	0.679402	0.0434865	0.475527	DOWN
circRNA.1893	mm9_circ_006640	17:64624528|64625451(+)	exon	ENSMUSG00000024085(Man2a1:mannosidase_2_alpha_1)	0	5	0	0.679402	0.0434865	0.475527	DOWN
circRNA.1939	mm9_circ_016460	17:80445430|80460047(-)	exon	ENSMUSG00000024241(Sos1:son_of_sevenless_homolog_1_Drosophila_)	0	5	0	0.679402	0.0434865	0.475527	DOWN
circRNA.2238	-	19:44084417|44088777(-)	exon	ENSMUSG00000025199(Chuk:conserved_helix_loop_helix_ubiquitous_kinase)	0	5	0	0.679402	0.0434865	0.475527	DOWN
circRNA.2619	-	1:7120194|7147739(+)	exon	ENSMUSG00000051285(Pcmtd1:protein_L_isoaspartate_D_aspartate_O_methyltransferase_domain_containing_1)	0	5	0	0.679402	0.0434865	0.475527	DOWN
circRNA.2875	-	2:166609738|166613260(-)	exon	ENSMUSG00000039621(Prex1:phosphatidylinositol_3_4_5_trisphosphate_dependent_Rac_exchange_factor_1)	0	5	0	0.679402	0.0434865	0.475527	DOWN
circRNA.3255	-	3:151497827|151497976(+)	exon	ENSMUSG00000039167(Adgrl4:adhesion_G_protein_coupled_receptor_L4)	0	5	0	0.679402	0.0434865	0.475527	DOWN
circRNA.3598	-	4:40163719|40167191(+)	exon	ENSMUSG00000028405(Aco1:aconitase_1)	0	5	0	0.679402	0.0434865	0.475527	DOWN
circRNA.3639	mm9_circ_007736	4:56906215|56912130(-)	exon	ENSMUSG00000055296(Tmem245:transmembrane_protein_245)	0	5	0	0.679402	0.0434865	0.475527	DOWN
circRNA.4043	mm9_circ_012854	5:130187401|130191043(+)	exon	ENSMUSG00000025340(Rabgef1:RAB_guanine_nucleotide_exchange_factor_GEF_1)	7	0	0.7397	0	0.0434865	0.475527	UP
circRNA.4156	mm9_circ_003298	5:28358274|28368313(+)	exon	ENSMUSG00000048271(Rbm33:RNA_binding_motif_protein_33)	0	5	0	0.679402	0.0434865	0.475527	DOWN
circRNA.4293	-	6:108813627|108818613(+)	exon	ENSMUSG00000030105(Arl8b:ADP_ribosylation_factor_like_8B)	0	5	0	0.679402	0.0434865	0.475527	DOWN
circRNA.4454	-	6:134758619|134761434(-)	exon	ENSMUSG00000030203(Dusp16:dual_specificity_phosphatase_16)	0	5	0	0.679402	0.0434865	0.475527	DOWN
circRNA.4709	mm9_circ_001286	7:114058540|114060419(-)	exon	ENSMUSG00000055723(Rras2:related_RAS_viral_r_ras_oncogene_homolog_2)	7	0	0.7397	0	0.0434865	0.475527	UP
circRNA.4916	-	7:67264865|67268400(-)	exon	ENSMUSG00000030557(Mef2a:myocyte_enhancer_factor_2A)	7	0	0.7397	0	0.0434865	0.475527	UP
circRNA.5018	-	8:11785713|11800868(+)	exon	ENSMUSG00000031511(Arhgef7:Rho_guanine_nucleotide_exchange_factor_GEF7_)	0	5	0	0.679402	0.0434865	0.475527	DOWN
circRNA.5093	mm9_circ_006238	8:67882981|67908886(-)	exon	ENSMUSG00000030465(Psd3:pleckstrin_and_Sec7_domain_containing_3)	0	5	0	0.679402	0.0434865	0.475527	DOWN
circRNA.5098	mm9_circ_011562	8:69613394|69707694(-)	intergenic region	n/a	0	5	0	0.679402	0.0434865	0.475527	DOWN
circRNA.5229	-	9:122131893|122137601(+)	exon	ENSMUSG00000038145(Snrk:SNF_related_kinase)	0	5	0	0.679402	0.0434865	0.475527	DOWN
circRNA.5327	-	9:58623687|58643802(+)	exon	ENSMUSG00000032336(Nptn:neuroplastin)	0	5	0	0.679402	0.0434865	0.475527	DOWN
circRNA.5525	-	X:38430918|38442140(-)	exon	ENSMUSG00000016534(Lamp2:lysosomal_associated_membrane_protein_2)	0	5	0	0.679402	0.0434865	0.475527	DOWN
circRNA.989	-	13:45795509|45956572(-)	exon	ENSMUSG00000046876(Atxn1:ataxin_1)	0	5	0	0.679402	0.0434865	0.475527	DOWN
