# Supplementary material for: Circular RNA circFBXW4 suppresses hepatic fibrosis via targeting the miR-18b-3p/FBXW7 axis
Source: Theranostics. 2020 Mar 26;10(11):4851–70. doi: 10.7150/thno.42423 (PMC7163456; doi:10.7150/thno.42423)
Supplement: Supplementary file 4 — Supplementary file 3. [file thnov10p4851s4.xls]

## Sheet: Merged
circRNA_ID	Known_circRNA	Locus	Type	Gene_ID	CCl4_vs Vehicle or Recovery
circRNA.5094	mm9_circ_006613	8:67882981|67908889(-)	exon	ENSMUSG00000030465(Psd3:pleckstrin_and_Sec7_domain_containing_3)	DOWN
circRNA.5556	-	X:75172854|75261716(-)	exon	ENSMUSG00000031196(F8:coagulation_factor_VIII)	DOWN
circRNA.5455	mm9_circ_001729	9:96591950|96611499(-)	exon	ENSMUSG00000032413(Rasa2:RAS_p21_protein_activator_2)	DOWN
circRNA.2468	-	1:171872697|171873439(+)	exon	ENSMUSG00000038147(Cd84:CD84_antigen)	DOWN
circRNA.1838	-	17:50036941|50055627(-)	exon	ENSMUSG00000039316(Rftn1:raftlin_lipid_raft_linker_1)	DOWN
circRNA.921	-	13:112487709|112490642(+)	exon	ENSMUSG00000021756(Il6st:interleukin_6_signal_transducer)	DOWN
circRNA.1152	-	14:22577848|22596542(+)	exon	ENSMUSG00000063458(1700112E06Rik:RIKEN_cDNA_1700112E06_gene)	DOWN
circRNA.2107	mm9_circ_012897	18:80909592|80917878(-)	exon	ENSMUSG00000024566(Atp9b:ATPase_class_II_type_9B)	DOWN
circRNA.2242	mm9_circ_000338	19:45630865|45640521(-)	exon	ENSMUSG00000040913(Fbxw4:F_box_and_WD_40_domain_protein_4)	DOWN
circRNA.4136	mm9_circ_004990	5:23540375|23565265(-)	exon	ENSMUSG00000062604(Srpk2:serine_arginine_rich_protein_specific_kinase_2)	DOWN
circRNA.4281	-	5:96128943|96134132(-)	exon	ENSMUSG00000034724(Cnot6l:CCR4_NOT_transcription_complex_subunit_6_like)	DOWN
circRNA.4916	-	7:67264865|67268400(-)	exon	ENSMUSG00000030557(Mef2a:myocyte_enhancer_factor_2A)	DOWN
circRNA.5160	-	8:93123100|93145747(-)	intergenic region	n/a	UP
circRNA.2574	mm9_circ_013054	1:53885329|53914632(-)	exon	ENSMUSG00000042807(Hecw2:HECT_C2_and_WW_domain_containing_E3_ubiquitin_protein_ligase_2)	UP
circRNA.590	-	12:103818849|103947209(-)	intergenic region	n/a	UP
circRNA.1032	-	13:60896021|60935028(-)	intergenic region	n/a	UP
circRNA.1618	-	16:70433545|70441319(+)	exon	ENSMUSG00000022707(Gbe1:glucan_1_4_alpha_branching_enzyme_1)	UP
circRNA.1848	-	17:50963693|50984674(-)	exon	ENSMUSG00000023923(Tbc1d5:TBC1_domain_family_member_5)	UP
circRNA.2003	-	18:36747348|36751267(+)	exon	ENSMUSG00000024474(Ik:IK_cytokine)	UP
circRNA.2570	-	1:53865041|53914632(-)	exon	ENSMUSG00000042807(Hecw2:HECT_C2_and_WW_domain_containing_E3_ubiquitin_protein_ligase_2)	UP
circRNA.3499	mm9_circ_000251	4:130718154|130719351(+)	exon	ENSMUSG00000028580(Pum1:pumilio_RNA_binding_family_member_1)	UP
circRNA.4349	-	6:121874392|122233877(+)	intergenic region	n/a	UP
circRNA.5561	-	X:75251658|75267583(-)	exon	ENSMUSG00000031196(F8:coagulation_factor_VIII)	UP
circRNA.1623	-	16:84962722|85030365(-)	exon	ENSMUSG00000022892(App:amyloid_beta_A4_precursor_protein)	UP
circRNA.1746	-	17:32220161|32229735(-)	exon	ENSMUSG00000024002(Brd4:bromodomain_containing_4)	UP
circRNA.1893	mm9_circ_006640	17:64624528|64625451(+)	exon	ENSMUSG00000024085(Man2a1:mannosidase_2_alpha_1)	UP
circRNA.1939	mm9_circ_016460	17:80445430|80460047(-)	exon	ENSMUSG00000024241(Sos1:son_of_sevenless_homolog_1_Drosophila_)	UP
circRNA.2238	-	19:44084417|44088777(-)	exon	ENSMUSG00000025199(Chuk:conserved_helix_loop_helix_ubiquitous_kinase)	UP
circRNA.2619	-	1:7120194|7147739(+)	exon	ENSMUSG00000051285(Pcmtd1:protein_L_isoaspartate_D_aspartate_O_methyltransferase_domain_containing_1)	UP
circRNA.2875	-	2:166609738|166613260(-)	exon	ENSMUSG00000039621(Prex1:phosphatidylinositol_3_4_5_trisphosphate_dependent_Rac_exchange_factor_1)	UP
circRNA.3255	-	3:151497827|151497976(+)	exon	ENSMUSG00000039167(Adgrl4:adhesion_G_protein_coupled_receptor_L4)	UP
circRNA.3598	-	4:40163719|40167191(+)	exon	ENSMUSG00000028405(Aco1:aconitase_1)	UP
circRNA.3639	mm9_circ_007736	4:56906215|56912130(-)	exon	ENSMUSG00000055296(Tmem245:transmembrane_protein_245)	UP
circRNA.4156	mm9_circ_003298	5:28358274|28368313(+)	exon	ENSMUSG00000048271(Rbm33:RNA_binding_motif_protein_33)	UP
circRNA.4157	-	5:28358274|28394670(+)	exon	ENSMUSG00000048271(Rbm33:RNA_binding_motif_protein_33)	UP
circRNA.4293	-	6:108813627|108818613(+)	exon	ENSMUSG00000030105(Arl8b:ADP_ribosylation_factor_like_8B)	UP
circRNA.4454	-	6:134758619|134761434(-)	exon	ENSMUSG00000030203(Dusp16:dual_specificity_phosphatase_16)	UP
circRNA.5018	-	8:11785713|11800868(+)	exon	ENSMUSG00000031511(Arhgef7:Rho_guanine_nucleotide_exchange_factor_GEF7_)	UP
circRNA.5093	mm9_circ_006238	8:67882981|67908886(-)	exon	ENSMUSG00000030465(Psd3:pleckstrin_and_Sec7_domain_containing_3)	UP
circRNA.5098	mm9_circ_011562	8:69613394|69707694(-)	intergenic region	n/a	UP
circRNA.5229	-	9:122131893|122137601(+)	exon	ENSMUSG00000038145(Snrk:SNF_related_kinase)	UP
circRNA.5327	-	9:58623687|58643802(+)	exon	ENSMUSG00000032336(Nptn:neuroplastin)	UP
circRNA.5349	-	9:64725502|64728429(-)	exon	ENSMUSG00000004771(Rab11a:RAB11A_member_RAS_oncogene_family)	UP
circRNA.989	-	13:45795509|45956572(-)	exon	ENSMUSG00000046876(Atxn1:ataxin_1)	UP
