# Supplementary material for: Circular RNA circFBXW4 suppresses hepatic fibrosis via targeting the miR-18b-3p/FBXW7 axis
Source: Theranostics. 2020 Mar 26;10(11):4851–70. doi: 10.7150/thno.42423 (PMC7163456; doi:10.7150/thno.42423)
Supplement: Supplementary file 5 — Supplementary file 4. [file thnov10p4851s5.xls]

## Sheet: CCl4_vs_Vehicle
SystematicName	CCl4_NS	CCl4_flags	Vehicle_NS	Vehicle_flags	FC	Active_sequence	chr	control_type	mirbase_accession_No	start
mmu-miR-100-5p	7.01241	P	8.28401	P	0.414198	CACAAGTTCGGATCTACGG	chr9	0	MIMAT0000655	41531437
mmu-miR-101a-3p	5.21635	P	6.75824	P	0.343435	TTCAGTTATCACAGTACTGTA	chr4	0	MIMAT0000133	101346957
mmu-miR-101c	3.05255	A	5.25438	P	0.217362	TCAGTTATCACAGTACTGT	chr9	0	MIMAT0019349	3038680
mmu-miR-10a-5p	8.33422	P	9.73295	P	0.379264	CACAAATTCGGATCTACAGGG	chr11	0	MIMAT0000648	96317186
mmu-miR-10b-5p	3.66051	P	5.56156	P	0.267748	CACAAATTCGGTTCTACAGGG	chr2	0	MIMAT0000208	74726074
mmu-miR-1224-5p	11.3082	P	10.1152	P	2.28625	CTCCACCTCCC	chr16	0	MIMAT0005460	20604452
mmu-miR-1231-5p	8.08494	P	7.03039	P	2.07706	TCTCTCCTGCAGCTCT	chr1	0	MIMAT0022357	135454661
mmu-miR-1249-3p	6.9418	P	4.69409	P	4.74928	TGAAGAAGGGGGGGA	chr15	0	MIMAT0010560	84951545
mmu-miR-125a-3p	5.07188	P	2.66109	P	5.31764	GGCTCCCAAGAACCTC	chr17	0	MIMAT0004528	17830855
mmu-miR-126a-3p	13.0352	P	14.195	P	0.447573	CGCATTATTACTCACGGTA	chr2	0	MIMAT0000138	26591402
mmu-miR-126a-5p	6.17115	P	7.18481	P	0.495288	CGCGTACCAAAAGTAATAATG	chr2	0	MIMAT0000137	26591365
mmu-miR-1306-3p	2.40995	A	4.56085	P	0.225171	CATCACCACCAGAGC	chr16	0	MIMAT0009411	18284248
mmu-miR-132-3p	3.7844	P	4.87214	P	0.470497	CGACCATGGCTGTAGA	chr11	0	MIMAT0000144	75173723
mmu-miR-139-5p	6.14803	P	8.33937	P	0.218947	CTGGAGACACGTGCACT	chr7	0	MIMAT0000656	101475382
mmu-miR-140-3p	4.12831	P	5.22377	P	0.467986	CCGTGGTTCTACCCT	chr8	0	MIMAT0000152	107551288
mmu-miR-150-5p	4.72769	P	2.98203	A	3.35348	CACTGGTACAAGGGTT	chr7	0	MIMAT0000160	45121762
mmu-miR-151-5p	7.5279	P	8.78744	P	0.417676	ACTAGACTGTGAGCTCCT	chr15	0	MIMAT0004536	73254855
mmu-miR-15b-5p	9.3507	P	8.01663	P	2.52112	TGTAAACCATGATGTGCTGC	chr3	0	MIMAT0000124	69009775
mmu-miR-188-5p	6.44669	P	5.29293	P	2.22493	CCCTCCACCATGC	chrX	0	MIMAT0000217	7248031
mmu-miR-1896	3.81856	A	4.84463	P	0.491049	CTCCTCACCCACCA	chr13	0	MIMAT0007873	21445209
mmu-miR-1897-3p	6.32687	P	2.54378	A	13.7664	CTCACCGGACAGAAC	chr3	0	MIMAT0007865	34638511
mmu-miR-1901	6.27755	P	2.96997	A	9.90101	GGACCCCCGGGA	chr18	0	MIMAT0007880	11840371
mmu-miR-1906	5.36548	P	4.24649	P	2.17195	AGCCCTGCCTCAGG	chrX	0	MIMAT0007872	88759485
mmu-miR-1931	7.51585	P	4.51765	P	7.99004	GCCATCGCACCAGC	chr10	0	MIMAT0009394	93162879
mmu-miR-193b-3p	2.50542	A	3.84792	P	0.394337	AGCGGGACTTTGTGGGC	chr16	0	MIMAT0004859	13449570
mmu-miR-19a-3p	3.71656	A	4.74417	P	0.490523	TCAGTTTTGCATAGATTTGCA	chr14	0	MIMAT0000651	115044048
mmu-miR-211-3p	10.1398	P	7.60609	P	5.79045	GCCCCCCTTTGCT	chr7	0	MIMAT0017059	64205868
mmu-miR-214-3p	4.77628	P	6.14226	P	0.38797	ACTGCCTGTCTGT	chr1	0	MIMAT0000661	162223438
mmu-miR-22-5p	3.19147	A	4.39484	P	0.434258	TAAAGCTTGCCACTGAAGA	chr11	0	MIMAT0004629	75463734
mmu-miR-24-2-5p	2.64771	A	3.71445	P	0.477397	ACTGTTTCAGCTCAGTA	chr8	0	MIMAT0005440	84208839
mmu-miR-2861	10.1869	P	6.81179	P	10.3756	CCGCCCGCCG	chr2	0	MIMAT0013803	32712819
mmu-miR-28a-5p	3.55177	A	4.58105	P	0.489956	CTCAATAGACTGTGAGCTCC	chr16	0	MIMAT0000653	24827868
mmu-miR-290b-3p	4.61164	P	2.96614	A	3.12855	TACTCAAACTATGGGGGC	chr7	0	MIMAT0029901	3218638
mmu-miR-292b-3p	4.46065	P	3.36201	A	2.14152	ATACTCAAACTGGGGGC	chr7	0	MIMAT0029865	3219198
mmu-miR-296-5p	6.8423	P	4.71068	P	4.38211	ACAGGATTGAGGGGGGGC	chr2	0	MIMAT0000374	174267093
mmu-miR-29b-3p	7.65182	P	8.80193	P	0.450592	AACACTGATTTCAAATGGTGC	chr6	0	MIMAT0000127	31063025
mmu-miR-29c-5p	3.0519	A	4.33282	P	0.411533	GAACACCAGGAGAAATCGGTC	chr1	0	MIMAT0004632	195037562
mmu-miR-301a-3p	3.28191	A	4.72458	P	0.367887	GCTTTGACAATACTATTGCAC	chr11	0	MIMAT0000379	87113054
mmu-miR-3058-3p	4.39091	P	2.50423	A	3.69784	GGCACCCACGGC	chr10	0	MIMAT0014814	95559244
mmu-miR-3077-5p	4.87151	P	3.28239	P	3.00865	GGCCTGCCCGC	chr14	0	MIMAT0014862	57798424
mmu-miR-3081-5p	5.92814	P	3.5927	A	5.04705	GCTCACCGCTCCA	chr16	0	MIMAT0014870	44558092
mmu-miR-3085-3p	4.49093	P	3.24012	A	2.37975	GAGGGGGCCATAGC	chr19	0	MIMAT0014879	42280095
mmu-miR-3095-3p	10.4418	P	9.41464	P	2.03807	AAAAGCTCTCTCTCCAGT	chr4	0	MIMAT0014912	58441023
mmu-miR-3098-5p	7.31243	P	6.01747	P	2.4537	GCTCCTACTCCTGCT	chr6	0	MIMAT0014917	125195807
mmu-miR-3099-3p	2.71763	A	4.43394	P	0.304326	TCCCCAACCTCTCTC	chr7	0	MIMAT0014816	6803638
mmu-miR-30a-3p	3.79706	P	5.64267	P	0.278239	GCTGCAAACATCCGACT	chr1	0	MIMAT0000129	23272315
mmu-miR-30d-5p	5.67951	P	7.26462	P	0.333299	CTTCCAGTCGGGGA	chr15	0	MIMAT0000515	68341257
mmu-miR-30e-5p	4.878	P	6.16742	P	0.409114	CTTCCAGTCAAGGATGT	chr4	0	MIMAT0000248	120772660
mmu-miR-3102-5p	8.12268	P	6.09406	P	4.08015	CAGCCCCACCCTG	chr7	0	MIMAT0014933	100882388
mmu-miR-3106-5p	2.69165	A	4.77624	P	0.235762	TGGCTGCTTCTAAATGAG	chr8	0	MIMAT0014817	16168805
mmu-miR-3154	4.21	P	2.56777	A	3.12148	TCCGCTCCCGACT	chr2	0	MIMAT0035714	32318317
mmu-miR-32-3p	3.29174	A	4.38082	P	0.470061	AATATCACACACACTAAATTG	chr4	0	MIMAT0017050	56895232
mmu-miR-324-5p	2.85374	A	4.06997	P	0.430405	ACACCAATGCCCTAGGG	chr11	0	MIMAT0000555	70012060
mmu-miR-326-3p	2.85505	A	4.63398	P	0.291398	ACTGGAGGAAGGGCCCA	chr7	0	MIMAT0000559	99552328
mmu-miR-328-5p	7.22293	P	5.14071	P	4.23458	CCCTGAGCCCCTC	chr8	0	MIMAT0017030	105308419
mmu-miR-338-3p	3.52873	P	4.96506	P	0.369505	CAACAAAATCACTGATGCTGG	chr11	0	MIMAT0000582	120014781
mmu-miR-340-3p	3.668	A	4.74351	P	0.474502	GCTATAAAGTAACTGAGACGGA	chr11	0	MIMAT0000586	50069762
mmu-miR-3472	8.6583	P	7.26621	P	2.6246	GGTTCCTTCCAGCTT	chrX	0	MIMAT0015643	145039390
mmu-miR-3473g	9.93361	P	8.79322	P	2.2044	TCTCCCCAGCCTCA	chr2	0	MIMAT0031427	126902290
mmu-miR-34a-5p	8.00082	P	6.46188	P	2.90581	ACAACCAGCTAAGACACTGC	chr4	0	MIMAT0000542	150068473
mmu-miR-3547-5p	5.0779	P	3.5923	P	2.80032	TCCCGGGCCCC	chr17	0	MIMAT0027832	25245614
mmu-miR-378a-3p	5.6342	P	4.47996	P	2.22567	CCTTCTGACTCCAA	chr18	0	MIMAT0003151	61397838
mmu-miR-3960	11.1512	P	8.84326	P	4.95162	CCCCCGCCTCCG	chr2	0	MIMAT0019336	32712907
mmu-miR-3963	12.682	P	11.5484	P	2.1941	GTGTCAGAAGTGGGAT	chr3	0	MIMAT0019341	151023839
mmu-miR-3968	5.58502	P	4.35334	P	2.34841	TGGTGTCTGGAGTGG	chr11	0	MIMAT0019352	115447969
mmu-miR-423-5p	3.85699	P	5.47927	P	0.324823	AAAGTCTCGCTCTCTGC	chr11	0	MIMAT0004825	77078122
mmu-miR-455-3p	2.21425	A	3.40622	P	0.437703	GTGTATATGCCCGTGG	chr4	0	MIMAT0003742	63256904
mmu-miR-466f-3p	3.39854	P	5.26388	P	0.274458	GTGTGTATGTGTGTGTG	chr2	0	MIMAT0004882	10472007
mmu-miR-466g	2.37607	A	4.12503	P	0.297517	TGTGTGTGCATGTGTC	chr2	0	MIMAT0004883	10514642
mmu-miR-466i-3p	4.4757	P	6.26531	P	0.289249	TAGTGTGTATGTGTGTGTG	chr13	0	MIMAT0005834	17747552
mmu-miR-466q	4.42742	P	6.58345	P	0.224373	ACGTATGTGTGTGTGTG	chr3	0	MIMAT0020631	28419988
mmu-miR-467f	6.26242	P	7.2769	P	0.495007	TGTAGGTGTGTGTGTGT	chr11	0	MIMAT0005846	69635419
mmu-miR-494-3p	11.9334	P	10.6102	P	2.50213	GAGGTTTCCCGTGTA	chr12	0	MIMAT0003182	109715367
mmu-miR-503-5p	3.47721	P	2.35896	A	2.17083	CTGCAGTACTGTTCCC	chrX	0	MIMAT0003188	53054027
mmu-miR-511-3p	6.1481	P	7.71303	P	0.337995	ATCCTGTCTTTTGCTACA	chr2	0	MIMAT0017281	14261051
mmu-miR-5110	2.12051	A	4.65768	P	0.17228	AATTCCACCACCCTCT	chr11	0	MIMAT0020618	85760675
mmu-miR-5113	3.92548	P	6.07621	P	0.225199	ACAGGATCTCTCTCCTC	chr15	0	MIMAT0020621	80940049
mmu-miR-5121	6.34804	P	7.53073	P	0.440529	GGAGATGTCTCATCACA	chr7	0	MIMAT0020629	45126925
mmu-miR-5126	12.4588	P	11.2096	P	2.37715	CCCCGCCCCCG	chr1	0	MIMAT0020637	84695890
mmu-miR-532-5p	3.87382	P	4.88102	P	0.49751	ACGGTCCTACACTCAAG	chrX	0	MIMAT0002889	7248456
mmu-miR-574-3p	2.30835	A	4.50229	P	0.218554	TGTGGGTGTGTGCAT	chr5	0	MIMAT0004894	64970364
mmu-miR-598-3p	3.10184	A	4.73223	P	0.323	TAACGATGACGACGATGACGTA	chr14	0	MIMAT0004942	63727236
mmu-miR-6352	6.58603	P	5.50579	P	2.11439	GAGCTGGGGTCCTT	chr1	0	MIMAT0025095	77496731
mmu-miR-6366	12.5417	P	10.4799	P	4.17493	TGGCTCCCCGGG	chr16	0	MIMAT0025110	18165093
mmu-miR-6392-3p	6.34406	P	4.45297	P	3.70915	AGAGGACCCGGCA	chr15	0	MIMAT0025142	84168334
mmu-miR-6418-5p	4.04078	P	5.5519	P	0.350839	GCATCTCTTCCCTTCC	chr5	0	MIMAT0025173	137529551
mmu-miR-6538	8.90922	P	6.06484	P	7.18194	CGCCGCCCCG	chr12	0	MIMAT0025583	26414970
mmu-miR-669c-3p	3.67382	P	6.00844	P	0.198248	TTTACTTGTGTGTGTGTG	chr2	0	MIMAT0017253	10509359
mmu-miR-669f-3p	2.30427	A	4.71384	P	0.188211	ATACGTGTGTGTGTATGT	chr2	0	MIMAT0005839	10467285
mmu-miR-669n	4.98144	P	6.23058	P	0.420698	ACACACATCCACACACAA	chr3	0	MIMAT0009427	115979905
mmu-miR-669p-3p	5.87937	P	7.23466	P	0.390857	ATACGTGTGTGTGTGTATG	chr2	0	MIMAT0014890	10496548
mmu-miR-671-5p	7.77076	P	6.64874	P	2.17651	CTCCAGCCCCTCC	chr5	0	MIMAT0003731	24592132
mmu-miR-680	4.29759	P	3.01089	A	2.43969	CCCCCATGTCAGC	chrX	0	MIMAT0003457	144297790
mmu-miR-6904-5p	2.28895	A	3.55244	P	0.416535	CCACTCAACTCTAACCC	chr1	0	MIMAT0027708	180587206
mmu-miR-6906-5p	2.69061	A	4.75337	P	0.239356	CTGTCTGTCCGTCTG	chr10	0	MIMAT0027712	60126777
mmu-miR-6908-5p	6.53317	P	5.5099	P	2.03252	TGGGGCTCTCCCTG	chr10	0	MIMAT0027716	78445131
mmu-miR-691	2.07375	A	3.08687	P	0.495473	TTTTCTGCCTCTCTT	chr16	0	MIMAT0003470	74342005
mmu-miR-6918-5p	2.8966	A	4.74028	P	0.27861	AGAACCTAATCCCGTCC	chr11	0	MIMAT0027736	4891350
mmu-miR-6931-5p	8.04764	P	6.73458	P	2.48468	AGTCCCCCACTCCC	chr11	0	MIMAT0027762	102999896
mmu-miR-6938-5p	2.19144	A	4.41606	P	0.213955	ACTCTCTCTGGAGCTAGC	chr12	0	MIMAT0027776	85245958
mmu-miR-6957-5p	2.30386	A	5.04116	P	0.149965	CTAGATCCTGTCTCTCTT	chr15	0	MIMAT0027814	80646078
mmu-miR-6961-5p	3.21538	A	5.03823	P	0.282662	GGCCATTTCCTTCCC	chr15	0	MIMAT0027822	100649205
mmu-miR-6973b-5p	5.63651	P	6.67223	P	0.487775	TCCCTGTCCTCTCCC	chr2	0	MIMAT0027908	131040375
mmu-miR-6988-5p	4.44153	P	2.67387	A	3.40503	TGGGCCTCAGCTCT	chr19	0	MIMAT0027878	6051338
mmu-miR-6997-5p	6.76466	P	4.43243	P	5.03581	TCTGCACCTCTCCAGC	chr2	0	MIMAT0027896	29995955
mmu-miR-7002-5p	7.68697	P	5.41815	P	4.81926	CCACGTACTCCCCG	chr2	0	MIMAT0027906	114150547
mmu-miR-7018-5p	6.9604	P	5.74117	P	2.32822	CCCCACCACTCCC	chr4	0	MIMAT0027940	137538286
mmu-miR-702-3p	4.91763	P	3.83975	A	2.11093	GGAGCGGGGTAAAG	chr5	0	MIMAT0003492	136991520
mmu-miR-7020-5p	4.84789	P	6.46299	P	0.326441	CTGGTCACCCTCTCC	chr4	0	MIMAT0027944	139644047
mmu-miR-7031-5p	5.70373	P	4.31143	P	2.62497	TCCCACCCTTCAGGC	chr5	0	MIMAT0027966	121819246
mmu-miR-7043-5p	2.41764	A	4.34781	P	0.262397	AAAAATGCCTCTCTGCTT	chr6	0	MIMAT0027990	116646020
mmu-miR-705	3.9992	P	2.99479	P	2.00613	TGCCCACCCCACC	chr6	0	MIMAT0003495	85336341
mmu-miR-7056-5p	2.39621	A	5.52318	P	0.114469	AACCTCTCTGTCCTCC	chr7	0	MIMAT0028016	47083203
mmu-miR-7058-5p	4.02666	P	2.42855	A	3.02748	ACTTCCACGGTCACC	chr7	0	MIMAT0028020	126368013
mmu-miR-706	3.08109	P	4.12626	P	0.484587	TTTTTTGAGACAGGGTTTC	chr6	0	MIMAT0003496	120034290
mmu-miR-7118-5p	8.75592	P	7.46934	P	2.4395	GTTCCCTCTCCCGC	chr15	0	MIMAT0028133	89162882
mmu-miR-718	3.40441	P	2.04813	A	2.56025	CGACACCCGGCCG	chrX	0	MIMAT0003514	74023857
mmu-miR-721	7.14784	P	5.72466	P	2.68176	TTCCCCCTTTTAATT	chr5	0	MIMAT0003515	136375777
mmu-miR-7218-5p	3.05344	A	4.30459	P	0.420113	CCCTCTACACTAAACCC	chr17	0	MIMAT0028404	27358097
mmu-miR-7219-5p	3.14243	A	4.45116	P	0.403674	TCTCAACCCTGAGCTC	chr18	0	MIMAT0028406	68260951
mmu-miR-7226-5p	6.29715	P	3.91068	A	5.22875	CCCTTCACACAATCAAC	chr4	0	MIMAT0028420	118210539
mmu-miR-7235-5p	7.74475	P	5.24986	P	5.63685	GCCCAGACCCCTC	chr11	0	MIMAT0028438	97146402
mmu-miR-7648-3p	3.50938	P	2.29427	A	2.32159	CCGCGTCCCGG	chr15	0	MIMAT0029799	90224392
mmu-miR-7653-5p	4.8429	P	6.48859	P	0.319593	CCGTCTGTCTGTCC	chr11	0	MIMAT0029812	78178827
mmu-miR-7666-3p	3.82464	P	2.15771	A	3.17539	CTCGCCCGTGCG	chr8	0	MIMAT0029839	40307875
mmu-miR-7687-5p	6.84035	P	4.84377	P	3.99053	AGCCTGCGCCTCA	chr8	0	MIMAT0029902	120538696
mmu-miR-8094	5.22579	P	3.29826	A	3.80405	TCTTCTCGTTGTCCTTC	chr17	0	MIMAT0031395	35251314
mmu-miR-8101	6.94323	P	5.82377	P	2.17265	GGCTCCTCCGGC	chr11	0	MIMAT0031405	102230103
mmu-miR-8105	3.06673	A	4.09105	P	0.49164	CTTCGGGTCTCGC	chr10	0	MIMAT0031409	128458732
mmu-miR-8110	11.7075	P	10.5687	P	2.202	CCCCCCCCCCA	chr8	0	MIMAT0031416	89024791
mmu-miR-98-5p	5.6939	P	6.73868	P	0.484721	AACAATACAACTTACTACCTCA	chrX	0	MIMAT0000545	151913229
mmu-miR-99b-5p	5.70874	P	6.91052	P	0.434738	CGCAAGGTCGGTTCTA	chr17	0	MIMAT0000132	17830194
