# Supplementary material for: Circular RNA circFBXW4 suppresses hepatic fibrosis via targeting the miR-18b-3p/FBXW7 axis
Source: Theranostics. 2020 Mar 26;10(11):4851–70. doi: 10.7150/thno.42423 (PMC7163456; doi:10.7150/thno.42423)
Supplement: Supplementary file 6 — Supplementary file 5. [file thnov10p4851s6.xls]

## Sheet: Recovery_vs_CCl4
SystematicName	Recovery_NS	Recovery_flags	CCl4_NS	CCl4_flags	FC	Active_sequence	chr	Control_type	mirbase_accession_No	Start
mmu-let-7f-1-3p	2.9624	P	4.38484	P	0.37308	GGGAAGGCAATAGATTGTAT	chr13	0	MIMAT0004623	48537833
mmu-miR-101c	4.85449	P	3.05255	A	3.48689	TCAGTTATCACAGTACTGT	chr9	0	MIMAT0019349	3038680
mmu-miR-10b-5p	5.1438	P	3.66051	P	2.79587	CACAAATTCGGTTCTACAGGG	chr2	0	MIMAT0000208	74726074
mmu-miR-122-3p	2.86735	P	3.87636	P	0.496886	TTAGTGTGATAATGGCGT	chr18	0	MIMAT0017005	65248901
mmu-miR-122-5p	11.6562	P	13.6053	P	0.258987	CAAACACCATTGTCACACTC	chr18	0	MIMAT0000246	65248866
mmu-miR-1231-5p	6.86005	P	8.08494	P	0.427832	TCTCTCCTGCAGCTCT	chr1	0	MIMAT0022357	135454661
mmu-miR-126a-5p	7.25283	P	6.17115	P	2.11649	CGCGTACCAAAAGTAATAATG	chr2	0	MIMAT0000137	26591365
mmu-miR-1306-3p	5.06901	P	2.40995	A	6.31623	CATCACCACCAGAGC	chr16	0	MIMAT0009411	18284248
mmu-miR-130a-3p	6.09123	P	8.2467	P	0.224461	ATGCCCTTTTAACATTGCA	chr2	0	MIMAT0000141	84741116
mmu-miR-130b-3p	4.18714	P	2.29954	A	3.7002	ATGCCCTTTCATCATTGC	chr16	0	MIMAT0000387	17124071
mmu-miR-134-5p	3.75326	P	2.65825	A	2.13614	CCCCTCTGGTCAA	chr12	0	MIMAT0000146	109734145
mmu-miR-135a-1-3p	5.42196	P	2.67559	A	6.71026	CGCCACGGCTCCA	chr9	0	MIMAT0004531	106154179
mmu-miR-139-3p	4.89003	P	3.36347	P	2.88098	CTCCAACAGGGCCG	chr7	0	MIMAT0004662	101475418
mmu-miR-139-5p	7.93372	P	6.14803	P	3.44784	CTGGAGACACGTGCACT	chr7	0	MIMAT0000656	101475382
mmu-miR-140-3p	6.58845	P	4.12831	P	5.50273	CCGTGGTTCTACCCT	chr8	0	MIMAT0000152	107551288
mmu-miR-142a-3p	9.65835	P	6.51372	P	8.84356	TCCATAAAGTAGGAAACACTACA	chr11	0	MIMAT0000155	87756903
mmu-miR-142a-5p	7.07973	P	3.49762	A	11.9763	AGTAGTGCTTTCTACTTTA	chr11	0	MIMAT0000154	87756867
mmu-miR-146a-5p	8.33756	P	7.02363	P	2.48619	AACCCATGGAATTCAGTTC	chr11	0	MIMAT0000158	43374435
mmu-miR-148a-3p	5.95617	P	7.94548	P	0.251859	ACAAAGTTCTGTAGTGCACT	chr6	0	MIMAT0000516	51269829
mmu-miR-149-3p	4.58931	P	3.45723	P	2.19175	GCACCGCCCCC	chr1	0	MIMAT0016990	92850421
mmu-miR-150-5p	8.33542	P	4.72769	P	12.1909	CACTGGTACAAGGGTT	chr7	0	MIMAT0000160	45121762
mmu-miR-155-5p	5.84542	P	3.85128	P	3.98378	ACCCCTATCACAATTAGC	chr16	0	MIMAT0000165	84714143
mmu-miR-17-3p	3.81249	P	2.27956	A	2.89373	CTACAAGTGCCCTCA	chr14	0	MIMAT0000650	115043721
mmu-miR-17-5p	3.0715	P	2.00644	A	2.09226	CTACCTGCACTGT	chr14	0	MIMAT0000649	115043684
mmu-miR-181a-5p	5.80399	P	2.93195	A	7.32101	ACTCACCGACAGCG	chr2	0	MIMAT0000210	38852741
mmu-miR-181b-5p	3.60479	P	2.36648	A	2.35923	ACCCACCGACAGCA	chr2	0	MIMAT0000673	38853845
mmu-miR-181c-5p	3.71342	P	2.66134	A	2.07352	ACTCACCGACAGGTTGAAT	chr8	0	MIMAT0000674	84178924
mmu-miR-1896	4.8769	P	3.81856	A	2.08253	CTCCTCACCCACCA	chr13	0	MIMAT0007873	21445209
mmu-miR-1897-3p	7.55307	P	6.32687	P	2.3395	CTCACCGGACAGAAC	chr3	0	MIMAT0007865	34638511
mmu-miR-1901	4.6139	P	6.27755	P	0.31564	GGACCCCCGGGA	chr18	0	MIMAT0007880	11840371
mmu-miR-192-5p	7.11786	P	9.26258	P	0.22614	GGCTGTCAATTCATAGGTC	chr19	0	MIMAT0000517	6264857
mmu-miR-194-5p	5.9117	P	7.47736	P	0.337824	TCCACATGGAGTTGCT	chr19	0	MIMAT0000224	6264658
mmu-miR-1945	3.84695	P	2.23687	A	3.0527	GTCCCGACAGTACCC	chr16	0	MIMAT0009410	11254381
mmu-miR-1949	6.95608	P	3.6143	P	10.1385	AACTATGCTGACATCCTG	chr18	0	MIMAT0009416	35554612
mmu-miR-1956	3.5372	P	2.04862	A	2.80612	TCCGCTGACTCAGC	chr3	0	MIMAT0009428	138526425
mmu-miR-195a-3p	3.55585	P	4.57557	P	0.493213	GGAGCAGCACAGCC	chr11	0	MIMAT0017000	70235100
mmu-miR-1966-5p	3.40352	P	2.14272	A	2.39628	GACTCTCTCCTGAGCC	chr8	0	MIMAT0009439	105615481
mmu-miR-1967	4.44206	P	2.83986	A	3.03607	GCATCTTCTCCCCAG	chr8	0	MIMAT0009440	124022688
mmu-miR-1971	3.40225	P	2.1812	A	2.33116	TCTCAGCCCAGCCT	chr14	0	MIMAT0009446	78191451
mmu-miR-20b-5p	6.62906	P	5.08134	P	2.92356	CTACCTGCACTATGAGCACT	chrX	0	MIMAT0003187	52742159
mmu-miR-211-3p	8.2977	P	10.1398	P	0.278922	GCCCCCCTTTGCT	chr7	0	MIMAT0017059	64205868
mmu-miR-222-3p	4.24979	P	2.35913	A	3.70806	ACCCAGTAGCCAGA	chrX	0	MIMAT0000670	19146903
mmu-miR-223-3p	8.81872	P	7.72261	P	2.13778	TGGGGTATTTGACAAACTGAC	chrX	0	MIMAT0000665	96242884
mmu-miR-24-2-5p	4.92419	P	2.64771	A	4.84494	ACTGTTTCAGCTCAGTA	chr8	0	MIMAT0005440	84208839
mmu-miR-2861	8.52557	P	10.1869	P	0.316144	CCGCCCGCCG	chr2	0	MIMAT0013803	32712819
mmu-miR-290b-3p	3.32413	P	4.61164	P	0.409657	TACTCAAACTATGGGGGC	chr7	0	MIMAT0029901	3218638
mmu-miR-292b-3p	3.3258	P	4.46065	P	0.455383	ATACTCAAACTGGGGGC	chr7	0	MIMAT0029865	3219198
mmu-miR-29b-3p	8.6727	P	7.65182	P	2.02915	AACACTGATTTCAAATGGTGC	chr6	0	MIMAT0000127	31063025
mmu-miR-3067-3p	4.01257	P	2.81142	A	2.29923	CCTCTCCCAGGGC	chr12	0	MIMAT0014841	81166201
mmu-miR-3081-5p	7.51181	P	5.92814	P	2.9973	GCTCACCGCTCCA	chr16	0	MIMAT0014870	44558092
mmu-miR-3082-5p	9.60704	P	7.52621	P	4.23049	ACACAGACACACACAC	chr17	0	MIMAT0014872	25831406
mmu-miR-3091-5p	3.5928	P	2.39505	A	2.29382	GCGGGCCCAACC	chr2	0	MIMAT0014903	180257547
mmu-miR-3095-3p	9.09925	P	10.4418	P	0.394311	AAAAGCTCTCTCTCCAGT	chr4	0	MIMAT0014912	58441023
mmu-miR-3098-5p	8.39855	P	7.31243	P	2.12302	GCTCCTACTCCTGCT	chr6	0	MIMAT0014917	125195807
mmu-miR-3099-3p	3.88405	P	2.71763	A	2.24454	TCCCCAACCTCTCTC	chr7	0	MIMAT0014816	6803638
mmu-miR-30a-3p	4.82151	P	3.79706	P	2.03418	GCTGCAAACATCCGACT	chr1	0	MIMAT0000129	23272315
mmu-miR-30b-5p	7.58055	P	6.56313	P	2.0243	AGCTGAGTGTAGGATGT	chr15	0	MIMAT0000130	68337469
mmu-miR-30d-5p	6.9002	P	5.67951	P	2.33058	CTTCCAGTCGGGGA	chr15	0	MIMAT0000515	68341257
mmu-miR-30e-3p	3.58582	P	2.47008	A	2.16707	GCTGTAAACATCCGACTG	chr4	0	MIMAT0000249	120772618
mmu-miR-30e-5p	6.03483	P	4.878	P	2.22967	CTTCCAGTCAAGGATGT	chr4	0	MIMAT0000248	120772660
mmu-miR-31-5p	3.07869	P	4.78402	P	0.30665	CAGCTATGCCAGCATCT	chr4	0	MIMAT0000538	88910614
mmu-miR-320-3p	3.56043	P	2.23306	A	2.50945	TCGCCCTCTCAAC	chr14	0	MIMAT0000666	70443557
mmu-miR-322-5p	7.39667	P	8.47602	P	0.473243	TCCAAAACATGAATTGCTGCTG	chrX	0	MIMAT0000548	53054306
mmu-miR-324-3p	3.34837	P	2.31618	A	2.04512	AGCAGCACCTGGGGC	chr11	0	MIMAT0000556	70012095
mmu-miR-324-5p	4.21413	P	2.85374	A	2.56756	ACACCAATGCCCTAGGG	chr11	0	MIMAT0000555	70012060
mmu-miR-335-3p	2.24009	A	4.53015	P	0.204467	GGTCAGGAGCAATAATGAAAAA	chr6	0	MIMAT0004704	30741354
mmu-miR-340-5p	4.40727	P	2.795	A	3.05734	AATCAGTCTCATTGCTTTA	chr11	0	MIMAT0004651	50069720
mmu-miR-341-3p	3.60621	P	2.14156	A	2.75997	ACCGACCGACCGATC	chr12	0	MIMAT0000588	109611556
mmu-miR-342-3p	8.81769	P	7.17882	P	3.11421	ACGGGTGCGATTTCTGT	chr12	0	MIMAT0000590	108658680
mmu-miR-3473a	8.65377	P	7.39	P	2.40122	TGCTGAGCCATCTCTC	chrX	0	MIMAT0015645	162874920
mmu-miR-3473c	3.40937	P	4.55197	P	0.452944	CTTATTATGGGGGCTGG	chr1	0	MIMAT0020614	191998602
mmu-miR-3473e	5.95861	P	4.44468	P	2.85588	TACGAGCCATCTCTCC	chr5	0	MIMAT0025587	31667296
mmu-miR-3474	3.25128	P	2.0633	A	2.27833	GAATCCACGTCTCCTC	chr2	0	MIMAT0015646	158638583
mmu-miR-34a-5p	5.39408	P	8.00082	P	0.16417	ACAACCAGCTAAGACACTGC	chr4	0	MIMAT0000542	150068473
mmu-miR-351-3p	3.25924	P	2.14566	A	2.16381	GTTCCCAGGCGCC	chrX	0	MIMAT0017042	53053276
mmu-miR-3535	3.39475	P	2.22841	A	2.24442	TCTCAGGTAATCAGTCATC	chr1	0	MIMAT0031410	86352062
mmu-miR-365-3p	4.15323	P	5.68764	P	0.34522	ATAAGGATTTTTAGGGGCATTA	chr16	0	MIMAT0000711	13453895
mmu-miR-374c-5p	4.18184	P	2.80923	A	2.58939	CACTTAGCAGGTTGTATT	chrX	0	MIMAT0014953	103573086
mmu-miR-423-5p	5.20881	P	3.85699	P	2.55233	AAAGTCTCGCTCTCTGC	chr11	0	MIMAT0004825	77078122
mmu-miR-425-5p	5.36736	P	4.24413	P	2.17835	TCAACGGGAGTGATCGTG	chr9	0	MIMAT0004750	108568789
mmu-miR-452-5p	4.88176	P	2.70175	A	4.53154	GTCTCAGTTTCCTCTGCA	chrX	0	MIMAT0001637	72262271
mmu-miR-468-3p	4.10873	P	2.13222	A	3.93539	CAGACACACGCACATCA	chr6	0	MIMAT0002109	81896602
mmu-miR-486a-5p	3.64197	P	2.262	A	2.60263	CTCGGGGCAGCTCA	chr8	0	MIMAT0003130	23142587
mmu-miR-494-3p	13.4145	P	11.9334	P	2.79155	GAGGTTTCCCGTGTA	chr12	0	MIMAT0003182	109715367
mmu-miR-504-3p	3.32873	P	2.28283	A	2.06464	GAAACCCTGCCCTG	chrX	0	MIMAT0017277	59097669
mmu-miR-5099	5.01695	P	2.14103	A	7.34069	GGAGCACCACATCG	chr12	0	MIMAT0020606	36816250
mmu-miR-5118	3.97547	P	2.26531	A	3.27197	ACCAGGCTGGCCTA	chr16	0	MIMAT0020626	55494770
mmu-miR-5120	5.98298	P	2.28561	A	12.9724	GCTGGTGGCACCA	chr4	0	MIMAT0020628	44607536
mmu-miR-5121	8.02836	P	6.34804	P	3.20499	GGAGATGTCTCATCACA	chr7	0	MIMAT0020629	45126925
mmu-miR-5126	11.429	P	12.4588	P	0.489771	CCCCGCCCCCG	chr1	0	MIMAT0020637	84695890
mmu-miR-5131	4.23189	P	2.84217	A	2.62028	GCTCGGGGCTCC	chr14	0	MIMAT0020642	45657972
mmu-miR-5132-5p	3.21358	P	2.20114	A	2.01732	CCTGAGTCCACCACC	chrX	0	MIMAT0020643	74023571
mmu-miR-532-5p	5.36086	P	3.87382	P	2.80314	ACGGTCCTACACTCAAG	chrX	0	MIMAT0002889	7248456
mmu-miR-546	3.39922	P	1.98392	A	2.66714	GACTCCGTGCCAC	chr10	0	MIMAT0003166	126998471
mmu-miR-574-3p	3.72189	P	2.30835	A	2.6639	TGTGGGTGTGTGCAT	chr5	0	MIMAT0004894	64970364
mmu-miR-574-5p	10.8601	P	9.5548	P	2.47135	ACACACTCACACACACAC	chr5	0	MIMAT0004893	64970328
mmu-miR-6236	3.98999	P	2.29892	A	3.22895	CCTGACTGCCGGC	chr9	0	MIMAT0024857	110281353
mmu-miR-6238	5.13586	P	3.65801	P	2.78534	CATTTCCTCCACTGAC	chr7	0	MIMAT0024859	53891796
mmu-miR-6240	3.89575	P	2.31768	A	2.9857	CGCCGTGGGCC	chr5	0	MIMAT0024861	114851973
mmu-miR-6343	5.39007	P	7.2659	P	0.272469	GTCAGTCAGCTCCTAC	chr1	0	MIMAT0025086	76509620
mmu-miR-6351	3.59651	P	2.34042	A	2.38847	CATGTGCTCCCTGAG	chr1	0	MIMAT0025094	73855553
mmu-miR-6352	4.87338	P	6.58603	P	0.305099	GAGCTGGGGTCCTT	chr1	0	MIMAT0025095	77496731
mmu-miR-6354	3.56728	P	2.20344	A	2.57369	AGAGACCTGATCCCCA	chr1	0	MIMAT0025097	169019041
mmu-miR-6370	5.31405	P	6.52944	P	0.430656	CTTCCCCTTTGCTGT	chr6	0	MIMAT0025114	19555438
mmu-miR-6394	3.28999	P	2.23749	A	2.07412	AGACCTGGCCCCAC	chr7	0	MIMAT0025144	96305740
mmu-miR-6405	3.41209	P	2.22921	A	2.27029	CACTGCTTCCCACTG	chr19	0	MIMAT0025157	44808501
mmu-miR-6407	5.17248	P	2.23775	A	7.64613	ACTTGCCCTGTCAGG	chr19	0	MIMAT0025160	53010679
mmu-miR-6418-5p	5.2755	P	4.04078	P	2.35335	GCATCTCTTCCCTTCC	chr5	0	MIMAT0025173	137529551
mmu-miR-652-3p	7.45525	P	6.36854	P	2.12388	CACAACCCTAGTGGCG	chrX	0	MIMAT0003711	142739060
mmu-miR-652-5p	4.5839	P	2.95036	A	3.10275	GAATGGCACCCCCT	chrX	0	MIMAT0017260	142739020
mmu-miR-6538	7.13781	P	8.90922	P	0.292922	CGCCGCCCCG	chr12	0	MIMAT0025583	26414970
mmu-miR-669n	7.40465	P	4.98144	P	5.36365	ACACACATCCACACACAA	chr3	0	MIMAT0009427	115979905
mmu-miR-671-5p	6.14749	P	7.77076	P	0.324598	CTCCAGCCCCTCC	chr5	0	MIMAT0003731	24592132
mmu-miR-677-3p	3.79952	P	2.11248	A	3.21995	CCTTCTCAGGAACGG	chr10	0	MIMAT0017246	128085335
mmu-miR-681	3.80382	P	2.25435	A	2.9271	AGCTGCCTGCCAG	chr12	0	MIMAT0003458	69763923
mmu-miR-690	9.80942	P	8.03415	P	3.42302	TTTGGTTGTGAGCCTA	chr16	0	MIMAT0003469	28599940
mmu-miR-6906-5p	4.27266	P	2.69061	A	2.99396	CTGTCTGTCCGTCTG	chr10	0	MIMAT0027712	60126777
mmu-miR-6912-5p	4.22306	P	2.37542	A	3.59911	CTGCCTGAGCACCC	chr10	0	MIMAT0027724	80609265
mmu-miR-6921-5p	3.86224	P	2.40314	A	2.74936	GCTTCCTACCTCATGC	chr11	0	MIMAT0027742	60200591
mmu-miR-6931-5p	9.15267	P	8.04764	P	2.15103	AGTCCCCCACTCCC	chr11	0	MIMAT0027762	102999896
mmu-miR-6934-5p	3.6739	P	2.55989	A	2.16446	CCACCCTTGCTGTC	chr11	0	MIMAT0027768	119154111
mmu-miR-6939-5p	5.46052	P	4.16451	P	2.45549	CTTCCACCAACCAGC	chr12	0	MIMAT0027778	112659327
mmu-miR-6952-5p	3.47504	P	2.11682	A	2.56369	TCTCTGTTTCACCGCC	chr15	0	MIMAT0027804	76064862
mmu-miR-6961-5p	4.29331	P	3.21538	A	2.111	GGCCATTTCCTTCCC	chr15	0	MIMAT0027822	100649205
mmu-miR-6987-5p	4.82192	P	3.55856	P	2.40055	CTCACCCTGTCACCC	chr19	0	MIMAT0027876	5679050
mmu-miR-6990-5p	3.33998	P	2.18903	A	2.2206	AGAGCCCTGACTCACC	chr19	0	MIMAT0027882	6914261
mmu-miR-6997-5p	7.90467	P	6.76466	P	2.20382	TCTGCACCTCTCCAGC	chr2	0	MIMAT0027896	29995955
mmu-miR-7002-5p	5.47136	P	7.68697	P	0.215297	CCACGTACTCCCCG	chr2	0	MIMAT0027906	114150547
mmu-miR-7008-5p	3.87891	P	2.6643	A	2.32077	GTACGGCTCCTGGC	chr3	0	MIMAT0027920	31038971
mmu-miR-7009-5p	5.65966	P	4.58959	P	2.09953	AGCTCTGGTCCCCTG	chr3	0	MIMAT0027922	36475498
mmu-miR-7015-5p	3.76068	P	2.17059	A	3.01069	GAACCCACAGCCTAC	chr4	0	MIMAT0027934	120973295
mmu-miR-7016-5p	3.28998	P	2.13721	A	2.22339	CTACTCTCGCTCCCC	chr4	0	MIMAT0027936	129684546
mmu-miR-702-3p	3.48287	P	4.91763	P	0.369908	GGAGCGGGGTAAAG	chr5	0	MIMAT0003492	136991520
mmu-miR-7020-5p	6.28889	P	4.84789	P	2.7151	CTGGTCACCCTCTCC	chr4	0	MIMAT0027944	139644047
mmu-miR-7031-5p	4.66817	P	5.70373	P	0.487824	TCCCACCCTTCAGGC	chr5	0	MIMAT0027966	121819246
mmu-miR-7036a-5p	7.21052	P	8.48374	P	0.413735	TCTCTTCCCCACCGA	chr5	0	MIMAT0027976	137296661
mmu-miR-7047-5p	9.20651	P	10.617	P	0.376173	TCAGACCCAGCCCT	chr7	0	MIMAT0027998	24987640
mmu-miR-7056-5p	4.34194	P	2.39621	A	3.85234	AACCTCTCTGTCCTCC	chr7	0	MIMAT0028016	47083203
mmu-miR-7058-5p	6.1849	P	4.02666	P	4.46369	ACTTCCACGGTCACC	chr7	0	MIMAT0028020	126368013
mmu-miR-7061-3p	2.12985	A	4.5743	P	0.183715	CTAAAAGGAAATAAAAGGGA	chr7	0	MIMAT0028027	130908314
mmu-miR-7063-5p	3.3412	P	2.14774	A	2.287	TGTGCTCAGCCTGC	chr7	0	MIMAT0028030	141620706
mmu-miR-7085-5p	4.68776	P	2.72755	A	3.89118	TCCTGCTGGCCTGC	chr9	0	MIMAT0028076	44400428
mmu-miR-712-5p	5.49442	P	3.49005	A	4.01214	GGTACCGCCCGGG	NA	0	MIMAT0003502	NA
mmu-miR-7211-3p	4.42064	P	2.90819	A	2.85294	GCATCCTCCCTACAGT	chr10	0	MIMAT0028391	94586137
mmu-miR-7218-5p	4.15871	P	3.05344	A	2.15138	CCCTCTACACTAAACCC	chr17	0	MIMAT0028404	27358097
mmu-miR-762	3.89819	P	2.20753	A	3.22805	GCTCTGTCCCGGC	chr7	0	MIMAT0003892	127708534
mmu-miR-7647-3p	3.40596	P	2.21241	A	2.28716	GTACTACCACCTCCTGG	chr5	0	MIMAT0029797	123522637
mmu-miR-7665-5p	3.43522	P	2.19787	A	2.35765	CAGCCTTTCTCCTGC	chr2	0	MIMAT0029836	120017517
mmu-miR-7671-3p	3.19472	P	2.19471	A	2.00002	GTGGTTCTCCGCCT	chr11	0	MIMAT0029849	53763597
mmu-miR-7684-5p	4.12102	P	2.83367	A	2.44079	CTGCTGCCCAGGC	chr15	0	MIMAT0029890	82393958
mmu-miR-7686-5p	7.06013	P	8.45181	P	0.381121	GCCCAGCCCCAG	chr7	0	MIMAT0029898	139957598
mmu-miR-8090	3.83982	P	2.23175	A	3.04844	ACAGACCTCCACTGC	chr19	0	MIMAT0031391	47755062
mmu-miR-8097	3.52566	P	2.18106	A	2.5396	CAGCCCGGACATTT	chr15	0	MIMAT0031399	36240113
mmu-miR-8105	4.33305	P	3.06673	A	2.40547	CTTCGGGTCTCGC	chr10	0	MIMAT0031409	128458732
mmu-miR-8109	4.30287	P	2.93067	A	2.58866	CCCGCGGCCG	chr8	0	MIMAT0031415	85700935
mmu-miR-874-3p	3.92281	P	2.31283	A	3.05248	TCGGTCCCTCGGG	chr13	0	MIMAT0004853	58023135
mmu-miR-877-3p	3.05395	P	4.14871	P	0.468215	TGGGAGGAGGGAGAAGA	chr17	0	MIMAT0004862	35960731
mmu-miR-877-5p	3.97616	P	2.39078	A	3.00087	CCCTGCGCCATCT	chr17	0	MIMAT0004861	35960795
mmu-miR-92a-3p	7.69102	P	6.61458	P	2.10883	CAGGCCGGGACAAGTGC	chrX	0	MIMAT0000539	52741854
mmu-miR-93-5p	6.14552	P	4.97649	P	2.24861	CTACCTGCACGAACAG	chr5	0	MIMAT0000540	138165574
