# Supplementary material for: Circular RNA circFBXW4 suppresses hepatic fibrosis via targeting the miR-18b-3p/FBXW7 axis
Source: Theranostics. 2020 Mar 26;10(11):4851–70. doi: 10.7150/thno.42423 (PMC7163456; doi:10.7150/thno.42423)
Supplement: Supplementary file 7 — Supplementary file 6. [file thnov10p4851s7.xlsx]

## Sheet: Merged
SystematicName	Active_sequence	chr	Control_type	mirbase_accession_No	Start	CCl4_vs Vehicle or Recovery
mmu-miR-2861	CCGCCCGCCG	chr2	0	MIMAT0013803	32712819	up
mmu-miR-1901	GGACCCCCGGGA	chr18	0	MIMAT0007880	11840371	up
mmu-miR-6538	CGCCGCCCCG	chr12	0	MIMAT0025583	26414970	up
mmu-miR-211-3p	GCCCCCCTTTGCT	chr7	0	MIMAT0017059	64205868	up
mmu-miR-7002-5p	CCACGTACTCCCCG	chr2	0	MIMAT0027906	114150547	up
mmu-miR-290b-3p	TACTCAAACTATGGGGGC	chr7	0	MIMAT0029901	3218638	up
mmu-miR-34a-5p	ACAACCAGCTAAGACACTGC	chr4	0	MIMAT0000542	150068473	up
mmu-miR-7031-5p	TCCCACCCTTCAGGC	chr5	0	MIMAT0027966	121819246	up
mmu-miR-5126	CCCCGCCCCCG	chr1	0	MIMAT0020637	84695890	up
mmu-miR-671-5p	CTCCAGCCCCTCC	chr5	0	MIMAT0003731	24592132	up
mmu-miR-292b-3p	ATACTCAAACTGGGGGC	chr7	0	MIMAT0029865	3219198	up
mmu-miR-6352	GAGCTGGGGTCCTT	chr1	0	MIMAT0025095	77496731	up
mmu-miR-702-3p	GGAGCGGGGTAAAG	chr5	0	MIMAT0003492	136991520	up
mmu-miR-1231-5p	TCTCTCCTGCAGCTCT	chr1	0	MIMAT0022357	135454661	up
mmu-miR-3095-3p	AAAAGCTCTCTCTCCAGT	chr4	0	MIMAT0014912	58441023	up
mmu-miR-532-5p	ACGGTCCTACACTCAAG	chrX	0	MIMAT0002889	7248456	down
mmu-miR-126a-5p	CGCGTACCAAAAGTAATAATG	chr2	0	MIMAT0000137	26591365	down
mmu-miR-8105	CTTCGGGTCTCGC	chr10	0	MIMAT0031409	128458732	down
mmu-miR-1896	CTCCTCACCCACCA	chr13	0	MIMAT0007873	21445209	down
mmu-miR-24-2-5p	ACTGTTTCAGCTCAGTA	chr8	0	MIMAT0005440	84208839	down
mmu-miR-140-3p	CCGTGGTTCTACCCT	chr8	0	MIMAT0000152	107551288	down
mmu-miR-29b-3p	AACACTGATTTCAAATGGTGC	chr6	0	MIMAT0000127	31063025	down
mmu-miR-5121	GGAGATGTCTCATCACA	chr7	0	MIMAT0020629	45126925	down
mmu-miR-324-5p	ACACCAATGCCCTAGGG	chr11	0	MIMAT0000555	70012060	down
mmu-miR-669n	ACACACATCCACACACAA	chr3	0	MIMAT0009427	115979905	down
mmu-miR-7218-5p	CCCTCTACACTAAACCC	chr17	0	MIMAT0028404	27358097	down
mmu-miR-30e-5p	CTTCCAGTCAAGGATGT	chr4	0	MIMAT0000248	120772660	down
mmu-miR-6418-5p	GCATCTCTTCCCTTCC	chr5	0	MIMAT0025173	137529551	down
mmu-miR-30d-5p	CTTCCAGTCGGGGA	chr15	0	MIMAT0000515	68341257	down
mmu-miR-7020-5p	CTGGTCACCCTCTCC	chr4	0	MIMAT0027944	139644047	down
mmu-miR-423-5p	AAAGTCTCGCTCTCTGC	chr11	0	MIMAT0004825	77078122	down
mmu-miR-3099-3p	TCCCCAACCTCTCTC	chr7	0	MIMAT0014816	6803638	down
mmu-miR-6961-5p	GGCCATTTCCTTCCC	chr15	0	MIMAT0027822	100649205	down
mmu-miR-30a-3p	GCTGCAAACATCCGACT	chr1	0	MIMAT0000129	23272315	down
mmu-miR-10b-5p	CACAAATTCGGTTCTACAGGG	chr2	0	MIMAT0000208	74726074	down
mmu-miR-6906-5p	CTGTCTGTCCGTCTG	chr10	0	MIMAT0027712	60126777	down
mmu-miR-1306-3p	CATCACCACCAGAGC	chr16	0	MIMAT0009411	18284248	down
mmu-miR-139-5p	CTGGAGACACGTGCACT	chr7	0	MIMAT0000656	101475382	down
mmu-miR-574-3p	TGTGGGTGTGTGCAT	chr5	0	MIMAT0004894	64970364	down
mmu-miR-101c	TCAGTTATCACAGTACTGT	chr9	0	MIMAT0019349	3038680	down
mmu-miR-7056-5p	AACCTCTCTGTCCTCC	chr7	0	MIMAT0028016	47083203	down
