# Supplementary material for: Circular RNA circFBXW4 suppresses hepatic fibrosis via targeting the miR-18b-3p/FBXW7 axis
Source: Theranostics. 2020 Mar 26;10(11):4851–70. doi: 10.7150/thno.42423 (PMC7163456; doi:10.7150/thno.42423)
Supplement: Supplementary file 8 — Supplementary file 7. [file thnov10p4851s8.xls]

## Sheet: CCl4_vs_Vehicle
Gene ID	Gene name	Description	GO_ID	GO_term	KO_ID	KO_Description	KEGG_ID	KEGG_term	Locus	CCl4_count	Vehicle_count	CCl4_FPKM	Vehicle_FPKM	CCl4	Vehicle	log2FC	Pvalue	Qvalue	Regulation
ENSMUSG00000064341	mt-Nd1	mitochondrially_encoded_NADH_dehydrogenase_1	GO:0050896|GO:0005623|GO:0005488|GO:0003824|GO:0016020|GO:0008152|GO:0031224|GO:0043227|GO:0031090|GO:0043229|GO:0044297|GO:0005622|GO:0042995|GO:0006950|GO:0016491|GO:0005515|GO:0006979|GO:0005737|GO:0036477|GO:0016651|GO:0055114|GO:0031966|GO:0043005|GO:0043231|GO:0010033|GO:0043025|GO:0016021|GO:0042493|GO:0033194|GO:0030425|GO:0005739|GO:0014070|GO:0005740|GO:0016655|GO:0003954|GO:0008137	response to stimulus|cell|binding|catalytic activity|membrane|metabolic process|intrinsic component of membrane|membrane-bounded organelle|organelle membrane|intracellular organelle|cell body|intracellular|cell projection|response to stress|oxidoreductase activity|protein binding|response to oxidative stress|cytoplasm|somatodendritic compartment|oxidoreductase activity, acting on NAD(P)H|oxidatio…	K03878	NADH-ubiquinone oxidoreductase chain 1[1.6.5.3]	mmu01100|mmu05012|mmu00190	Metabolic pathways - Mus musculus (mouse)|Parkinson,s disease - Mus musculus (mouse)|Oxidative phosphorylation - Mus musculus (mouse)	MT:2751-3707	312095	0	22399.7	0	22399.7	0	Inf	0	0	UP
ENSMUSG00000064363	mt-Nd4	mitochondrially_encoded_NADH_dehydrogenase_4	GO:0050896|GO:0005623|GO:0009987|GO:0003824|GO:0016020|GO:0032502|GO:0008152|GO:0031224|GO:0043227|GO:0071704|GO:0043229|GO:0006807|GO:0005622|GO:0006950|GO:0016491|GO:0048856|GO:0044237|GO:0006793|GO:0006091|GO:0046483|GO:0022037|GO:0030902|GO:0005737|GO:1901360|GO:0007568|GO:0016651|GO:0021549|GO:0055114|GO:0022900|GO:0006725|GO:0006139|GO:0019637|GO:0001666|GO:0060322|GO:0010243|GO:0043231|GO:…	response to stimulus|cell|cellular process|catalytic activity|membrane|developmental process|metabolic process|intrinsic component of membrane|membrane-bounded organelle|organic substance metabolic process|intracellular organelle|nitrogen compound metabolic process|intracellular|response to stress|oxidoreductase activity|anatomical structure development|cellular metabolic process|phosphorus metab…	K03881	NADH-ubiquinone oxidoreductase chain 4[1.6.5.3]	mmu01100|mmu05012|mmu00190	Metabolic pathways - Mus musculus (mouse)|Parkinson,s disease - Mus musculus (mouse)|Oxidative phosphorylation - Mus musculus (mouse)	MT:10167-11544	448214	1	22341	0.0425874	22341	0.0425874	19.0008	0	0	UP
ENSMUSG00000064357	mt-Atp6	mitochondrially_encoded_ATP_synthase_6	GO:0050896|GO:0005215|GO:0005623|GO:0009987|GO:0005576|GO:0003824|GO:0032991|GO:0016020|GO:0032502|GO:0008152|GO:0031224|GO:0043227|GO:0031090|GO:0016787|GO:0071704|GO:0043229|GO:0006807|GO:0009058|GO:0005622|GO:0006950|GO:0043234|GO:1903561|GO:0044237|GO:0022857|GO:0070062|GO:0006793|GO:0006810|GO:0045259|GO:0046483|GO:0005737|GO:0033177|GO:0055093|GO:1901360|GO:0022891|GO:0044249|GO:0055085|GO:…	response to stimulus|transporter activity|cell|cellular process|extracellular region|catalytic activity|macromolecular complex|membrane|developmental process|metabolic process|intrinsic component of membrane|membrane-bounded organelle|organelle membrane|hydrolase activity|organic substance metabolic process|intracellular organelle|nitrogen compound metabolic process|biosynthetic process|intracell…	K02126	F-type H+-transporting ATPase subunit a[-]	mmu01100|mmu05016|mmu05010|mmu05012|mmu00190	Metabolic pathways - Mus musculus (mouse)|Huntington,s disease - Mus musculus (mouse)|Alzheimer,s disease - Mus musculus (mouse)|Parkinson,s disease - Mus musculus (mouse)|Oxidative phosphorylation - Mus musculus (mouse)	MT:7927-8607	0	27226	0	2344.98	0	2344.98	#NAME?	3.44e-189	2.12e-185	DOWN
ENSMUSG00000065947	mt-Nd4l	mitochondrially_encoded_NADH_dehydrogenase_4L	GO:0005623|GO:0009987|GO:0003824|GO:0016020|GO:0008152|GO:0031224|GO:0043227|GO:0031090|GO:0071704|GO:0043229|GO:0070469|GO:0006807|GO:0005622|GO:0016491|GO:0044237|GO:0006793|GO:0006091|GO:0046483|GO:0005737|GO:1901360|GO:0016651|GO:0055114|GO:0031966|GO:0022900|GO:0006725|GO:0006139|GO:0019637|GO:0043231|GO:0016021|GO:0006119|GO:0022904|GO:0006796|GO:0045333|GO:0005739|GO:0005740|GO:0019693|GO:…	cell|cellular process|catalytic activity|membrane|metabolic process|intrinsic component of membrane|membrane-bounded organelle|organelle membrane|organic substance metabolic process|intracellular organelle|respiratory chain|nitrogen compound metabolic process|intracellular|oxidoreductase activity|cellular metabolic process|phosphorus metabolic process|generation of precursor metabolites and energ…	K03882	NADH-ubiquinone oxidoreductase chain 4L[1.6.5.3]	mmu01100|mmu05012|mmu00190	Metabolic pathways - Mus musculus (mouse)|Parkinson,s disease - Mus musculus (mouse)|Oxidative phosphorylation - Mus musculus (mouse)	MT:9877-10173	0	9215	0	1819.87	0	1819.87	#NAME?	5.61e-144	2.6e-140	DOWN
ENSMUSG00000004038	Gstm3	glutathione_S_transferase_mu_3	GO:0050896|GO:0005623|GO:0009987|GO:0005488|GO:0003824|GO:0008152|GO:0016740|GO:0005622|GO:0051716|GO:0005515|GO:0016765|GO:0005737|GO:0042802|GO:0046983|GO:0010033|GO:0042493|GO:0071310|GO:0042803|GO:0035690|GO:0004364|GO:0014070|GO:0071407	response to stimulus|cell|cellular process|binding|catalytic activity|metabolic process|transferase activity|intracellular|cellular response to stimulus|protein binding|transferase activity, transferring alkyl or aryl (other than methyl) groups|cytoplasm|identical protein binding|protein dimerization activity|response to organic substance|response to drug|cellular response to organic substance|pr…	K00799	glutathione S-transferase[2.5.1.18]	mmu05204|mmu00982|mmu00980|mmu00480	Chemical carcinogenesis - Mus musculus (mouse)|Drug metabolism - cytochrome P450 - Mus musculus (mouse)|Metabolism of xenobiotics by cytochrome P450 - Mus musculus (mouse)|Glutathione metabolism - Mus musculus (mouse)	3:107963696-107969283	3810	44	199.613	1.9686	199.613	1.9686	6.66389	2.58e-142	9.55e-139	UP
ENSMUSG00000100862	Gm10925	predicted_gene_10925	-	-	-	-	-	-	1:24613974-24614651	67103	3070	6797.97	265.589	6797.97	265.589	4.67783	1e-117	3.1e-114	UP
ENSMUSG00000064367	mt-Nd5	mitochondrially_encoded_NADH_dehydrogenase_5	GO:0005623|GO:0009987|GO:0003824|GO:0016020|GO:0008152|GO:0031224|GO:0043227|GO:0031090|GO:0071704|GO:0043229|GO:0070469|GO:0006807|GO:0005622|GO:0016491|GO:0044237|GO:0006793|GO:0006091|GO:0046483|GO:0005737|GO:1901360|GO:0019866|GO:0016651|GO:0055114|GO:0031966|GO:0022900|GO:0006725|GO:0006139|GO:0019637|GO:0043231|GO:0016021|GO:0006119|GO:0022904|GO:0006796|GO:0045333|GO:0005739|GO:0005740|GO:…	cell|cellular process|catalytic activity|membrane|metabolic process|intrinsic component of membrane|membrane-bounded organelle|organelle membrane|organic substance metabolic process|intracellular organelle|respiratory chain|nitrogen compound metabolic process|intracellular|oxidoreductase activity|cellular metabolic process|phosphorus metabolic process|generation of precursor metabolites and energ…	K03883	NADH-ubiquinone oxidoreductase chain 5[1.6.5.3]	mmu01100|mmu05012|mmu00190	Metabolic pathways - Mus musculus (mouse)|Parkinson,s disease - Mus musculus (mouse)|Oxidative phosphorylation - Mus musculus (mouse)	MT:11742-13565	283325	13664	10669.1	439.395	10669.1	439.395	4.60177	1.61e-115	4.25e-112	UP
ENSMUSG00000101249	Gm29216	predicted_gene_29216	-	-	-	-	-	-	1:24615706-24616197	115327	7680	16100.3	915.584	16100.3	915.584	4.13625	4.3e-102	9.95e-99	UP
ENSMUSG00000073842	Mup7	major_urinary_protein_7	GO:0005215|GO:0005576|GO:0005488|GO:0005549|GO:0036094|GO:0006810|GO:0005550	transporter activity|extracellular region|binding|odorant binding|small molecule binding|transport|pheromone binding	-	-	-	-	4:60066469-60070475	9	4159	0.361282	142.574	0.361282	142.574	-8.62437	2.72e-100	5.6e-97	DOWN
ENSMUSG00000100131	Gm28439	predicted_gene_28439	-	-	-	-	-	-	1:24611535-24612410	0	2452	0	164.179	0	164.179	#NAME?	4.56e-91	8.45e-88	DOWN
ENSMUSG00000057933	Gsta2	glutathione_S_transferase_alpha_2_Yc2_	GO:0050896|GO:0009987|GO:0005576|GO:0005488|GO:0003824|GO:0008152|GO:0043227|GO:0071704|GO:0016740|GO:0006807|GO:0005515|GO:1903561|GO:0044237|GO:0070062|GO:0016765|GO:0006790|GO:0031982|GO:0010033|GO:0006518|GO:0004364|GO:0014070|GO:0006749|GO:0080184|GO:0035634	response to stimulus|cellular process|extracellular region|binding|catalytic activity|metabolic process|membrane-bounded organelle|organic substance metabolic process|transferase activity|nitrogen compound metabolic process|protein binding|extracellular vesicle|cellular metabolic process|extracellular exosome|transferase activity, transferring alkyl or aryl (other than methyl) groups|sulfur compo…	K00799	glutathione S-transferase[2.5.1.18]	mmu05204|mmu00982|mmu00980|mmu00480	Chemical carcinogenesis - Mus musculus (mouse)|Drug metabolism - cytochrome P450 - Mus musculus (mouse)|Metabolism of xenobiotics by cytochrome P450 - Mus musculus (mouse)|Glutathione metabolism - Mus musculus (mouse)	9:78331018-78355788	686	16	31.8583	0.63455	31.8583	0.63455	5.64979	3.17e-90	5.34e-87	UP
ENSMUSG00000083563	Gm13340	predicted_gene_13340	-	-	-	#VALUE!	-	-	2:22588103-22589647	43681	3893	1941.92	147.794	1941.92	147.794	3.71582	4.1e-90	6.33e-87	UP
ENSMUSG00000064220	Hist2h2aa1	histone_cluster_2_H2aa1	GO:0005623|GO:0009987|GO:0005576|GO:0005488|GO:0032991|GO:0043227|GO:0043229|GO:0000785|GO:0005622|GO:0016043|GO:0032993|GO:0043234|GO:0005515|GO:1903561|GO:0097159|GO:0070062|GO:0003676|GO:0031982|GO:0000786|GO:0043231|GO:0006996|GO:0046983|GO:0022607|GO:0005634|GO:0051276|GO:0003677|GO:0006461|GO:0005694|GO:0046982|GO:0006325|GO:0065004|GO:0071103|GO:0034622|GO:0006333|GO:0006334|GO:0034728|GO:…	cell|cellular process|extracellular region|binding|macromolecular complex|membrane-bounded organelle|intracellular organelle|chromatin|intracellular|cellular component organization|protein-DNA complex|protein complex|protein binding|extracellular vesicle|organic cyclic compound binding|extracellular exosome|nucleic acid binding|vesicle|nucleosome|intracellular membrane-bounded organelle|organelle…	K11251	histone H2A[-]	mmu05034|mmu05322	Alcoholism - Mus musculus (mouse)|Systemic lupus erythematosus - Mus musculus (mouse)	3:96245497-96246082	1662	98	194.805	9.8091	194.805	9.8091	4.31177	7.88e-89	1.12e-85	UP
ENSMUSG00000064351	mt-Co1	mitochondrially_encoded_cytochrome_c_oxidase_I	GO:0050896|GO:0005215|GO:0005623|GO:0009987|GO:0005488|GO:0003824|GO:0032991|GO:0009055|GO:0016020|GO:0032502|GO:0008152|GO:0031224|GO:0043227|GO:0031090|GO:0071704|GO:0043229|GO:0070469|GO:0006807|GO:0005622|GO:0043167|GO:0004129|GO:0006950|GO:0016491|GO:0043234|GO:0048856|GO:0005515|GO:0044237|GO:0022857|GO:0097159|GO:0006793|GO:0006979|GO:0006810|GO:0006091|GO:0046483|GO:0022037|GO:0030902|GO:…	response to stimulus|transporter activity|cell|cellular process|binding|catalytic activity|macromolecular complex|electron carrier activity|membrane|developmental process|metabolic process|intrinsic component of membrane|membrane-bounded organelle|organelle membrane|organic substance metabolic process|intracellular organelle|respiratory chain|nitrogen compound metabolic process|intracellular|ion …	K02256	cytochrome c oxidase subunit 1[1.9.3.1]	mmu01100|mmu05016|mmu05010|mmu04932|mmu05012|mmu00190|mmu04260	Metabolic pathways - Mus musculus (mouse)|Huntington,s disease - Mus musculus (mouse)|Alzheimer,s disease - Mus musculus (mouse)|Non-alcoholic fatty liver disease (NAFLD) - Mus musculus (mouse)|Parkinson,s disease - Mus musculus (mouse)|Oxidative phosphorylation - Mus musculus (mouse)|Cardiac muscle contraction - Mus musculus (mouse)	MT:5328-6872	5643186	530205	250878	20128.8	250878	20128.8	3.63965	4.57e-88	6.04e-85	UP
ENSMUSG00000074254	Cyp2a4	cytochrome_P450_family_2_subfamily_a_polypeptide_4	GO:0050896|GO:0005623|GO:0005488|GO:0003824|GO:0016020|GO:0008152|GO:0043227|GO:0005789|GO:0031090|GO:0043229|GO:0005622|GO:0043167|GO:0012505|GO:0016491|GO:0042175|GO:0097159|GO:0016705|GO:0005783|GO:0005737|GO:0098588|GO:0043169|GO:0055114|GO:0004497|GO:0046906|GO:0043231|GO:0010033|GO:0020037|GO:0046872|GO:0014070|GO:0016712|GO:0070330|GO:0046914|GO:0080184|GO:0035634|GO:0005506	response to stimulus|cell|binding|catalytic activity|membrane|metabolic process|membrane-bounded organelle|endoplasmic reticulum membrane|organelle membrane|intracellular organelle|intracellular|ion binding|endomembrane system|oxidoreductase activity|nuclear outer membrane-endoplasmic reticulum membrane network|organic cyclic compound binding|oxidoreductase activity, acting on paired donors, with…	K07411	cytochrome P450, family 2, subfamily A[1.14.14.1]	mmu01100|mmu00830	Metabolic pathways - Mus musculus (mouse)|Retinol metabolism - Mus musculus (mouse)	7:26307169-26315088	592	0	23.3958	0	23.3958	0	Inf	3.96e-86	4.89e-83	UP
ENSMUSG00000064370	mt-Cytb	mitochondrially_encoded_cytochrome_b	GO:0050896|GO:0005215|GO:0005623|GO:0009987|GO:0005488|GO:0003824|GO:0032991|GO:0009055|GO:0016020|GO:0032502|GO:0008152|GO:0031224|GO:0043227|GO:0031090|GO:0071704|GO:0043229|GO:0009605|GO:0070469|GO:0006807|GO:0005622|GO:0043167|GO:0006950|GO:0016491|GO:0043234|GO:0048856|GO:0005515|GO:0044237|GO:0022857|GO:0006793|GO:0006810|GO:0006091|GO:0046483|GO:0009991|GO:0009725|GO:0005737|GO:0009266|GO:…	response to stimulus|transporter activity|cell|cellular process|binding|catalytic activity|macromolecular complex|electron carrier activity|membrane|developmental process|metabolic process|intrinsic component of membrane|membrane-bounded organelle|organelle membrane|organic substance metabolic process|intracellular organelle|response to external stimulus|respiratory chain|nitrogen compound metabo…	K00412	ubiquinol-cytochrome c reductase cytochrome b subunit[-]	mmu01100|mmu05016|mmu05010|mmu04932|mmu05012|mmu00190|mmu04260	Metabolic pathways - Mus musculus (mouse)|Huntington,s disease - Mus musculus (mouse)|Alzheimer,s disease - Mus musculus (mouse)|Non-alcoholic fatty liver disease (NAFLD) - Mus musculus (mouse)|Parkinson,s disease - Mus musculus (mouse)|Oxidative phosphorylation - Mus musculus (mouse)|Cardiac muscle contraction - Mus musculus (mouse)	MT:14145-15288	469009	47408	28159.3	2430.68	28159.3	2430.68	3.53418	4.08e-85	4.72e-82	UP
ENSMUSG00000058135	Gstm1	glutathione_S_transferase_mu_1	GO:0050896|GO:0005623|GO:0009987|GO:0005488|GO:0003824|GO:0008152|GO:0071704|GO:0016740|GO:0006807|GO:0005622|GO:0051716|GO:0005515|GO:0044237|GO:0043209|GO:0016765|GO:0005737|GO:0042802|GO:0006790|GO:0046983|GO:0042493|GO:0042803|GO:0006518|GO:0035690|GO:0046982|GO:0004364|GO:0006749	response to stimulus|cell|cellular process|binding|catalytic activity|metabolic process|organic substance metabolic process|transferase activity|nitrogen compound metabolic process|intracellular|cellular response to stimulus|protein binding|cellular metabolic process|myelin sheath|transferase activity, transferring alkyl or aryl (other than methyl) groups|cytoplasm|identical protein binding|sulfu…	K00799	glutathione S-transferase[2.5.1.18]	mmu05204|mmu00982|mmu00980|mmu00480	Chemical carcinogenesis - Mus musculus (mouse)|Drug metabolism - cytochrome P450 - Mus musculus (mouse)|Metabolism of xenobiotics by cytochrome P450 - Mus musculus (mouse)|Glutathione metabolism - Mus musculus (mouse)	3:108012255-108017973	18663	2433	446.96	49.7582	446.96	49.7582	3.16714	8.58e-75	9.35e-72	UP
ENSMUSG00000035202	Lars2	leucyl_tRNA_synthetase_mitochondrial	GO:0005623|GO:0009987|GO:0005488|GO:0003824|GO:0008152|GO:0043227|GO:0016787|GO:0019222|GO:0071704|GO:0043229|GO:0016874|GO:0050794|GO:0006807|GO:0009058|GO:0005622|GO:0043167|GO:0097367|GO:0044237|GO:0036094|GO:0097159|GO:0016788|GO:0046483|GO:0005737|GO:1901360|GO:0044249|GO:0019538|GO:0001882|GO:0006450|GO:0000166|GO:0006725|GO:0006139|GO:0006082|GO:0051171|GO:0006520|GO:0043168|GO:0043231|GO:…	cell|cellular process|binding|catalytic activity|metabolic process|membrane-bounded organelle|hydrolase activity|regulation of metabolic process|organic substance metabolic process|intracellular organelle|ligase activity|regulation of cellular process|nitrogen compound metabolic process|biosynthetic process|intracellular|ion binding|carbohydrate derivative binding|cellular metabolic process|small…	K01869	leucyl-tRNA synthetase[6.1.1.4]	mmu00970	Aminoacyl-tRNA biosynthesis - Mus musculus (mouse)	9:123366940-123462664	1926	215	34.0863	3.24936	34.0863	3.24936	3.39097	6.7e-72	6.89e-69	UP
ENSMUSG00000001506	Col1a1	collagen_type_I_alpha_1	GO:0050896|GO:0005623|GO:0009987|GO:0005576|GO:0005198|GO:0023052|GO:0005488|GO:0031012|GO:0032991|GO:0032502|GO:0008152|GO:0040011|GO:0048646|GO:0043227|GO:0007155|GO:0019222|GO:0023051|GO:0009653|GO:0005578|GO:0071704|GO:0048523|GO:0043229|GO:0048870|GO:0009893|GO:0009605|GO:0050794|GO:0006807|GO:0005201|GO:0009058|GO:0005622|GO:0043167|GO:0051641|GO:0012505|GO:0016043|GO:0005583|GO:0006950|GO:…	response to stimulus|cell|cellular process|extracellular region|structural molecule activity|signaling|binding|extracellular matrix|macromolecular complex|developmental process|metabolic process|locomotion|anatomical structure formation involved in morphogenesis|membrane-bounded organelle|cell adhesion|regulation of metabolic process|regulation of signaling|anatomical structure morphogenesis|prot…	K06236	collagen, type I, alpha[-]	mmu04151|mmu04510|mmu05205|mmu04611|mmu05146|mmu04933|mmu04974|mmu04512	PI3K-Akt signaling pathway - Mus musculus (mouse)|Focal adhesion - Mus musculus (mouse)|Proteoglycans in cancer - Mus musculus (mouse)|Platelet activation - Mus musculus (mouse)|Amoebiasis - Mus musculus (mouse)|AGE-RAGE signaling pathway in diabetic complications - Mus musculus (mouse)|Protein digestion and absorption - Mus musculus (mouse)|ECM-receptor interaction - Mus musculus (mouse)	11:94936224-94953042	844	69	8.36037	0.583673	8.36037	0.583673	3.84033	4.14e-71	4.04e-68	UP
ENSMUSG00000063415	Cyp26b1	cytochrome_P450_family_26_subfamily_b_polypeptide_1	GO:0022414|GO:0050896|GO:0005623|GO:0009987|GO:0023052|GO:0005488|GO:0000003|GO:0003824|GO:0002376|GO:0016020|GO:0032502|GO:0008152|GO:0043227|GO:0005789|GO:0031090|GO:0007155|GO:0019222|GO:0042445|GO:0023051|GO:0009653|GO:0071704|GO:0048523|GO:0043229|GO:0009893|GO:0051321|GO:0050794|GO:0005622|GO:0043167|GO:0048609|GO:0012505|GO:0016043|GO:0006950|GO:0016491|GO:0044702|GO:0051716|GO:0008289|GO:…	reproductive process|response to stimulus|cell|cellular process|signaling|binding|reproduction|catalytic activity|immune system process|membrane|developmental process|metabolic process|membrane-bounded organelle|endoplasmic reticulum membrane|organelle membrane|cell adhesion|regulation of metabolic process|hormone metabolic process|regulation of signaling|anatomical structure morphogenesis|organi…	K12664	cytochrome P450, family 26, subfamily B[-]	mmu01100|mmu00830	Metabolic pathways - Mus musculus (mouse)|Retinol metabolism - Mus musculus (mouse)	6:84571414-84593908	9	1882	0.0680562	12.1532	0.0680562	12.1532	-7.4804	2.04e-70	1.89e-67	DOWN
ENSMUSG00000026043	Col3a1	collagen_type_III_alpha_1	GO:0050896|GO:0009987|GO:0005576|GO:0005198|GO:0023052|GO:0005488|GO:0031012|GO:0002376|GO:0032991|GO:0032502|GO:0008152|GO:0040011|GO:0006955|GO:0007155|GO:0023051|GO:0009653|GO:0005578|GO:0071704|GO:0048523|GO:0048870|GO:0009605|GO:0050794|GO:0005201|GO:0043167|GO:0016043|GO:0005583|GO:0006950|GO:0040013|GO:0051716|GO:0005615|GO:0002683|GO:0043234|GO:0048856|GO:0005515|GO:0044237|GO:0040012|GO:…	response to stimulus|cellular process|extracellular region|structural molecule activity|signaling|binding|extracellular matrix|immune system process|macromolecular complex|developmental process|metabolic process|locomotion|immune response|cell adhesion|regulation of signaling|anatomical structure morphogenesis|proteinaceous extracellular matrix|organic substance metabolic process|negative regulat…	K19720	collagen, type III, alpha[-]	mmu04611|mmu05146|mmu04933|mmu04974	Platelet activation - Mus musculus (mouse)|Amoebiasis - Mus musculus (mouse)|AGE-RAGE signaling pathway in diabetic complications - Mus musculus (mouse)|Protein digestion and absorption - Mus musculus (mouse)	1:45311538-45349706	1799	216	11.5116	1.1803	11.5116	1.1803	3.28586	4.68e-69	4.13e-66	UP
ENSMUSG00000064368	mt-Nd6	mitochondrially_encoded_NADH_dehydrogenase_6	GO:0050896|GO:0005623|GO:0003824|GO:0016020|GO:0008152|GO:0031224|GO:0043227|GO:0031090|GO:0043229|GO:0070469|GO:0005622|GO:0006950|GO:0016491|GO:0006979|GO:0005737|GO:0010035|GO:0016651|GO:0055114|GO:0031966|GO:0010243|GO:0043231|GO:0010033|GO:0016021|GO:0042542|GO:0000302|GO:0005739|GO:0042220|GO:0014070|GO:0005740|GO:0060359|GO:0043279|GO:0016655|GO:0003954|GO:0035094|GO:0008137	response to stimulus|cell|catalytic activity|membrane|metabolic process|intrinsic component of membrane|membrane-bounded organelle|organelle membrane|intracellular organelle|respiratory chain|intracellular|response to stress|oxidoreductase activity|response to oxidative stress|cytoplasm|response to inorganic substance|oxidoreductase activity, acting on NAD(P)H|oxidation-reduction process|mitochon…	K03884	NADH-ubiquinone oxidoreductase chain 6[1.6.5.3]	mmu01100|mmu05012|mmu00190	Metabolic pathways - Mus musculus (mouse)|Parkinson,s disease - Mus musculus (mouse)|Oxidative phosphorylation - Mus musculus (mouse)	MT:13552-14070	113851	17400	15067.3	1966.45	15067.3	1966.45	2.93775	8.42e-69	7.09e-66	UP
ENSMUSG00000102070	Gm28661	predicted_gene_28661	-	-	-	-	-	-	1:24614885-24615565	19861	3137	2003.18	270.19	2003.18	270.19	2.89025	2.34e-67	1.89e-64	UP
ENSMUSG00000037071	Scd1	stearoyl_Coenzyme_A_desaturase_1	GO:0050896|GO:0005623|GO:0009987|GO:0005488|GO:0003824|GO:0016020|GO:0032502|GO:0008152|GO:0040007|GO:0051707|GO:0009607|GO:0031224|GO:0043227|GO:0005789|GO:0031090|GO:0019222|GO:0071704|GO:0043229|GO:0009893|GO:0009605|GO:0050794|GO:0009058|GO:0005622|GO:0043167|GO:0012505|GO:0006950|GO:0016491|GO:0045926|GO:0048856|GO:0044237|GO:0040008|GO:0042175|GO:0016705|GO:0031301|GO:0005783|GO:0005737|GO:…	response to stimulus|cell|cellular process|binding|catalytic activity|membrane|developmental process|metabolic process|growth|response to other organism|response to biotic stimulus|intrinsic component of membrane|membrane-bounded organelle|endoplasmic reticulum membrane|organelle membrane|regulation of metabolic process|organic substance metabolic process|intracellular organelle|positive regulati…	K00507	stearoyl-CoA desaturase (delta-9 desaturase)[1.14.19.1]	mmu04152|mmu03320|mmu01212|mmu01040	AMPK signaling pathway - Mus musculus (mouse)|PPAR signaling pathway - Mus musculus (mouse)|Fatty acid metabolism - Mus musculus (mouse)|Biosynthesis of unsaturated fatty acids - Mus musculus (mouse)	19:44394451-44407709	31789	5989	451.5	72.639	451.5	72.639	2.63591	9.46e-61	7.3e-58	UP
ENSMUSG00000028712	Cyp4a31	cytochrome_P450_family_4_subfamily_a_polypeptide_31	GO:0005623|GO:0009987|GO:0005576|GO:0005488|GO:0003824|GO:0016020|GO:0008152|GO:0031224|GO:0043227|GO:0005886|GO:0071704|GO:0043229|GO:0045177|GO:0005622|GO:0043167|GO:0071944|GO:0016491|GO:1903561|GO:0044237|GO:0009056|GO:0097159|GO:0070062|GO:0016705|GO:0005737|GO:0043169|GO:0055114|GO:0016324|GO:0004497|GO:0031982|GO:0006082|GO:0046906|GO:0043231|GO:0006629|GO:0044255|GO:0016021|GO:0008391|GO:…	cell|cellular process|extracellular region|binding|catalytic activity|membrane|metabolic process|intrinsic component of membrane|membrane-bounded organelle|plasma membrane|organic substance metabolic process|intracellular organelle|apical part of cell|intracellular|ion binding|cell periphery|oxidoreductase activity|extracellular vesicle|cellular metabolic process|catabolic process|organic cyclic …	K07425	alkane 1-monooxygenase[1.14.15.3]	mmu01100|mmu04270|mmu04750|mmu00590|mmu00830|mmu03320|mmu00071	Metabolic pathways - Mus musculus (mouse)|Vascular smooth muscle contraction - Mus musculus (mouse)|Inflammatory mediator regulation of TRP channels - Mus musculus (mouse)|Arachidonic acid metabolism - Mus musculus (mouse)|Retinol metabolism - Mus musculus (mouse)|PPAR signaling pathway - Mus musculus (mouse)|Fatty acid degradation - Mus musculus (mouse)	4:115563649-115579015	330	17	5.10962	0.224776	5.10962	0.224776	4.50666	3.37e-60	2.49e-57	UP
ENSMUSG00000064358	mt-Co3	mitochondrially_encoded_cytochrome_c_oxidase_III	GO:0005215|GO:0005623|GO:0009987|GO:0005488|GO:0003824|GO:0032991|GO:0009055|GO:0016020|GO:0008152|GO:0031224|GO:0043227|GO:0031090|GO:0043229|GO:0070469|GO:0005622|GO:0016043|GO:0004129|GO:0016491|GO:0043234|GO:0005515|GO:0044237|GO:0022857|GO:0006810|GO:0006091|GO:0005737|GO:0022891|GO:0070069|GO:0055085|GO:0045277|GO:0019866|GO:0055114|GO:0031966|GO:0022900|GO:0015002|GO:0043231|GO:0022607|GO:…	transporter activity|cell|cellular process|binding|catalytic activity|macromolecular complex|electron carrier activity|membrane|metabolic process|intrinsic component of membrane|membrane-bounded organelle|organelle membrane|intracellular organelle|respiratory chain|intracellular|cellular component organization|cytochrome-c oxidase activity|oxidoreductase activity|protein complex|protein binding|c…	K02262	cytochrome c oxidase subunit 3[-]	mmu01100|mmu05016|mmu05010|mmu04932|mmu05012|mmu00190|mmu04260	Metabolic pathways - Mus musculus (mouse)|Huntington,s disease - Mus musculus (mouse)|Alzheimer,s disease - Mus musculus (mouse)|Non-alcoholic fatty liver disease (NAFLD) - Mus musculus (mouse)|Parkinson,s disease - Mus musculus (mouse)|Oxidative phosphorylation - Mus musculus (mouse)|Cardiac muscle contraction - Mus musculus (mouse)	MT:8607-9390	0	886	0	66.2857	0	66.2857	#NAME?	5.08e-57	3.62e-54	DOWN
ENSMUSG00000029661	Col1a2	collagen_type_I_alpha_2	GO:0050896|GO:0005623|GO:0009987|GO:0005576|GO:0005198|GO:0023052|GO:0005488|GO:0031012|GO:0032991|GO:0032502|GO:0043227|GO:0009653|GO:0005578|GO:0050794|GO:0005201|GO:0005622|GO:0043167|GO:0060090|GO:0016043|GO:0005583|GO:0051716|GO:0005615|GO:0043234|GO:0048856|GO:0005515|GO:1903561|GO:0070062|GO:0008217|GO:0007154|GO:0003013|GO:0005584|GO:0019838|GO:0030674|GO:0043169|GO:0042802|GO:0007165|GO:…	response to stimulus|cell|cellular process|extracellular region|structural molecule activity|signaling|binding|extracellular matrix|macromolecular complex|developmental process|membrane-bounded organelle|anatomical structure morphogenesis|proteinaceous extracellular matrix|regulation of cellular process|extracellular matrix structural constituent|intracellular|ion binding|binding, bridging|cellul…	K06236	collagen, type I, alpha[-]	mmu04151|mmu04510|mmu05205|mmu04611|mmu05146|mmu04933|mmu04974|mmu04512	PI3K-Akt signaling pathway - Mus musculus (mouse)|Focal adhesion - Mus musculus (mouse)|Proteoglycans in cancer - Mus musculus (mouse)|Platelet activation - Mus musculus (mouse)|Amoebiasis - Mus musculus (mouse)|AGE-RAGE signaling pathway in diabetic complications - Mus musculus (mouse)|Protein digestion and absorption - Mus musculus (mouse)|ECM-receptor interaction - Mus musculus (mouse)	6:4504814-4541544	808	115	3.42391	0.416142	3.42391	0.416142	3.0405	6.51e-57	4.46e-54	UP
ENSMUSG00000041483	Zfp281	zinc_finger_protein_281	GO:0001071|GO:0000988|GO:0005623|GO:0009987|GO:0005488|GO:0032502|GO:0008152|GO:0003700|GO:0043227|GO:0019222|GO:0009653|GO:0071704|GO:0048523|GO:0043229|GO:0009893|GO:0050794|GO:0006807|GO:0009058|GO:0005622|GO:0043167|GO:0009892|GO:0048856|GO:0005515|GO:0044237|GO:0000989|GO:0097159|GO:0048598|GO:0046483|GO:0000981|GO:1901360|GO:0031324|GO:0009890|GO:0044249|GO:0043169|GO:0048869|GO:0003676|GO:…	nucleic acid binding transcription factor activity|transcription factor activity, protein binding|cell|cellular process|binding|developmental process|metabolic process|transcription factor activity, sequence-specific DNA binding|membrane-bounded organelle|regulation of metabolic process|anatomical structure morphogenesis|organic substance metabolic process|negative regulation of cellular process|…	-	-	-	-	1:136624901-136630053	246	2	1.73852	0.0120684	1.73852	0.0120684	7.17048	1.29e-54	8.56e-52	UP
ENSMUSG00000107369	Gstm2-ps1	glutathione_S_transferase_mu_2_muscle_pseudogene_1	-	-	-	-	-	-	5:116632908-116633564	950	159	99.3173	14.1949	99.3173	14.1949	2.80667	2.32e-54	1.48e-51	UP
ENSMUSG00000064354	mt-Co2	mitochondrially_encoded_cytochrome_c_oxidase_II	GO:0050896|GO:0005215|GO:0005623|GO:0009987|GO:0005576|GO:0005488|GO:0003824|GO:0032991|GO:0009055|GO:0016020|GO:0032502|GO:0008152|GO:0031224|GO:0043227|GO:0031090|GO:0043229|GO:0070469|GO:0005622|GO:0043167|GO:0004129|GO:0006950|GO:0016491|GO:0043234|GO:0048856|GO:0005515|GO:1903561|GO:0044237|GO:0022857|GO:0070062|GO:0006810|GO:0006091|GO:0005737|GO:0009266|GO:0022891|GO:0070069|GO:0055085|GO:…	response to stimulus|transporter activity|cell|cellular process|extracellular region|binding|catalytic activity|macromolecular complex|electron carrier activity|membrane|developmental process|metabolic process|intrinsic component of membrane|membrane-bounded organelle|organelle membrane|intracellular organelle|respiratory chain|intracellular|ion binding|cytochrome-c oxidase activity|response to s…	K02261	cytochrome c oxidase subunit 2[-]	mmu01100|mmu05016|mmu05010|mmu04932|mmu05012|mmu00190|mmu04260	Metabolic pathways - Mus musculus (mouse)|Huntington,s disease - Mus musculus (mouse)|Alzheimer,s disease - Mus musculus (mouse)|Non-alcoholic fatty liver disease (NAFLD) - Mus musculus (mouse)|Parkinson,s disease - Mus musculus (mouse)|Oxidative phosphorylation - Mus musculus (mouse)|Cardiac muscle contraction - Mus musculus (mouse)	MT:7013-7696	0	772	0	66.2008	0	66.2008	#NAME?	1.39e-52	8.61e-50	DOWN
ENSMUSG00000029816	Gpnmb	glycoprotein_transmembrane_nmb	GO:0005623|GO:0009987|GO:0005488|GO:0016020|GO:0032502|GO:0031224|GO:0043227|GO:0031090|GO:0007155|GO:0005886|GO:0043229|GO:0005622|GO:0043167|GO:0097367|GO:0071944|GO:0012505|GO:0048856|GO:0005515|GO:0009888|GO:0001503|GO:0005737|GO:0012506|GO:0008201|GO:0005539|GO:0050839|GO:0001816|GO:0005887|GO:0005102|GO:0048869|GO:0001817|GO:0001818|GO:0031982|GO:0031226|GO:0043168|GO:0043231|GO:0007275|GO:…	cell|cellular process|binding|membrane|developmental process|intrinsic component of membrane|membrane-bounded organelle|organelle membrane|cell adhesion|plasma membrane|intracellular organelle|intracellular|ion binding|carbohydrate derivative binding|cell periphery|endomembrane system|anatomical structure development|protein binding|tissue development|ossification|cytoplasm|vesicle membrane|hepar…	-	-	-	-	6:49036546-49070929	357	38	3.2817	0.298297	3.2817	0.298297	3.45962	1.76e-51	1.05e-48	UP
ENSMUSG00000022122	Ednrb	endothelin_receptor_type_B	GO:0022414|GO:0050896|GO:0005623|GO:0009987|GO:0023052|GO:0005488|GO:0000003|GO:0004871|GO:0002376|GO:0016020|GO:0032502|GO:0008152|GO:0040011|GO:0051707|GO:0009607|GO:0031224|GO:0043227|GO:0031090|GO:0019222|GO:0005886|GO:0071704|GO:0048523|GO:0043229|GO:0051050|GO:0050900|GO:0048870|GO:0009893|GO:0009605|GO:0050794|GO:0006807|GO:0009058|GO:0038023|GO:0005622|GO:0048609|GO:0071944|GO:0042562|GO:…	reproductive process|response to stimulus|cell|cellular process|signaling|binding|reproduction|signal transducer activity|immune system process|membrane|developmental process|metabolic process|locomotion|response to other organism|response to biotic stimulus|intrinsic component of membrane|membrane-bounded organelle|organelle membrane|regulation of metabolic process|plasma membrane|organic substa…	K04198	endothelin receptor type B[-]	mmu05200|mmu04080|mmu04020|mmu04022|mmu04916	Pathways in cancer - Mus musculus (mouse)|Neuroactive ligand-receptor interaction - Mus musculus (mouse)|Calcium signaling pathway - Mus musculus (mouse)|cGMP-PKG signaling pathway - Mus musculus (mouse)|Melanogenesis - Mus musculus (mouse)	14:103814625-103844173	1223	261	11.7388	2.13931	11.7388	2.13931	2.45607	2.83e-49	1.64e-46	UP
ENSMUSG00000061292	Cyp3a59	cytochrome_P450_family_3_subfamily_a_polypeptide_59	GO:0005488|GO:0003824|GO:0016020|GO:0008152|GO:0031224|GO:0043167|GO:0016491|GO:0097159|GO:0016705|GO:0043169|GO:0055114|GO:0004497|GO:0046906|GO:0016021|GO:0020037|GO:0046872|GO:0016712|GO:0046914|GO:0005506	binding|catalytic activity|membrane|metabolic process|intrinsic component of membrane|ion binding|oxidoreductase activity|organic cyclic compound binding|oxidoreductase activity, acting on paired donors, with incorporation or reduction of molecular oxygen|cation binding|oxidation-reduction process|monooxygenase activity|tetrapyrrole binding|integral component of membrane|heme binding|metal ion bi…	-	-	-	-	5:146079257-146113287	506	79	13.13	1.75056	13.13	1.75056	2.90697	3.11e-49	1.75e-46	UP
ENSMUSG00000037798	Mat1a	methionine_adenosyltransferase_I_alpha	GO:0005623|GO:0009987|GO:0005488|GO:0003824|GO:0008152|GO:0071704|GO:0016740|GO:0006807|GO:0009058|GO:0005622|GO:0043167|GO:0097367|GO:0044237|GO:0036094|GO:0097159|GO:0046483|GO:0016765|GO:0005737|GO:1901360|GO:0044249|GO:0001882|GO:0043169|GO:0000166|GO:0006730|GO:0006725|GO:0006790|GO:0006139|GO:0043168|GO:0051186|GO:0004478|GO:0017076|GO:0001883|GO:0046500|GO:0046872|GO:1901137|GO:0005829|GO:…	cell|cellular process|binding|catalytic activity|metabolic process|organic substance metabolic process|transferase activity|nitrogen compound metabolic process|biosynthetic process|intracellular|ion binding|carbohydrate derivative binding|cellular metabolic process|small molecule binding|organic cyclic compound binding|heterocycle metabolic process|transferase activity, transferring alkyl or aryl…	K00789	S-adenosylmethionine synthetase[2.5.1.6]	mmu01100|mmu01230|mmu00270	Metabolic pathways - Mus musculus (mouse)|Biosynthesis of amino acids - Mus musculus (mouse)|Cysteine and methionine metabolism - Mus musculus (mouse)	14:41105381-41124412	15176	3998	324.93	73.0988	324.93	73.0988	2.15221	2.06e-48	1.12e-45	UP
ENSMUSG00000093485	Gm20708	predicted_gene_20708	GO:0005623|GO:0045202|GO:0016020|GO:0043227|GO:0031594|GO:0031090|GO:0043229|GO:0008021|GO:0005622|GO:0012505|GO:0030672|GO:0030658|GO:0005737|GO:0098588|GO:0012506|GO:0031982|GO:0043231|GO:0030133|GO:0070382|GO:0031988|GO:0031410|GO:0016023|GO:0030659	cell|synapse|membrane|membrane-bounded organelle|neuromuscular junction|organelle membrane|intracellular organelle|synaptic vesicle|intracellular|endomembrane system|synaptic vesicle membrane|transport vesicle membrane|cytoplasm|bounding membrane of organelle|vesicle membrane|vesicle|intracellular membrane-bounded organelle|transport vesicle|exocytic vesicle|membrane-bounded vesicle|cytoplasmic v…	-	-	-	-	11:117809668-117839904	202	4	7.79468	0.13179	7.79468	0.13179	5.88618	2.14e-48	1.13e-45	UP
ENSMUSG00000090175	Ugt1a9	UDP_glucuronosyltransferase_1_family_polypeptide_A9	GO:0050896|GO:0005623|GO:0009987|GO:0005576|GO:0005488|GO:0003824|GO:0016020|GO:0008152|GO:0008144|GO:0031224|GO:0043227|GO:0005789|GO:0031090|GO:0019222|GO:0071704|GO:0043229|GO:0016740|GO:0009058|GO:0005622|GO:0043167|GO:0012505|GO:0030234|GO:0009892|GO:0051716|GO:0008289|GO:0005515|GO:1903561|GO:0044237|GO:0036094|GO:0042175|GO:0097159|GO:0070062|GO:0009410|GO:0043086|GO:0005783|GO:0009725|GO:…	response to stimulus|cell|cellular process|extracellular region|binding|catalytic activity|membrane|metabolic process|drug binding|intrinsic component of membrane|membrane-bounded organelle|endoplasmic reticulum membrane|organelle membrane|regulation of metabolic process|organic substance metabolic process|intracellular organelle|transferase activity|biosynthetic process|intracellular|ion binding…	K00699	glucuronosyltransferase[2.4.1.17]	mmu01100|mmu05204|mmu00830|mmu00140|mmu00982|mmu00980|mmu00500|mmu00983|mmu00860|mmu00040|mmu00053	Metabolic pathways - Mus musculus (mouse)|Chemical carcinogenesis - Mus musculus (mouse)|Retinol metabolism - Mus musculus (mouse)|Steroid hormone biosynthesis - Mus musculus (mouse)|Drug metabolism - cytochrome P450 - Mus musculus (mouse)|Metabolism of xenobiotics by cytochrome P450 - Mus musculus (mouse)|Starch and sucrose metabolism - Mus musculus (mouse)|Drug metabolism - other enzymes - Mus …	1:88070800-88218997	1356	305	42.5287	8.16878	42.5287	8.16878	2.38024	3.14e-48	1.62e-45	UP
ENSMUSG00000035561	Aldh1b1	aldehyde_dehydrogenase_1_family_member_B1	GO:0005623|GO:0003824|GO:0008152|GO:0043227|GO:0071704|GO:0043229|GO:0005622|GO:0016491|GO:0009056|GO:0005737|GO:0055114|GO:0043231|GO:0016903|GO:0005634|GO:0005654|GO:0006066|GO:0016620|GO:0005759|GO:0005739|GO:0031981|GO:0046164|GO:0004029|GO:0006067|GO:0006068	cell|catalytic activity|metabolic process|membrane-bounded organelle|organic substance metabolic process|intracellular organelle|intracellular|oxidoreductase activity|catabolic process|cytoplasm|oxidation-reduction process|intracellular membrane-bounded organelle|oxidoreductase activity, acting on the aldehyde or oxo group of donors|nucleus|nucleoplasm|alcohol metabolic process|oxidoreductase act…	K00128	aldehyde dehydrogenase (NAD+)[1.2.1.3]	mmu01100|mmu00010|mmu00561|mmu00280|mmu00310|mmu00071|mmu00330|mmu00380|mmu00620|mmu00040|mmu00410|mmu00053|mmu00340	Metabolic pathways - Mus musculus (mouse)|Glycolysis / Gluconeogenesis - Mus musculus (mouse)|Glycerolipid metabolism - Mus musculus (mouse)|Valine, leucine and isoleucine degradation - Mus musculus (mouse)|Lysine degradation - Mus musculus (mouse)|Fatty acid degradation - Mus musculus (mouse)|Arginine and proline metabolism - Mus musculus (mouse)|Tryptophan metabolism - Mus musculus (mouse)|Pyru…	4:45799022-45804604	449	71	11.2431	1.51822	11.2431	1.51822	2.88859	1.79e-47	8.95e-45	UP
ENSMUSG00000028715	Cyp4a14	cytochrome_P450_family_4_subfamily_a_polypeptide_14	GO:0005623|GO:0005488|GO:0003824|GO:0016020|GO:0008152|GO:0043227|GO:0005789|GO:0031090|GO:0043229|GO:0005622|GO:0043167|GO:0012505|GO:0016491|GO:0042175|GO:0097159|GO:0016705|GO:0005783|GO:0005737|GO:0098588|GO:0043169|GO:0055114|GO:0004497|GO:0046906|GO:0043231|GO:0020037|GO:0046872|GO:0046914|GO:0005506	cell|binding|catalytic activity|membrane|metabolic process|membrane-bounded organelle|endoplasmic reticulum membrane|organelle membrane|intracellular organelle|intracellular|ion binding|endomembrane system|oxidoreductase activity|nuclear outer membrane-endoplasmic reticulum membrane network|organic cyclic compound binding|oxidoreductase activity, acting on paired donors, with incorporation or red…	K07425	alkane 1-monooxygenase[1.14.15.3]	mmu01100|mmu04270|mmu04750|mmu00590|mmu00830|mmu03320|mmu00071	Metabolic pathways - Mus musculus (mouse)|Vascular smooth muscle contraction - Mus musculus (mouse)|Inflammatory mediator regulation of TRP channels - Mus musculus (mouse)|Arachidonic acid metabolism - Mus musculus (mouse)|Retinol metabolism - Mus musculus (mouse)|PPAR signaling pathway - Mus musculus (mouse)|Fatty acid degradation - Mus musculus (mouse)	4:115486200-115496142	2373	600	56.831	12.2708	56.831	12.2708	2.21145	7.27e-47	3.54e-44	UP
ENSMUSG00000002020	Ltbp2	latent_transforming_growth_factor_beta_binding_protein_2	GO:0009987|GO:0005576|GO:0005488|GO:0031012|GO:0043227|GO:0043167|GO:0016043|GO:0005615|GO:0005515|GO:1903561|GO:0070062|GO:0043169|GO:0031982|GO:0046872|GO:0030198|GO:0005509|GO:0097435|GO:0043206	cellular process|extracellular region|binding|extracellular matrix|membrane-bounded organelle|ion binding|cellular component organization|extracellular space|protein binding|extracellular vesicle|extracellular exosome|cation binding|vesicle|metal ion binding|extracellular matrix organization|calcium ion binding|fibril organization|extracellular fibril organization	-	-	-	-	12:84783212-84876532	189	6	0.95348	0.0258507	0.95348	0.0258507	5.20493	1.37e-46	6.52e-44	UP
ENSMUSG00000066072	Cyp4a10	cytochrome_P450_family_4_subfamily_a_polypeptide_10	GO:0005623|GO:0009987|GO:0005576|GO:0005488|GO:0003824|GO:0016020|GO:0008152|GO:0031224|GO:0043227|GO:0005789|GO:0031090|GO:0005886|GO:0071704|GO:0043229|GO:0045177|GO:0005622|GO:0043167|GO:0071944|GO:0012505|GO:0016491|GO:1903561|GO:0044237|GO:0042175|GO:0009056|GO:0097159|GO:0070062|GO:0016705|GO:0005783|GO:0005737|GO:0098588|GO:0043169|GO:0055114|GO:0016324|GO:0004497|GO:0031982|GO:0006082|GO:…	cell|cellular process|extracellular region|binding|catalytic activity|membrane|metabolic process|intrinsic component of membrane|membrane-bounded organelle|endoplasmic reticulum membrane|organelle membrane|plasma membrane|organic substance metabolic process|intracellular organelle|apical part of cell|intracellular|ion binding|cell periphery|endomembrane system|oxidoreductase activity|extracellula…	K07425	alkane 1-monooxygenase[1.14.15.3]	mmu01100|mmu04270|mmu04750|mmu00590|mmu00830|mmu03320|mmu00071	Metabolic pathways - Mus musculus (mouse)|Vascular smooth muscle contraction - Mus musculus (mouse)|Inflammatory mediator regulation of TRP channels - Mus musculus (mouse)|Arachidonic acid metabolism - Mus musculus (mouse)|Retinol metabolism - Mus musculus (mouse)|PPAR signaling pathway - Mus musculus (mouse)|Fatty acid degradation - Mus musculus (mouse)	4:115518264-115533649	2756	715	66.1881	14.6637	66.1881	14.6637	2.17433	1.8e-46	8.34e-44	UP
ENSMUSG00000046687	Gm5424	predicted_gene_5424	GO:0005623|GO:0009987|GO:0005488|GO:0003824|GO:0008152|GO:0071704|GO:0016874|GO:0006807|GO:0009058|GO:0005622|GO:0043167|GO:0097367|GO:0044237|GO:0036094|GO:0097159|GO:0005737|GO:0044249|GO:0001882|GO:0000166|GO:0006082|GO:0006520|GO:0043168|GO:0017076|GO:0001883|GO:0004055|GO:0000050|GO:0008652|GO:0000053|GO:0032549|GO:0019752|GO:0005524|GO:0072350|GO:0006525|GO:0006526	cell|cellular process|binding|catalytic activity|metabolic process|organic substance metabolic process|ligase activity|nitrogen compound metabolic process|biosynthetic process|intracellular|ion binding|carbohydrate derivative binding|cellular metabolic process|small molecule binding|organic cyclic compound binding|cytoplasm|cellular biosynthetic process|nucleoside binding|nucleotide binding|organ…	-	-	-	-	10:62071015-62072609	5319	1484	229.053	54.5727	229.053	54.5727	2.06943	5.58e-46	2.52e-43	UP
ENSMUSG00000005547	Cyp2a5	cytochrome_P450_family_2_subfamily_a_polypeptide_5	GO:0005488|GO:0003824|GO:0016020|GO:0008152|GO:0031224|GO:0043167|GO:0016491|GO:0097159|GO:0016705|GO:0043169|GO:0055114|GO:0004497|GO:0046906|GO:0016021|GO:0020037|GO:0046872|GO:0016712|GO:0046914|GO:0005506	binding|catalytic activity|membrane|metabolic process|intrinsic component of membrane|ion binding|oxidoreductase activity|organic cyclic compound binding|oxidoreductase activity, acting on paired donors, with incorporation or reduction of molecular oxygen|cation binding|oxidation-reduction process|monooxygenase activity|tetrapyrrole binding|integral component of membrane|heme binding|metal ion bi…	K07411	cytochrome P450, family 2, subfamily A[1.14.14.1]	mmu01100|mmu00830	Metabolic pathways - Mus musculus (mouse)|Retinol metabolism - Mus musculus (mouse)	7:26835305-26843548	1523	392	33.1774	7.2923	33.1774	7.2923	2.18576	8.17e-45	3.6e-42	UP
ENSMUSG00000022821	Hgd	homogentisate_1_2_dioxygenase	GO:0009987|GO:0005576|GO:0005488|GO:0003824|GO:0008152|GO:0043227|GO:0071704|GO:0006807|GO:0043167|GO:0016491|GO:1903561|GO:0044237|GO:0009056|GO:0070062|GO:0051213|GO:1901360|GO:0043169|GO:0055114|GO:0006725|GO:0031982|GO:0006082|GO:0006520|GO:0016701|GO:0009063|GO:0046872|GO:0016702|GO:0009072|GO:0019439|GO:0019752|GO:0006570|GO:0009074|GO:0006558|GO:0046395|GO:0004411|GO:0006559|GO:0006572	cellular process|extracellular region|binding|catalytic activity|metabolic process|membrane-bounded organelle|organic substance metabolic process|nitrogen compound metabolic process|ion binding|oxidoreductase activity|extracellular vesicle|cellular metabolic process|catabolic process|extracellular exosome|dioxygenase activity|organic cyclic compound metabolic process|cation binding|oxidation-redu…	K00451	homogentisate 1,2-dioxygenase[1.13.11.5]	mmu01100|mmu00350	Metabolic pathways - Mus musculus (mouse)|Tyrosine metabolism - Mus musculus (mouse)	16:37580153-37632020	1352	349	32.0218	7.05878	32.0218	7.05878	2.18156	3.13e-44	1.35e-41	UP
ENSMUSG00000002769	Gnmt	glycine_N_methyltransferase	GO:0005623|GO:0009987|GO:0005488|GO:0003824|GO:0008152|GO:0072341|GO:0019222|GO:0071704|GO:0016740|GO:0050794|GO:0006807|GO:0009058|GO:0005622|GO:0043167|GO:0016043|GO:0033218|GO:0005515|GO:0044237|GO:0036094|GO:0032259|GO:0097159|GO:0006091|GO:0046483|GO:0005737|GO:1901360|GO:0044262|GO:0005975|GO:0019842|GO:0043169|GO:0055114|GO:0043177|GO:0005542|GO:0006730|GO:0006725|GO:0006790|GO:0006139|GO:…	cell|cellular process|binding|catalytic activity|metabolic process|modified amino acid binding|regulation of metabolic process|organic substance metabolic process|transferase activity|regulation of cellular process|nitrogen compound metabolic process|biosynthetic process|intracellular|ion binding|cellular component organization|amide binding|protein binding|cellular metabolic process|small molecu…	K00552	glycine N-methyltransferase[2.1.1.20]	mmu00260	Glycine, serine and threonine metabolism - Mus musculus (mouse)	17:46725664-46729168	3050	870	132.422	32.2563	132.422	32.2563	2.03749	1.12e-43	4.71e-41	UP
ENSMUSG00000093752	Gm20716	predicted_gene_20716	GO:0005623|GO:0009987|GO:0003824|GO:0016020|GO:0008152|GO:0043227|GO:0005789|GO:0031090|GO:0071704|GO:0043229|GO:0016740|GO:0009058|GO:0005622|GO:0012505|GO:0044237|GO:0042175|GO:0006793|GO:0005783|GO:0005737|GO:0098588|GO:0044249|GO:0019538|GO:0005975|GO:0016757|GO:0006486|GO:0019637|GO:0043231|GO:0006629|GO:0044255|GO:0035268|GO:0016758|GO:0009100|GO:0043412|GO:0044267|GO:0070085|GO:0006644|GO:…	cell|cellular process|catalytic activity|membrane|metabolic process|membrane-bounded organelle|endoplasmic reticulum membrane|organelle membrane|organic substance metabolic process|intracellular organelle|transferase activity|biosynthetic process|intracellular|endomembrane system|cellular metabolic process|nuclear outer membrane-endoplasmic reticulum membrane network|phosphorus metabolic process|…	-	-	-	-	2:168180986-168230364	171	0	2.22112	0	2.22112	0	Inf	3.55e-43	1.46e-40	UP
ENSMUSG00000073834	Mup11	major_urinary_protein_11	GO:0005215|GO:0005576|GO:0005488|GO:0005549|GO:0036094|GO:0006810|GO:0005550	transporter activity|extracellular region|binding|odorant binding|small molecule binding|transport|pheromone binding	-	-	-	-	4:60658466-60662411	3	637	0.0963825	17.4757	0.0963825	17.4757	-7.50236	9.79e-43	3.94e-40	DOWN
ENSMUSG00000001670	Tat	tyrosine_aminotransferase	GO:0050896|GO:0005623|GO:0009987|GO:0005488|GO:0003824|GO:0008152|GO:0043227|GO:0071704|GO:0043229|GO:0016740|GO:0006807|GO:0009058|GO:0005622|GO:0043167|GO:0006950|GO:0048037|GO:0044237|GO:0036094|GO:0009056|GO:0097159|GO:0006979|GO:0009725|GO:0005737|GO:1901360|GO:0010035|GO:0043177|GO:0006725|GO:0030170|GO:0006082|GO:0006520|GO:0043168|GO:0043231|GO:0010033|GO:0009063|GO:0009072|GO:0031406|GO:…	response to stimulus|cell|cellular process|binding|catalytic activity|metabolic process|membrane-bounded organelle|organic substance metabolic process|intracellular organelle|transferase activity|nitrogen compound metabolic process|biosynthetic process|intracellular|ion binding|response to stress|cofactor binding|cellular metabolic process|small molecule binding|catabolic process|organic cyclic c…	K00815	tyrosine aminotransferase[2.6.1.5]	mmu01100|mmu01230|mmu00270|mmu00350|mmu00360|mmu00130|mmu00400	Metabolic pathways - Mus musculus (mouse)|Biosynthesis of amino acids - Mus musculus (mouse)|Cysteine and methionine metabolism - Mus musculus (mouse)|Tyrosine metabolism - Mus musculus (mouse)|Phenylalanine metabolism - Mus musculus (mouse)|Ubiquinone and other terpenoid-quinone biosynthesis - Mus musculus (mouse)|Phenylalanine, tyrosine and tryptophan biosynthesis - Mus musculus (mouse)	8:109990437-109999803	3746	1138	100.743	26.135	100.743	26.135	1.94662	4.9e-42	1.93e-39	UP
ENSMUSG00000025934	Gsta3	glutathione_S_transferase_alpha_3	GO:0005623|GO:0009987|GO:0005576|GO:0005488|GO:0003824|GO:0032502|GO:0008152|GO:0043227|GO:0071704|GO:0016740|GO:0006807|GO:0005622|GO:0048856|GO:0005515|GO:1903561|GO:0044237|GO:0009056|GO:0070062|GO:0035295|GO:0046483|GO:0009404|GO:0016765|GO:0009888|GO:0005737|GO:1901360|GO:0001822|GO:0006790|GO:0031982|GO:0007275|GO:0048513|GO:0072001|GO:0060429|GO:0072164|GO:0006518|GO:0072073|GO:0001655|GO:…	cell|cellular process|extracellular region|binding|catalytic activity|developmental process|metabolic process|membrane-bounded organelle|organic substance metabolic process|transferase activity|nitrogen compound metabolic process|intracellular|anatomical structure development|protein binding|extracellular vesicle|cellular metabolic process|catabolic process|extracellular exosome|tube development|…	K00799	glutathione S-transferase[2.5.1.18]	mmu05204|mmu00982|mmu00980|mmu00480	Chemical carcinogenesis - Mus musculus (mouse)|Drug metabolism - cytochrome P450 - Mus musculus (mouse)|Metabolism of xenobiotics by cytochrome P450 - Mus musculus (mouse)|Glutathione metabolism - Mus musculus (mouse)	1:21240589-21265661	2646	792	38.2535	9.77782	38.2535	9.77782	1.96801	7.51e-42	2.9e-39	UP
ENSMUSG00000056035	Cyp3a11	cytochrome_P450_family_3_subfamily_a_polypeptide_11	GO:0005623|GO:0005488|GO:0003824|GO:0016020|GO:0008152|GO:0031224|GO:0043227|GO:0005789|GO:0031090|GO:0043229|GO:0005622|GO:0043167|GO:0012505|GO:0016491|GO:0042175|GO:0097159|GO:0016705|GO:0005783|GO:0005737|GO:0098588|GO:0043169|GO:0055114|GO:0004497|GO:0046906|GO:0043231|GO:0016021|GO:0020037|GO:0046872|GO:0016712|GO:0070330|GO:0046914|GO:0005506	cell|binding|catalytic activity|membrane|metabolic process|intrinsic component of membrane|membrane-bounded organelle|endoplasmic reticulum membrane|organelle membrane|intracellular organelle|intracellular|ion binding|endomembrane system|oxidoreductase activity|nuclear outer membrane-endoplasmic reticulum membrane network|organic cyclic compound binding|oxidoreductase activity, acting on paired d…	K07424	cytochrome P450, family 3, subfamily A[1.14.14.1]	mmu01100|mmu05204|mmu00830|mmu00140|mmu00591	Metabolic pathways - Mus musculus (mouse)|Chemical carcinogenesis - Mus musculus (mouse)|Retinol metabolism - Mus musculus (mouse)|Steroid hormone biosynthesis - Mus musculus (mouse)|Linoleic acid metabolism - Mus musculus (mouse)	5:145854426-145879964	20289	6563	270.806	74.8057	270.806	74.8057	1.85604	2.13e-41	8.04e-39	UP
ENSMUSG00000022304	Dpys	dihydropyrimidinase	GO:0005623|GO:0009987|GO:0005576|GO:0005488|GO:0003824|GO:0008152|GO:0043227|GO:0016787|GO:0071704|GO:0006807|GO:0005622|GO:0043167|GO:0016043|GO:0005515|GO:1903561|GO:0044237|GO:0036094|GO:0009056|GO:0097159|GO:0070062|GO:0046483|GO:0005737|GO:1901360|GO:0043169|GO:0043177|GO:0006725|GO:0006139|GO:0051219|GO:0031982|GO:0006082|GO:0006520|GO:0043168|GO:0016810|GO:0022607|GO:0046872|GO:0016812|GO:…	cell|cellular process|extracellular region|binding|catalytic activity|metabolic process|membrane-bounded organelle|hydrolase activity|organic substance metabolic process|nitrogen compound metabolic process|intracellular|ion binding|cellular component organization|protein binding|extracellular vesicle|cellular metabolic process|small molecule binding|catabolic process|organic cyclic compound bindi…	K01464	dihydropyrimidinase[3.5.2.2]	mmu01100|mmu00240|mmu00983|mmu00410|mmu00770	Metabolic pathways - Mus musculus (mouse)|Pyrimidine metabolism - Mus musculus (mouse)|Drug metabolism - other enzymes - Mus musculus (mouse)|beta-Alanine metabolism - Mus musculus (mouse)|Pantothenate and CoA biosynthesis - Mus musculus (mouse)	15:39768485-39857470	687	176	12.7533	2.79005	12.7533	2.79005	2.19251	2.8e-40	1.04e-37	UP
ENSMUSG00000040592	Cd79b	CD79B_antigen	GO:0050896|GO:0005623|GO:0009987|GO:0005576|GO:0023052|GO:0005488|GO:0004871|GO:0002376|GO:0032991|GO:0016020|GO:0031224|GO:0043227|GO:0006955|GO:0005886|GO:0002684|GO:0043229|GO:0050794|GO:0038023|GO:0005622|GO:0009986|GO:0071944|GO:0012505|GO:0051716|GO:0004872|GO:0043234|GO:0002253|GO:0005515|GO:1903561|GO:0002682|GO:0070062|GO:0050776|GO:0005737|GO:0002757|GO:0005794|GO:0007154|GO:0098797|GO:…	response to stimulus|cell|cellular process|extracellular region|signaling|binding|signal transducer activity|immune system process|macromolecular complex|membrane|intrinsic component of membrane|membrane-bounded organelle|immune response|plasma membrane|positive regulation of immune system process|intracellular organelle|regulation of cellular process|signaling receptor activity|intracellular|cel…	K06507	CD79B antigen[-]	mmu04662	B cell receptor signaling pathway - Mus musculus (mouse)	11:106311341-106314762	346	66	11.2899	1.83906	11.2899	1.83906	2.618	5.07e-40	1.84e-37	UP
ENSMUSG00000069324	Gm5096	predicted_gene_5096	GO:0005623|GO:0009987|GO:0005488|GO:0003824|GO:0008152|GO:0071704|GO:0016740|GO:0006807|GO:0009058|GO:0005622|GO:0043167|GO:0044237|GO:0032259|GO:0009056|GO:0005737|GO:0044249|GO:0043169|GO:0006790|GO:0006082|GO:0006520|GO:0000096|GO:0008168|GO:0046872|GO:0008652|GO:0019752|GO:0006579|GO:0046914|GO:0006555|GO:0047150|GO:0009086|GO:0008270	cell|cellular process|binding|catalytic activity|metabolic process|organic substance metabolic process|transferase activity|nitrogen compound metabolic process|biosynthetic process|intracellular|ion binding|cellular metabolic process|methylation|catabolic process|cytoplasm|cellular biosynthetic process|cation binding|sulfur compound metabolic process|organic acid metabolic process|cellular amino …	-	-	-	-	18:87756286-87758143	5067	1692	187.315	53.4142	187.315	53.4142	1.81017	7.13e-40	2.54e-37	UP
ENSMUSG00000076441	Ass1	argininosuccinate_synthetase_1	GO:0050896|GO:0005623|GO:0009987|GO:0005576|GO:0005488|GO:0003824|GO:0008152|GO:0043227|GO:0007155|GO:0019222|GO:0071704|GO:0048523|GO:0043229|GO:0016874|GO:0009893|GO:0050794|GO:0006807|GO:0009058|GO:0005622|GO:0043167|GO:0097367|GO:0006950|GO:0051716|GO:0005515|GO:1903561|GO:0044237|GO:0036094|GO:0043209|GO:0097159|GO:0070062|GO:2001057|GO:0033554|GO:0072593|GO:0005737|GO:0030155|GO:0007162|GO:…	response to stimulus|cell|cellular process|extracellular region|binding|catalytic activity|metabolic process|membrane-bounded organelle|cell adhesion|regulation of metabolic process|organic substance metabolic process|negative regulation of cellular process|intracellular organelle|ligase activity|positive regulation of metabolic process|regulation of cellular process|nitrogen compound metabolic p…	K01940	argininosuccinate synthase[6.3.4.5]	mmu01100|mmu01230	Metabolic pathways - Mus musculus (mouse)|Biosynthesis of amino acids - Mus musculus (mouse)	2:31470207-31520672	3581	1164	83.152	23.0811	83.152	23.0811	1.84904	8.82e-40	3.08e-37	UP
ENSMUSG00000074207	Adh1	alcohol_dehydrogenase_1_class_I_	GO:0050896|GO:0005623|GO:0009987|GO:0005488|GO:0003824|GO:0007610|GO:0008152|GO:0043227|GO:0042445|GO:0071704|GO:0043229|GO:0005622|GO:0043167|GO:0044708|GO:0016491|GO:0005515|GO:0044237|GO:0009056|GO:0030534|GO:0009725|GO:0005737|GO:0043169|GO:0055114|GO:0042802|GO:0010817|GO:0016614|GO:0006082|GO:0043231|GO:0006629|GO:0046983|GO:0010033|GO:0044255|GO:0006066|GO:0048149|GO:0042803|GO:0046872|GO:…	response to stimulus|cell|cellular process|binding|catalytic activity|behavior|metabolic process|membrane-bounded organelle|hormone metabolic process|organic substance metabolic process|intracellular organelle|intracellular|ion binding|single-organism behavior|oxidoreductase activity|protein binding|cellular metabolic process|catabolic process|adult behavior|response to hormone|cytoplasm|cation b…	K13951	alcohol dehydrogenase 1/7[1.1.1.1]	mmu01100|mmu05204|mmu00830|mmu00982|mmu00010|mmu00980|mmu00071|mmu00350	Metabolic pathways - Mus musculus (mouse)|Chemical carcinogenesis - Mus musculus (mouse)|Retinol metabolism - Mus musculus (mouse)|Drug metabolism - cytochrome P450 - Mus musculus (mouse)|Glycolysis / Gluconeogenesis - Mus musculus (mouse)|Metabolism of xenobiotics by cytochrome P450 - Mus musculus (mouse)|Fatty acid degradation - Mus musculus (mouse)|Tyrosine metabolism - Mus musculus (mouse)	3:138260991-138290698	3834	1254	96.1801	26.8637	96.1801	26.8637	1.84008	1.04e-39	3.57e-37	UP
ENSMUSG00000069306	Hist1h4m	histone_cluster_1_H4m	GO:0005623|GO:0009987|GO:0005488|GO:0032991|GO:0008152|GO:0043227|GO:0019222|GO:0071704|GO:0048523|GO:0043229|GO:0050794|GO:0000785|GO:0006807|GO:0009058|GO:0005622|GO:0016043|GO:0032993|GO:0009892|GO:0043234|GO:0005515|GO:0044237|GO:0097159|GO:0046483|GO:1901360|GO:0031324|GO:0009890|GO:0044249|GO:0003676|GO:0006725|GO:0006139|GO:0051171|GO:0000786|GO:0016458|GO:0043231|GO:0006996|GO:0031323|GO:…	cell|cellular process|binding|macromolecular complex|metabolic process|membrane-bounded organelle|regulation of metabolic process|organic substance metabolic process|negative regulation of cellular process|intracellular organelle|regulation of cellular process|chromatin|nitrogen compound metabolic process|biosynthetic process|intracellular|cellular component organization|protein-DNA complex|negat…	K11254	histone H4[-]	mmu05203|mmu05034|mmu05322	Viral carcinogenesis - Mus musculus (mouse)|Alcoholism - Mus musculus (mouse)|Systemic lupus erythematosus - Mus musculus (mouse)	13:21811746-21812147	513	123	87.6512	17.9465	87.6512	17.9465	2.28807	1.54e-39	5.2e-37	UP
ENSMUSG00000027875	Hmgcs2	3_hydroxy_3_methylglutaryl_Coenzyme_A_synthase_2	GO:0050896|GO:0005623|GO:0009987|GO:0003824|GO:0016020|GO:0032502|GO:0008152|GO:0051707|GO:0009607|GO:0043227|GO:0031090|GO:0071704|GO:0043229|GO:0016740|GO:0009605|GO:0009058|GO:0005622|GO:0006950|GO:0051716|GO:0048856|GO:0044237|GO:0035295|GO:0009991|GO:0009888|GO:0009725|GO:0005737|GO:0009266|GO:1901360|GO:0010035|GO:0016746|GO:0048565|GO:0001822|GO:0044249|GO:0048732|GO:0019866|GO:0031966|GO:…	response to stimulus|cell|cellular process|catalytic activity|membrane|developmental process|metabolic process|response to other organism|response to biotic stimulus|membrane-bounded organelle|organelle membrane|organic substance metabolic process|intracellular organelle|transferase activity|response to external stimulus|biosynthetic process|intracellular|response to stress|cellular response to s…	K01641	hydroxymethylglutaryl-CoA synthase[2.3.3.10]	mmu01100|mmu03320|mmu00280|mmu00650|mmu00900|mmu00072	Metabolic pathways - Mus musculus (mouse)|PPAR signaling pathway - Mus musculus (mouse)|Valine, leucine and isoleucine degradation - Mus musculus (mouse)|Butanoate metabolism - Mus musculus (mouse)|Terpenoid backbone biosynthesis - Mus musculus (mouse)|Synthesis and degradation of ketone bodies - Mus musculus (mouse)	3:98280435-98310738	9059	3089	146.994	42.8028	146.994	42.8028	1.77998	1.89e-39	6.25e-37	UP
ENSMUSG00000048126	Col6a3	collagen_type_VI_alpha_3	GO:0005623|GO:0009987|GO:0005576|GO:0005488|GO:0031012|GO:0032991|GO:0016020|GO:0008152|GO:0043227|GO:0019222|GO:0005886|GO:0005578|GO:0071704|GO:0048523|GO:0050794|GO:0071944|GO:0030234|GO:0009892|GO:0005615|GO:0043234|GO:0005515|GO:1903561|GO:0044237|GO:0070062|GO:0043086|GO:0050790|GO:0031324|GO:0019538|GO:0042383|GO:0005581|GO:0031982|GO:0004857|GO:0031323|GO:0044092|GO:0032269|GO:0051346|GO:…	cell|cellular process|extracellular region|binding|extracellular matrix|macromolecular complex|membrane|metabolic process|membrane-bounded organelle|regulation of metabolic process|plasma membrane|proteinaceous extracellular matrix|organic substance metabolic process|negative regulation of cellular process|regulation of cellular process|cell periphery|enzyme regulator activity|negative regulation…	K06238	collagen, type VI, alpha[-]	mmu04151|mmu04510|mmu04974|mmu04512	PI3K-Akt signaling pathway - Mus musculus (mouse)|Focal adhesion - Mus musculus (mouse)|Protein digestion and absorption - Mus musculus (mouse)|ECM-receptor interaction - Mus musculus (mouse)	1:90765923-90843971	434	98	2.18082	0.420523	2.18082	0.420523	2.37461	1.94e-39	6.31e-37	UP
ENSMUSG00000028179	Cth	cystathionase_cystathionine_gamma_lyase_	GO:0050896|GO:0005623|GO:0009987|GO:0005576|GO:0023052|GO:0005488|GO:0003824|GO:0008152|GO:0043227|GO:0016829|GO:0019222|GO:0023051|GO:0071704|GO:0048523|GO:0043229|GO:0009893|GO:0050794|GO:0006807|GO:0009058|GO:0005622|GO:0043167|GO:0016043|GO:0051716|GO:0048037|GO:0005515|GO:1903561|GO:0044237|GO:0023057|GO:0097159|GO:0070062|GO:0046483|GO:0005737|GO:1901360|GO:0016846|GO:0007154|GO:0044249|GO:…	response to stimulus|cell|cellular process|extracellular region|signaling|binding|catalytic activity|metabolic process|membrane-bounded organelle|lyase activity|regulation of metabolic process|regulation of signaling|organic substance metabolic process|negative regulation of cellular process|intracellular organelle|positive regulation of metabolic process|regulation of cellular process|nitrogen c…	K01758	cystathionine gamma-lyase[4.4.1.1]	mmu01100|mmu01230|mmu00270|mmu00260|mmu00450	Metabolic pathways - Mus musculus (mouse)|Biosynthesis of amino acids - Mus musculus (mouse)|Cysteine and methionine metabolism - Mus musculus (mouse)|Glycine, serine and threonine metabolism - Mus musculus (mouse)|Selenocompound metabolism - Mus musculus (mouse)	3:157894248-157925077	1324	405	25.5449	6.67279	25.5449	6.67279	1.93667	4.35e-39	1.39e-36	UP
ENSMUSG00000036446	Lum	lumican	GO:0050896|GO:0009987|GO:0005576|GO:0005488|GO:0031012|GO:0032991|GO:0032502|GO:0008152|GO:0043227|GO:0019222|GO:0005578|GO:0071704|GO:0009893|GO:0050794|GO:0006807|GO:0009058|GO:0005583|GO:0005615|GO:0043234|GO:0048856|GO:0005515|GO:1903561|GO:0044237|GO:0009056|GO:0070062|GO:0001819|GO:0046483|GO:0009888|GO:1901360|GO:0044249|GO:0001816|GO:0001817|GO:0006725|GO:0031325|GO:0006790|GO:0006139|GO:…	response to stimulus|cellular process|extracellular region|binding|extracellular matrix|macromolecular complex|developmental process|metabolic process|membrane-bounded organelle|regulation of metabolic process|proteinaceous extracellular matrix|organic substance metabolic process|positive regulation of metabolic process|regulation of cellular process|nitrogen compound metabolic process|biosynthet…	K08122	lumican[-]	mmu05205	Proteoglycans in cancer - Mus musculus (mouse)	10:97565501-97572703	297	55	9.83118	1.55469	9.83118	1.55469	2.66074	8.39e-39	2.63e-36	UP
ENSMUSG00000030630	Fah	fumarylacetoacetate_hydrolase	GO:0009987|GO:0005576|GO:0005488|GO:0003824|GO:0008152|GO:0043227|GO:0016787|GO:0071704|GO:0006807|GO:0043167|GO:0005515|GO:1903561|GO:0044237|GO:0009056|GO:0070062|GO:1901360|GO:0043169|GO:0006725|GO:0031982|GO:0006082|GO:0006520|GO:0009063|GO:0046872|GO:0009072|GO:0019439|GO:0019752|GO:0004334|GO:0006570|GO:0009074|GO:0006558|GO:0046395|GO:0006559|GO:0006572|GO:0006525|GO:0006527	cellular process|extracellular region|binding|catalytic activity|metabolic process|membrane-bounded organelle|hydrolase activity|organic substance metabolic process|nitrogen compound metabolic process|ion binding|protein binding|extracellular vesicle|cellular metabolic process|catabolic process|extracellular exosome|organic cyclic compound metabolic process|cation binding|cellular aromatic compou…	K01555	fumarylacetoacetase[3.7.1.2]	mmu01100|mmu00350	Metabolic pathways - Mus musculus (mouse)|Tyrosine metabolism - Mus musculus (mouse)	7:84585159-84606722	1177	359	32.6639	8.50788	32.6639	8.50788	1.94082	1.01e-38	3.12e-36	UP
ENSMUSG00000057074	Ces1g	carboxylesterase_1G	GO:0005623|GO:0009987|GO:0005576|GO:0003824|GO:0008152|GO:0043227|GO:0016787|GO:0019222|GO:0071704|GO:0043229|GO:0050794|GO:0005622|GO:0012505|GO:0016043|GO:0005615|GO:0044237|GO:0097006|GO:0009056|GO:0016788|GO:0005783|GO:0005737|GO:0043231|GO:0006629|GO:0031323|GO:0044255|GO:0022607|GO:0034381|GO:0034377|GO:0010468|GO:0090207|GO:0005788|GO:0046486|GO:0090320|GO:0052689|GO:0010467|GO:0019216|GO:…	cell|cellular process|extracellular region|catalytic activity|metabolic process|membrane-bounded organelle|hydrolase activity|regulation of metabolic process|organic substance metabolic process|intracellular organelle|regulation of cellular process|intracellular|endomembrane system|cellular component organization|extracellular space|cellular metabolic process|regulation of plasma lipoprotein part…	-	-	-	-	8:93302369-93337308	1616	515	46.4808	12.6495	46.4808	12.6495	1.87755	1.36e-38	4.13e-36	UP
ENSMUSG00000069307	Hist1h2bq	histone_cluster_1_H2bq	GO:0005623|GO:0005488|GO:0032991|GO:0043227|GO:0043229|GO:0000785|GO:0005622|GO:0032993|GO:0043234|GO:0005515|GO:0097159|GO:0003676|GO:0000786|GO:0043231|GO:0046983|GO:0005634|GO:0005654|GO:0003677|GO:0005694|GO:0046982|GO:0031981	cell|binding|macromolecular complex|membrane-bounded organelle|intracellular organelle|chromatin|intracellular|protein-DNA complex|protein complex|protein binding|organic cyclic compound binding|nucleic acid binding|nucleosome|intracellular membrane-bounded organelle|protein dimerization activity|nucleus|nucleoplasm|DNA binding|chromosome|protein heterodimerization activity|nuclear lumen	K11252	histone H2B[-]	mmu05203|mmu05034|mmu05322	Viral carcinogenesis - Mus musculus (mouse)|Alcoholism - Mus musculus (mouse)|Systemic lupus erythematosus - Mus musculus (mouse)	13:21806412-21810199	547	141	9.08392	1.99959	9.08392	1.99959	2.18361	1.91e-38	5.69e-36	UP
ENSMUSG00000104213	Ighd	immunoglobulin_heavy_constant_delta	GO:0050896|GO:0005623|GO:0009987|GO:0005488|GO:0002376|GO:0032991|GO:0016020|GO:0032502|GO:0031224|GO:0006955|GO:0005886|GO:0002684|GO:0050794|GO:0009986|GO:0071944|GO:0003823|GO:0043234|GO:0048856|GO:0005515|GO:0002682|GO:0008283|GO:0002520|GO:0070661|GO:0050776|GO:0050865|GO:0002443|GO:0098797|GO:0043235|GO:0008284|GO:0002377|GO:0016445|GO:0002566|GO:0046649|GO:0002696|GO:0001775|GO:0002250|GO:…	response to stimulus|cell|cellular process|binding|immune system process|macromolecular complex|membrane|developmental process|intrinsic component of membrane|immune response|plasma membrane|positive regulation of immune system process|regulation of cellular process|cell surface|cell periphery|antigen binding|protein complex|anatomical structure development|protein binding|regulation of immune sy…	-	-	-	-	12:113406604-113416324	370	82	13.3757	2.53143	13.3757	2.53143	2.40159	7.43e-38	2.19e-35	UP
ENSMUSG00000076617	Ighm	immunoglobulin_heavy_constant_mu	GO:0050896|GO:0005623|GO:0009987|GO:0005576|GO:0023052|GO:0005488|GO:0004871|GO:0002376|GO:0032991|GO:0016020|GO:0008152|GO:0051707|GO:0009607|GO:0031224|GO:0006955|GO:0019222|GO:0005886|GO:0023051|GO:0071704|GO:0002684|GO:0051050|GO:0009893|GO:0009605|GO:0050794|GO:0038023|GO:0005622|GO:0009986|GO:0051641|GO:0071944|GO:0016043|GO:0042571|GO:0006950|GO:0003823|GO:0072562|GO:0051716|GO:0005615|GO:…	response to stimulus|cell|cellular process|extracellular region|signaling|binding|signal transducer activity|immune system process|macromolecular complex|membrane|metabolic process|response to other organism|response to biotic stimulus|intrinsic component of membrane|immune response|regulation of metabolic process|plasma membrane|regulation of signaling|organic substance metabolic process|positiv…	-	-	-	-	12:113418558-113422730	1349	432	41.7562	11.419	41.7562	11.419	1.87055	7.56e-38	2.19e-35	UP
ENSMUSG00000032080	Apoa4	apolipoprotein_A_IV	GO:0016209|GO:0050896|GO:0005215|GO:0005623|GO:0009987|GO:0005576|GO:0005488|GO:0002376|GO:0032991|GO:0032502|GO:0008152|GO:0043227|GO:0006955|GO:0032994|GO:0007155|GO:0019222|GO:0071704|GO:0048523|GO:0009893|GO:0050794|GO:0006807|GO:0009058|GO:0005622|GO:0043167|GO:0009986|GO:0016043|GO:0030234|GO:0009892|GO:0006950|GO:0072562|GO:0051716|GO:0005615|GO:0008289|GO:0048856|GO:0005515|GO:1903561|GO:…	antioxidant activity|response to stimulus|transporter activity|cell|cellular process|extracellular region|binding|immune system process|macromolecular complex|developmental process|metabolic process|membrane-bounded organelle|immune response|protein-lipid complex|cell adhesion|regulation of metabolic process|organic substance metabolic process|negative regulation of cellular process|positive regu…	K08760	apolipoprotein A-IV[-]	mmu04975|mmu04977	Fat digestion and absorption - Mus musculus (mouse)|Vitamin digestion and absorption - Mus musculus (mouse)	9:46240696-46243459	2011	671	76.1031	21.6844	76.1031	21.6844	1.8113	8.05e-38	2.26e-35	UP
ENSMUSG00000081058	Hist2h3c2	histone_cluster_2_H3c2	GO:0005623|GO:0009987|GO:0005488|GO:0032991|GO:0008152|GO:0043227|GO:0019222|GO:0071704|GO:0048523|GO:0043229|GO:0050794|GO:0000785|GO:0006807|GO:0009058|GO:0005622|GO:0016043|GO:0032993|GO:0009892|GO:0043234|GO:0005515|GO:0044237|GO:0097159|GO:0046483|GO:1901360|GO:0031324|GO:0009890|GO:0044249|GO:0003676|GO:0006725|GO:0006139|GO:0051171|GO:0000786|GO:0016458|GO:0043231|GO:0006996|GO:0031323|GO:…	cell|cellular process|binding|macromolecular complex|metabolic process|membrane-bounded organelle|regulation of metabolic process|organic substance metabolic process|negative regulation of cellular process|intracellular organelle|regulation of cellular process|chromatin|nitrogen compound metabolic process|biosynthetic process|intracellular|cellular component organization|protein-DNA complex|negat…	K11253	histone H3[-]	mmu05034|mmu05202|mmu05322	Alcoholism - Mus musculus (mouse)|Transcriptional misregulation in cancer - Mus musculus (mouse)|Systemic lupus erythematosus - Mus musculus (mouse)	3:96238108-96239127	989	303	66.5982	17.4239	66.5982	17.4239	1.93442	8.05e-38	2.26e-35	UP
ENSMUSG00000039438	Ttc36	tetratricopeptide_repeat_domain_36	GO:0005488|GO:0005515	binding|protein binding	-	-	-	-	9:44799400-44802951	1018	316	91.5211	24.2603	91.5211	24.2603	1.91551	1.31e-37	3.61e-35	UP
ENSMUSG00000078964	Ces1b	carboxylesterase_1B	GO:0005576|GO:0003824|GO:0008152|GO:0016787|GO:0071704|GO:0005615|GO:0009056|GO:0016788|GO:0006629|GO:0052689|GO:0016042|GO:0016298|GO:0004771|GO:0004806	extracellular region|catalytic activity|metabolic process|hydrolase activity|organic substance metabolic process|extracellular space|catabolic process|hydrolase activity, acting on ester bonds|lipid metabolic process|carboxylic ester hydrolase activity|lipid catabolic process|lipase activity|sterol esterase activity|triglyceride lipase activity	-	-	-	-	8:93056727-93080017	464	119	16.2189	3.55211	16.2189	3.55211	2.19093	2.87e-37	7.82e-35	UP
ENSMUSG00000041548	Hspb8	heat_shock_protein_8	GO:0005623|GO:0005488|GO:0043227|GO:0043229|GO:0005622|GO:0012505|GO:0005515|GO:0005737|GO:0005794|GO:0042802|GO:0043231|GO:0005634|GO:0005654|GO:0031981	cell|binding|membrane-bounded organelle|intracellular organelle|intracellular|endomembrane system|protein binding|cytoplasm|Golgi apparatus|identical protein binding|intracellular membrane-bounded organelle|nucleus|nucleoplasm|nuclear lumen	-	-	-	-	5:116408491-116422864	539	148	14.8027	3.47095	14.8027	3.47095	2.09246	5.93e-37	1.59e-34	UP
ENSMUSG00000012640	Zfp715	zinc_finger_protein_715	GO:0005623|GO:0009987|GO:0005488|GO:0008152|GO:0043227|GO:0019222|GO:0071704|GO:0043229|GO:0050794|GO:0006807|GO:0009058|GO:0005622|GO:0043167|GO:0044237|GO:0097159|GO:0046483|GO:0005737|GO:1901360|GO:0044249|GO:0043169|GO:0003676|GO:0006725|GO:0006139|GO:0051171|GO:0043231|GO:0031323|GO:0005634|GO:0005654|GO:0010468|GO:0016070|GO:0034645|GO:0046872|GO:0009059|GO:0010467|GO:0005856|GO:0051252|GO:…	cell|cellular process|binding|metabolic process|membrane-bounded organelle|regulation of metabolic process|organic substance metabolic process|intracellular organelle|regulation of cellular process|nitrogen compound metabolic process|biosynthetic process|intracellular|ion binding|cellular metabolic process|organic cyclic compound binding|heterocycle metabolic process|cytoplasm|organic cyclic comp…	-	-	-	-	7:43296197-43313294	165	3466	1.7086	30.6493	1.7086	30.6493	-4.16497	6.26e-37	1.66e-34	DOWN
ENSMUSG00000070392	Gm20634	predicted_gene_20634	-	-	-	-	-	-	3:96245554-96248509	161	16	2.31299	0.196298	2.31299	0.196298	3.55864	1.16e-36	3.01e-34	UP
ENSMUSG00000032310	Cyp1a2	cytochrome_P450_family_1_subfamily_a_polypeptide_2	GO:0050896|GO:0005623|GO:0009987|GO:0005488|GO:0003824|GO:0016020|GO:0032502|GO:0008152|GO:0051707|GO:0009607|GO:0043227|GO:0005789|GO:0031090|GO:0019222|GO:0071704|GO:0043229|GO:0009605|GO:0006807|GO:0009058|GO:0005622|GO:0043167|GO:0012505|GO:0006950|GO:0016491|GO:0051716|GO:0048856|GO:0005515|GO:0044237|GO:0032451|GO:0042175|GO:0009056|GO:0097159|GO:0035295|GO:0016705|GO:0009791|GO:0005783|GO:…	response to stimulus|cell|cellular process|binding|catalytic activity|membrane|developmental process|metabolic process|response to other organism|response to biotic stimulus|membrane-bounded organelle|endoplasmic reticulum membrane|organelle membrane|regulation of metabolic process|organic substance metabolic process|intracellular organelle|response to external stimulus|nitrogen compound metaboli…	K07409	cytochrome P450, family 1, subfamily A, polypeptide 2[1.14.14.1]	mmu01100|mmu05204|mmu00830|mmu00140|mmu00982|mmu00980|mmu00591|mmu00380	Metabolic pathways - Mus musculus (mouse)|Chemical carcinogenesis - Mus musculus (mouse)|Retinol metabolism - Mus musculus (mouse)|Steroid hormone biosynthesis - Mus musculus (mouse)|Drug metabolism - cytochrome P450 - Mus musculus (mouse)|Metabolism of xenobiotics by cytochrome P450 - Mus musculus (mouse)|Linoleic acid metabolism - Mus musculus (mouse)|Tryptophan metabolism - Mus musculus (mouse)	9:57676937-57683655	1290	431	46.8312	13.3616	46.8312	13.3616	1.80938	1.62e-36	4.16e-34	UP
ENSMUSG00000053279	Aldh1a1	aldehyde_dehydrogenase_family_1_subfamily_A1	GO:0050896|GO:0005623|GO:0009987|GO:0005576|GO:0003824|GO:0032502|GO:0008152|GO:0048646|GO:0043227|GO:0042445|GO:0009653|GO:0071704|GO:0050794|GO:0009058|GO:0005622|GO:0016491|GO:0048856|GO:1903561|GO:0044237|GO:0070062|GO:0048598|GO:0009888|GO:0005737|GO:0044249|GO:0008219|GO:0007423|GO:0055114|GO:0060900|GO:0010941|GO:0010817|GO:0031982|GO:0006082|GO:0048568|GO:0009887|GO:0048729|GO:0006629|GO:…	response to stimulus|cell|cellular process|extracellular region|catalytic activity|developmental process|metabolic process|anatomical structure formation involved in morphogenesis|membrane-bounded organelle|hormone metabolic process|anatomical structure morphogenesis|organic substance metabolic process|regulation of cellular process|biosynthetic process|intracellular|oxidoreductase activity|anato…	K07249	retinal dehydrogenase[1.2.1.36]	mmu01100|mmu00830	Metabolic pathways - Mus musculus (mouse)|Retinol metabolism - Mus musculus (mouse)	19:20601961-20643462	3592	1299	120.175	37.1127	120.175	37.1127	1.69515	1.88e-36	4.77e-34	UP
ENSMUSG00000029445	Hpd	4_hydroxyphenylpyruvic_acid_dioxygenase	GO:0005623|GO:0009987|GO:0005576|GO:0005488|GO:0003824|GO:0016020|GO:0008152|GO:0043227|GO:0005789|GO:0031090|GO:0071704|GO:0043229|GO:0006807|GO:0005622|GO:0043167|GO:0012505|GO:0016491|GO:1903561|GO:0044237|GO:0042175|GO:0009056|GO:0070062|GO:0051213|GO:0005783|GO:0005737|GO:0098588|GO:1901360|GO:0005794|GO:0043169|GO:0055114|GO:0006725|GO:0031982|GO:0006082|GO:0006520|GO:0043231|GO:0016701|GO:…	cell|cellular process|extracellular region|binding|catalytic activity|membrane|metabolic process|membrane-bounded organelle|endoplasmic reticulum membrane|organelle membrane|organic substance metabolic process|intracellular organelle|nitrogen compound metabolic process|intracellular|ion binding|endomembrane system|oxidoreductase activity|extracellular vesicle|cellular metabolic process|nuclear ou…	K00457	4-hydroxyphenylpyruvate dioxygenase[1.13.11.27]	mmu01100|mmu00360	Metabolic pathways - Mus musculus (mouse)|Phenylalanine metabolism - Mus musculus (mouse)	5:123171807-123182727	3978	1473	95.8036	30.2939	95.8036	30.2939	1.66105	2.35e-36	5.89e-34	UP
ENSMUSG00000056148	Rdh9	retinol_dehydrogenase_9	GO:0009987|GO:0003824|GO:0008152|GO:0042445|GO:0071704|GO:0009058|GO:0016491|GO:0044237|GO:0044249|GO:0055114|GO:0010817|GO:0016614|GO:0006082|GO:0006629|GO:0044255|GO:0006720|GO:0042573|GO:0008299|GO:0016616|GO:0008610|GO:0019752|GO:0004745|GO:0002138|GO:0016101|GO:0032787|GO:0042904|GO:0001523	cellular process|catalytic activity|metabolic process|hormone metabolic process|organic substance metabolic process|biosynthetic process|oxidoreductase activity|cellular metabolic process|cellular biosynthetic process|oxidation-reduction process|regulation of hormone levels|oxidoreductase activity, acting on CH-OH group of donors|organic acid metabolic process|lipid metabolic process|cellular lip…	K11154	retinol dehydrogenase 16 [EC:1.1.1.-][-]	mmu01100|mmu00830	Metabolic pathways - Mus musculus (mouse)|Retinol metabolism - Mus musculus (mouse)	10:127776386-127792697	133	0	2.06538	0	2.06538	0	Inf	2.45e-36	6.05e-34	UP
ENSMUSG00000068762	Gstm6	glutathione_S_transferase_mu_6	GO:0005623|GO:0005488|GO:0003824|GO:0008152|GO:0016740|GO:0005622|GO:0005515|GO:0016765|GO:0005737|GO:0004364	cell|binding|catalytic activity|metabolic process|transferase activity|intracellular|protein binding|transferase activity, transferring alkyl or aryl (other than methyl) groups|cytoplasm|glutathione transferase activity	K00799	glutathione S-transferase[2.5.1.18]	mmu05204|mmu00982|mmu00980|mmu00480	Chemical carcinogenesis - Mus musculus (mouse)|Drug metabolism - cytochrome P450 - Mus musculus (mouse)|Metabolism of xenobiotics by cytochrome P450 - Mus musculus (mouse)|Glutathione metabolism - Mus musculus (mouse)	3:107938847-107943749	199	29	3.36165	0.418352	3.36165	0.418352	3.00638	2.55e-36	6.21e-34	UP
ENSMUSG00000021091	Serpina3n	serine_or_cysteine_peptidase_inhibitor_clade_A_member_3N	GO:0050896|GO:0009987|GO:0005576|GO:0008152|GO:0043227|GO:0019222|GO:0071704|GO:0048523|GO:0050794|GO:0030234|GO:0009892|GO:0072562|GO:0005615|GO:1903561|GO:0044237|GO:0070062|GO:0043086|GO:0009725|GO:0050790|GO:0031324|GO:0019538|GO:0031982|GO:0010243|GO:0004857|GO:0031323|GO:0010033|GO:0044092|GO:0032269|GO:0051346|GO:0051246|GO:0044267|GO:0051248|GO:0034097|GO:0043434|GO:0030414|GO:0006508|GO:…	response to stimulus|cellular process|extracellular region|metabolic process|membrane-bounded organelle|regulation of metabolic process|organic substance metabolic process|negative regulation of cellular process|regulation of cellular process|enzyme regulator activity|negative regulation of metabolic process|blood microparticle|extracellular space|extracellular vesicle|cellular metabolic process|…	-	-	-	-	12:104406729-104414329	2685	991	89.3514	28.1622	89.3514	28.1622	1.66573	1.98e-35	4.77e-33	UP
ENSMUSG00000069805	Fbp1	fructose_bisphosphatase_1	GO:0050896|GO:0005623|GO:0009987|GO:0005576|GO:0023052|GO:0005488|GO:0003824|GO:0008152|GO:0040007|GO:0043227|GO:0016787|GO:0019222|GO:0023051|GO:0071704|GO:0048523|GO:0050794|GO:0006807|GO:0009058|GO:0005622|GO:0043167|GO:0097367|GO:0016043|GO:0030246|GO:0009892|GO:0051716|GO:0016049|GO:0045926|GO:0005515|GO:1903561|GO:0044237|GO:0036094|GO:0040008|GO:0023057|GO:0009056|GO:0097159|GO:0070062|GO:…	response to stimulus|cell|cellular process|extracellular region|signaling|binding|catalytic activity|metabolic process|growth|membrane-bounded organelle|hydrolase activity|regulation of metabolic process|regulation of signaling|organic substance metabolic process|negative regulation of cellular process|regulation of cellular process|nitrogen compound metabolic process|biosynthetic process|intrace…	K03841	fructose-1,6-bisphosphatase I[3.1.3.11]	mmu01100|mmu04910|mmu04152|mmu01200|mmu04922|mmu00010|mmu00051|mmu00030	Metabolic pathways - Mus musculus (mouse)|Insulin signaling pathway - Mus musculus (mouse)|AMPK signaling pathway - Mus musculus (mouse)|Carbon metabolism - Mus musculus (mouse)|Glucagon signaling pathway - Mus musculus (mouse)|Glycolysis / Gluconeogenesis - Mus musculus (mouse)|Fructose and mannose metabolism - Mus musculus (mouse)|Pentose phosphate pathway - Mus musculus (mouse)	13:62864753-62888282	1618	580	44.614	13.657	44.614	13.657	1.70785	3.74e-35	8.88e-33	UP
ENSMUSG00000029597	Sds	serine_dehydratase	GO:0005623|GO:0009987|GO:0005488|GO:0003824|GO:0008152|GO:0043227|GO:0016829|GO:0071704|GO:0043229|GO:0006807|GO:0009058|GO:0005622|GO:0043167|GO:0048037|GO:0005515|GO:0044237|GO:0009056|GO:0097159|GO:0005737|GO:0044249|GO:0005975|GO:0042802|GO:0030170|GO:0006082|GO:0006520|GO:0043168|GO:0043231|GO:0046983|GO:0009063|GO:0016051|GO:0016841|GO:0042803|GO:0005996|GO:0005739|GO:0009069|GO:0019752|GO:…	cell|cellular process|binding|catalytic activity|metabolic process|membrane-bounded organelle|lyase activity|organic substance metabolic process|intracellular organelle|nitrogen compound metabolic process|biosynthetic process|intracellular|ion binding|cofactor binding|protein binding|cellular metabolic process|catabolic process|organic cyclic compound binding|cytoplasm|cellular biosynthetic proce…	K17989	L-serine/L-threonine ammonia-lyase[4.3.1.19]	mmu01100|mmu01200|mmu01230|mmu00270|mmu00260|mmu00290	Metabolic pathways - Mus musculus (mouse)|Carbon metabolism - Mus musculus (mouse)|Biosynthesis of amino acids - Mus musculus (mouse)|Cysteine and methionine metabolism - Mus musculus (mouse)|Glycine, serine and threonine metabolism - Mus musculus (mouse)|Valine, leucine and isoleucine biosynthesis - Mus musculus (mouse)	5:120476526-120483932	440	121	13.4319	3.15431	13.4319	3.15431	2.09026	4.43e-35	1.04e-32	UP
ENSMUSG00000034528	Hsd17b13	hydroxysteroid_17_beta_dehydrogenase_13	GO:0005623|GO:0005576|GO:0003824|GO:0016020|GO:0008152|GO:0031224|GO:0019222|GO:0071704|GO:0043229|GO:0009893|GO:0009058|GO:0005622|GO:0016491|GO:0045834|GO:0055114|GO:0006629|GO:0016021|GO:0046889|GO:0005811|GO:0019216|GO:0046890|GO:0008610	cell|extracellular region|catalytic activity|membrane|metabolic process|intrinsic component of membrane|regulation of metabolic process|organic substance metabolic process|intracellular organelle|positive regulation of metabolic process|biosynthetic process|intracellular|oxidoreductase activity|positive regulation of lipid metabolic process|oxidation-reduction process|lipid metabolic process|inte…	-	-	-	-	5:103955440-103977410	1678	606	43.7068	13.4792	43.7068	13.4792	1.69712	4.73e-35	1.1e-32	UP
ENSMUSG00000074768	Bhmt	betaine_homocysteine_methyltransferase	GO:0005623|GO:0009987|GO:0005488|GO:0003824|GO:0008152|GO:0071704|GO:0016740|GO:0006807|GO:0009058|GO:0005622|GO:0043167|GO:0044237|GO:0032259|GO:0009056|GO:0005737|GO:0044249|GO:0043169|GO:0006790|GO:0006082|GO:0006520|GO:0000096|GO:0008168|GO:0046872|GO:0008652|GO:0019752|GO:0006579|GO:0046914|GO:0006555|GO:0047150|GO:0009086|GO:0008270	cell|cellular process|binding|catalytic activity|metabolic process|organic substance metabolic process|transferase activity|nitrogen compound metabolic process|biosynthetic process|intracellular|ion binding|cellular metabolic process|methylation|catabolic process|cytoplasm|cellular biosynthetic process|cation binding|sulfur compound metabolic process|organic acid metabolic process|cellular amino …	K00544	betaine-homocysteine S-methyltransferase[2.1.1.5]	mmu01100|mmu00270|mmu00260	Metabolic pathways - Mus musculus (mouse)|Cysteine and methionine metabolism - Mus musculus (mouse)|Glycine, serine and threonine metabolism - Mus musculus (mouse)	13:93616891-93637961	3150	1197	36.1504	11.7309	36.1504	11.7309	1.6237	9.22e-35	2.11e-32	UP
ENSMUSG00000025396	Hsd17b6	hydroxysteroid_17_beta_dehydrogenase_6	GO:0005623|GO:0003824|GO:0016020|GO:0008152|GO:0043227|GO:0031090|GO:0071704|GO:0043229|GO:0005622|GO:0012505|GO:0016491|GO:0005783|GO:0005737|GO:0098588|GO:1901360|GO:0016229|GO:0055114|GO:0016614|GO:0043231|GO:0006629|GO:0010008|GO:0005768|GO:0005769|GO:0031901|GO:0008202|GO:0033764|GO:0016616|GO:0004745|GO:0004303|GO:0047035	cell|catalytic activity|membrane|metabolic process|membrane-bounded organelle|organelle membrane|organic substance metabolic process|intracellular organelle|intracellular|endomembrane system|oxidoreductase activity|endoplasmic reticulum|cytoplasm|bounding membrane of organelle|organic cyclic compound metabolic process|steroid dehydrogenase activity|oxidation-reduction process|oxidoreductase activ…	K13369	17beta-estradiol 17-dehydrogenase / all-trans-retinol dehydrogenase (NAD+) / 3alpha(17beta)-hydroxysteroid dehydrogenase (NAD+)[1.1.1.239]	mmu01100|mmu00830|mmu00140	Metabolic pathways - Mus musculus (mouse)|Retinol metabolism - Mus musculus (mouse)|Steroid hormone biosynthesis - Mus musculus (mouse)	10:127990941-128000678	596	184	29.4086	7.75319	29.4086	7.75319	1.92338	9.95e-35	2.25e-32	UP
ENSMUSG00000020808	Fam64a	family_with_sequence_similarity_64_member_A	GO:0005623|GO:0009987|GO:0005488|GO:0043227|GO:0043229|GO:0005622|GO:0016043|GO:0005515|GO:0005737|GO:0051301|GO:0007049|GO:0043231|GO:0006996|GO:0005634|GO:0005730|GO:0007067|GO:1903047|GO:0000278|GO:0031981	cell|cellular process|binding|membrane-bounded organelle|intracellular organelle|intracellular|cellular component organization|protein binding|cytoplasm|cell division|cell cycle|intracellular membrane-bounded organelle|organelle organization|nucleus|nucleolus|mitotic nuclear division|mitotic cell cycle process|mitotic cell cycle|nuclear lumen	-	-	-	-	11:72042032-72047370	147	16	2.77613	0.258042	2.77613	0.258042	3.4274	2.73e-34	6.09e-32	UP
ENSMUSG00000023070	Rgn	regucalcin	GO:0022414|GO:0050896|GO:0005623|GO:0009987|GO:0023052|GO:0005488|GO:0000003|GO:0003824|GO:0032502|GO:0008152|GO:0040011|GO:0043227|GO:0016787|GO:0019222|GO:0023051|GO:0071704|GO:0048523|GO:0043229|GO:0051050|GO:0048870|GO:0009893|GO:0050794|GO:0006807|GO:0009058|GO:0005622|GO:0043167|GO:0048609|GO:0030234|GO:0009892|GO:0006950|GO:0040013|GO:0044702|GO:0051716|GO:0048856|GO:0044237|GO:0040012|GO:…	reproductive process|response to stimulus|cell|cellular process|signaling|binding|reproduction|catalytic activity|developmental process|metabolic process|locomotion|membrane-bounded organelle|hydrolase activity|regulation of metabolic process|regulation of signaling|organic substance metabolic process|negative regulation of cellular process|intracellular organelle|positive regulation of transport…	K01053	gluconolactonase[3.1.1.17]	mmu01100|mmu01200|mmu00030|mmu00053	Metabolic pathways - Mus musculus (mouse)|Carbon metabolism - Mus musculus (mouse)|Pentose phosphate pathway - Mus musculus (mouse)|Ascorbate and aldarate metabolism - Mus musculus (mouse)	X:20549787-20562089	1143	410	48.8537	14.9648	48.8537	14.9648	1.70689	4.34e-34	9.56e-32	UP
ENSMUSG00000024863	Mbl2	mannose_binding_lectin_protein_C_2	GO:0050896|GO:0009987|GO:0005576|GO:0005488|GO:0002376|GO:0032991|GO:0008152|GO:0040007|GO:0051707|GO:0009607|GO:0006955|GO:0071704|GO:0002684|GO:0048523|GO:0051050|GO:0009605|GO:0050794|GO:0043167|GO:0016043|GO:0030246|GO:0006950|GO:0005615|GO:0043234|GO:0002253|GO:0045926|GO:0005515|GO:0036094|GO:0040008|GO:0002682|GO:0006959|GO:0006810|GO:0050776|GO:0006952|GO:0044146|GO:0051702|GO:0019538|GO:…	response to stimulus|cellular process|extracellular region|binding|immune system process|macromolecular complex|metabolic process|growth|response to other organism|response to biotic stimulus|immune response|organic substance metabolic process|positive regulation of immune system process|negative regulation of cellular process|positive regulation of transport|response to external stimulus|regulat…	K03991	mannose-binding lectin[-]	mmu04145|mmu04610|mmu05150	Phagosome - Mus musculus (mouse)|Complement and coagulation cascades - Mus musculus (mouse)|Staphylococcus aureus infection - Mus musculus (mouse)	19:30232928-30239685	717	238	44.73	12.6792	44.73	12.6792	1.81878	5.42e-34	1.18e-31	UP
ENSMUSG00000029727	Cyp3a13	cytochrome_P450_family_3_subfamily_a_polypeptide_13	GO:0005623|GO:0005488|GO:0003824|GO:0016020|GO:0008152|GO:0043227|GO:0005789|GO:0031090|GO:0019222|GO:0071704|GO:0043229|GO:0009893|GO:0005622|GO:0043167|GO:0012505|GO:0016491|GO:0042175|GO:0097159|GO:0016705|GO:0005783|GO:0005737|GO:0098588|GO:0043169|GO:0055114|GO:0004497|GO:0046906|GO:0043231|GO:0010468|GO:0020037|GO:0046872|GO:0010628|GO:0010467|GO:0016712|GO:0070330|GO:0046914|GO:0005506	cell|binding|catalytic activity|membrane|metabolic process|membrane-bounded organelle|endoplasmic reticulum membrane|organelle membrane|regulation of metabolic process|organic substance metabolic process|intracellular organelle|positive regulation of metabolic process|intracellular|ion binding|endomembrane system|oxidoreductase activity|nuclear outer membrane-endoplasmic reticulum membrane networ…	K07424	cytochrome P450, family 3, subfamily A[1.14.14.1]	mmu01100|mmu05204|mmu00830|mmu00140|mmu00591	Metabolic pathways - Mus musculus (mouse)|Chemical carcinogenesis - Mus musculus (mouse)|Retinol metabolism - Mus musculus (mouse)|Steroid hormone biosynthesis - Mus musculus (mouse)|Linoleic acid metabolism - Mus musculus (mouse)	5:137892932-137921619	749	253	17.4038	5.02017	17.4038	5.02017	1.79359	7.65e-34	1.65e-31	UP
ENSMUSG00000036545	Adamts2	a_disintegrin_like_and_metallopeptidase_reprolysin_type_with_thrombospondin_type_1_motif_2	GO:0022414|GO:0009987|GO:0005576|GO:0005488|GO:0000003|GO:0031012|GO:0003824|GO:0032502|GO:0008152|GO:0016787|GO:0005578|GO:0071704|GO:0043167|GO:0048609|GO:0016043|GO:0044702|GO:0048856|GO:0019953|GO:0009056|GO:0035295|GO:0008233|GO:0019538|GO:0043169|GO:0030323|GO:0007276|GO:0007275|GO:0048513|GO:0044236|GO:0030324|GO:0043588|GO:0046872|GO:0051604|GO:0030198|GO:0010467|GO:0048232|GO:0006508|GO:…	reproductive process|cellular process|extracellular region|binding|reproduction|extracellular matrix|catalytic activity|developmental process|metabolic process|hydrolase activity|proteinaceous extracellular matrix|organic substance metabolic process|ion binding|multicellular organismal reproductive process|cellular component organization|single organism reproductive process|anatomical structure d…	-	-	-	-	11:50602084-50807573	144	17	1.02474	0.103306	1.02474	0.103306	3.31026	8e-34	1.7e-31	UP
ENSMUSG00000027715	Ccna2	cyclin_A2	GO:0050896|GO:0005623|GO:0009987|GO:0023052|GO:0005488|GO:0032502|GO:0008152|GO:0043227|GO:0019222|GO:0071704|GO:0043229|GO:0009893|GO:0050794|GO:0006807|GO:0009058|GO:0005622|GO:0016043|GO:0006950|GO:0051716|GO:0048856|GO:0005515|GO:0044237|GO:0008283|GO:0006793|GO:0006979|GO:0033554|GO:0048839|GO:0046483|GO:0009725|GO:0005737|GO:0050790|GO:1901360|GO:0010035|GO:0007154|GO:0044249|GO:0019538|GO:…	response to stimulus|cell|cellular process|signaling|binding|developmental process|metabolic process|membrane-bounded organelle|regulation of metabolic process|organic substance metabolic process|intracellular organelle|positive regulation of metabolic process|regulation of cellular process|nitrogen compound metabolic process|biosynthetic process|intracellular|cellular component organization|resp…	K06627	cyclin A[-]	mmu05203|mmu05169|mmu05161|mmu04152|mmu04110|mmu04914	Viral carcinogenesis - Mus musculus (mouse)|Epstein-Barr virus infection - Mus musculus (mouse)|Hepatitis B - Mus musculus (mouse)|AMPK signaling pathway - Mus musculus (mouse)|Cell cycle - Mus musculus (mouse)|Progesterone-mediated oocyte maturation - Mus musculus (mouse)	3:36564865-36572150	323	83	3.53554	0.775828	3.53554	0.775828	2.18812	8.97e-34	1.89e-31	UP
ENSMUSG00000034634	Ly6d	lymphocyte_antigen_6_complex_locus_D	GO:0050896|GO:0005623|GO:0009987|GO:0002376|GO:0016020|GO:0032502|GO:0031224|GO:0005886|GO:0009986|GO:0071944|GO:0048856|GO:0002520|GO:0048869|GO:0046649|GO:0031225|GO:0001775|GO:0010033|GO:0007275|GO:0048513|GO:0030098|GO:0030097|GO:0030154|GO:0014070|GO:0002521|GO:0080184|GO:0035634	response to stimulus|cell|cellular process|immune system process|membrane|developmental process|intrinsic component of membrane|plasma membrane|cell surface|cell periphery|anatomical structure development|immune system development|cellular developmental process|lymphocyte activation|anchored component of membrane|cell activation|response to organic substance|multicellular organism development|ani…	-	-	-	-	15:74762056-74763620	171	25	15.7867	1.97091	15.7867	1.97091	3.00177	9.39e-34	1.95e-31	UP
ENSMUSG00000026581	Sell	selectin_lymphocyte	GO:0050896|GO:0005623|GO:0005488|GO:0016020|GO:0031224|GO:0007155|GO:0005886|GO:0009986|GO:0071944|GO:0030246|GO:0005515|GO:0050839|GO:0019899|GO:0010243|GO:0009897|GO:0010033|GO:0016021|GO:0014074|GO:0033198|GO:0002020|GO:0046683|GO:0014070	response to stimulus|cell|binding|membrane|intrinsic component of membrane|cell adhesion|plasma membrane|cell surface|cell periphery|carbohydrate binding|protein binding|cell adhesion molecule binding|enzyme binding|response to organonitrogen compound|external side of plasma membrane|response to organic substance|integral component of membrane|response to purine-containing compound|response to AT…	K06495	selectin, lymphocyte[-]	mmu04514	Cell adhesion molecules (CAMs) - Mus musculus (mouse)	1:164061982-164084181	351	93	3.21621	0.727703	3.21621	0.727703	2.14394	1.16e-33	2.39e-31	UP
ENSMUSG00000073830	Mup14	major_urinary_protein_14	GO:0005215|GO:0005576|GO:0005488|GO:0005549|GO:0036094|GO:0006810|GO:0005550	transporter activity|extracellular region|binding|odorant binding|small molecule binding|transport|pheromone binding	-	-	-	-	4:61300023-61304000	138	2677	4.6601	77.1968	4.6601	77.1968	-4.05011	1.47e-33	2.99e-31	DOWN
ENSMUSG00000096105	Bhmt-ps1	betaine_homocysteine_methyltransferase_pseudogene_1	-	-	-	-	-	-	4:26368984-26370207	270	62	15.1513	2.97104	15.1513	2.97104	2.3504	1.54e-33	3.09e-31	UP
ENSMUSG00000003779	Kif20a	kinesin_family_member_20A	GO:0005623|GO:0009987|GO:0005488|GO:0003824|GO:0032991|GO:0008152|GO:0000920|GO:0043227|GO:0016787|GO:0043229|GO:0005622|GO:0043167|GO:0097367|GO:0012505|GO:0016043|GO:0043234|GO:0005515|GO:0036094|GO:0030496|GO:0097159|GO:0006810|GO:0005737|GO:0005874|GO:0005794|GO:0005875|GO:0001882|GO:0016817|GO:0008092|GO:0019899|GO:0051301|GO:0000166|GO:0008104|GO:0045184|GO:0006928|GO:0043168|GO:0007049|GO:…	cell|cellular process|binding|catalytic activity|macromolecular complex|metabolic process|cell separation after cytokinesis|membrane-bounded organelle|hydrolase activity|intracellular organelle|intracellular|ion binding|carbohydrate derivative binding|endomembrane system|cellular component organization|protein complex|protein binding|small molecule binding|midbody|organic cyclic compound binding|…	-	-	-	-	18:34624624-34633265	217	43	3.92645	0.664423	3.92645	0.664423	2.56305	1.79e-33	3.56e-31	UP
ENSMUSG00000027496	Aurka	aurora_kinase_A	GO:0022414|GO:0050896|GO:0005623|GO:0009987|GO:0005488|GO:0000003|GO:0003824|GO:0032991|GO:0032502|GO:0008152|GO:0040007|GO:0043227|GO:0019222|GO:0009653|GO:0071704|GO:0048523|GO:0043229|GO:0016740|GO:0044297|GO:0009893|GO:0051321|GO:0050794|GO:0005622|GO:0043167|GO:0097367|GO:0048609|GO:0051641|GO:0016043|GO:0042995|GO:0003006|GO:0044702|GO:0016049|GO:0043234|GO:0048856|GO:0005515|GO:0048589|GO:…	reproductive process|response to stimulus|cell|cellular process|binding|reproduction|catalytic activity|macromolecular complex|developmental process|metabolic process|growth|membrane-bounded organelle|regulation of metabolic process|anatomical structure morphogenesis|organic substance metabolic process|negative regulation of cellular process|intracellular organelle|transferase activity|cell body|…	K11481	aurora kinase A[2.7.11.1]	mmu04114	Oocyte meiosis - Mus musculus (mouse)	2:172356190-172370535	142	17	2.51441	0.257053	2.51441	0.257053	3.29008	1.8e-33	3.56e-31	UP
ENSMUSG00000046691	Chtf8	CTF8_chromosome_transmission_fidelity_factor_8	GO:0005623|GO:0009987|GO:0005576|GO:0005488|GO:0008152|GO:0043227|GO:0071704|GO:0043229|GO:0006807|GO:0009058|GO:0005622|GO:1903561|GO:0044237|GO:0097159|GO:0070062|GO:0046483|GO:1901360|GO:0044249|GO:0003676|GO:0006725|GO:0006139|GO:0031982|GO:0007049|GO:0043231|GO:0005634|GO:0034645|GO:0009059|GO:0006259|GO:0003677|GO:0006260	cell|cellular process|extracellular region|binding|metabolic process|membrane-bounded organelle|organic substance metabolic process|intracellular organelle|nitrogen compound metabolic process|biosynthetic process|intracellular|extracellular vesicle|cellular metabolic process|organic cyclic compound binding|extracellular exosome|heterocycle metabolic process|organic cyclic compound metabolic proce…	-	-	-	-	8:106883863-106893601	839	294	5.71077	1.7089	5.71077	1.7089	1.74062	2.19e-33	4.27e-31	UP
ENSMUSG00000026189	Pecr	peroxisomal_trans_2_enoyl_CoA_reductase	GO:0005623|GO:0009987|GO:0005488|GO:0003824|GO:0016020|GO:0008152|GO:0043227|GO:0031090|GO:0071704|GO:0043229|GO:0009058|GO:0005622|GO:0016491|GO:0005515|GO:0044237|GO:0005737|GO:0098588|GO:0044249|GO:0055114|GO:0016627|GO:0005102|GO:0006082|GO:0043231|GO:0006629|GO:0044255|GO:0006066|GO:0016628|GO:0006720|GO:0005778|GO:0005739|GO:0006631|GO:0008610|GO:0019752|GO:0006633|GO:0033306|GO:0019166|GO:…	cell|cellular process|binding|catalytic activity|membrane|metabolic process|membrane-bounded organelle|organelle membrane|organic substance metabolic process|intracellular organelle|biosynthetic process|intracellular|oxidoreductase activity|protein binding|cellular metabolic process|cytoplasm|bounding membrane of organelle|cellular biosynthetic process|oxidation-reduction process|oxidoreductase a…	K07753	peroxisomal trans-2-enoyl-CoA reductase[1.3.1.38]	mmu04146|mmu01212|mmu01040	Peroxisome - Mus musculus (mouse)|Fatty acid metabolism - Mus musculus (mouse)|Biosynthesis of unsaturated fatty acids - Mus musculus (mouse)	1:72259167-72284314	281	68	8.54392	1.76561	8.54392	1.76561	2.27473	2.49e-33	4.81e-31	UP
ENSMUSG00000019987	Arg1	arginase_liver	GO:0022414|GO:0050896|GO:0005623|GO:0009987|GO:0005576|GO:0005488|GO:0000003|GO:0003824|GO:0016020|GO:0032502|GO:0008152|GO:0051707|GO:0009607|GO:0019867|GO:0043227|GO:0031090|GO:0016787|GO:0009653|GO:0071704|GO:0043229|GO:0044297|GO:0009605|GO:0050794|GO:0006807|GO:0009058|GO:0005622|GO:0043167|GO:0048609|GO:0016043|GO:0042995|GO:0006950|GO:0044702|GO:0051716|GO:0005615|GO:0048856|GO:1903561|GO:…	reproductive process|response to stimulus|cell|cellular process|extracellular region|binding|reproduction|catalytic activity|membrane|developmental process|metabolic process|response to other organism|response to biotic stimulus|outer membrane|membrane-bounded organelle|organelle membrane|hydrolase activity|anatomical structure morphogenesis|organic substance metabolic process|intracellular organ…	K01476	arginase[3.5.3.1]	mmu01100|mmu05146|mmu01230|mmu00330|mmu00220	Metabolic pathways - Mus musculus (mouse)|Amoebiasis - Mus musculus (mouse)|Biosynthesis of amino acids - Mus musculus (mouse)|Arginine and proline metabolism - Mus musculus (mouse)|Arginine biosynthesis - Mus musculus (mouse)	10:24915208-24927470	2816	1122	131.043	44.587	131.043	44.587	1.55534	3.51e-33	6.69e-31	UP
ENSMUSG00000028068	Iqgap3	IQ_motif_containing_GTPase_activating_protein_3	GO:0050896|GO:0030054|GO:0005623|GO:0009987|GO:0023052|GO:0005488|GO:0016020|GO:0032502|GO:0008152|GO:0005911|GO:0019222|GO:0005886|GO:0023051|GO:0071704|GO:0009893|GO:0050794|GO:0005622|GO:0071944|GO:0016043|GO:0030234|GO:0009892|GO:0051716|GO:0048856|GO:0005515|GO:0044237|GO:0050793|GO:0008283|GO:0006793|GO:0009888|GO:0005737|GO:0050790|GO:0007154|GO:0048732|GO:0019538|GO:0043085|GO:0009967|GO:…	response to stimulus|cell junction|cell|cellular process|signaling|binding|membrane|developmental process|metabolic process|cell-cell junction|regulation of metabolic process|plasma membrane|regulation of signaling|organic substance metabolic process|positive regulation of metabolic process|regulation of cellular process|intracellular|cell periphery|cellular component organization|enzyme regulato…	K05767	Ras GTPase-activating-like protein IQGAP2/3[-]	mmu04810	Regulation of actin cytoskeleton - Mus musculus (mouse)	3:88081971-88121048	275	66	1.34076	0.274788	1.34076	0.274788	2.28666	3.56e-33	6.72e-31	UP
ENSMUSG00000003379	Cd79a	CD79A_antigen_immunoglobulin_associated_alpha_	GO:0050896|GO:0005623|GO:0009987|GO:0023052|GO:0005488|GO:0004871|GO:0002376|GO:0032991|GO:0016020|GO:0032502|GO:0031224|GO:0043227|GO:0006955|GO:0005886|GO:0002684|GO:0043229|GO:0050794|GO:0038023|GO:0005622|GO:0009986|GO:0071944|GO:0012505|GO:0051716|GO:0004872|GO:0043234|GO:0002253|GO:0048856|GO:0005515|GO:0002682|GO:0008283|GO:0002520|GO:0070661|GO:0050776|GO:0005737|GO:0002757|GO:0007154|GO:…	response to stimulus|cell|cellular process|signaling|binding|signal transducer activity|immune system process|macromolecular complex|membrane|developmental process|intrinsic component of membrane|membrane-bounded organelle|immune response|plasma membrane|positive regulation of immune system process|intracellular organelle|regulation of cellular process|signaling receptor activity|intracellular|ce…	K06506	CD79A antigen[-]	mmu04662|mmu05340	B cell receptor signaling pathway - Mus musculus (mouse)|Primary immunodeficiency - Mus musculus (mouse)	7:24897381-24902197	287	71	13.5297	2.85826	13.5297	2.85826	2.24292	4.04e-33	7.56e-31	UP
ENSMUSG00000053044	Cd8b1	CD8_antigen_beta_chain_1	GO:0050896|GO:0005623|GO:0005488|GO:0002376|GO:0016020|GO:0031224|GO:0006955|GO:0005886|GO:0009986|GO:0071944|GO:0005515|GO:0002250|GO:0009897|GO:0016021	response to stimulus|cell|binding|immune system process|membrane|intrinsic component of membrane|immune response|plasma membrane|cell surface|cell periphery|protein binding|adaptive immune response|external side of plasma membrane|integral component of membrane	K06459	CD8B antigen, beta polypeptide[-]	mmu04514|mmu04660|mmu04612|mmu04640|mmu05340	Cell adhesion molecules (CAMs) - Mus musculus (mouse)|T cell receptor signaling pathway - Mus musculus (mouse)|Antigen processing and presentation - Mus musculus (mouse)|Hematopoietic cell lineage - Mus musculus (mouse)|Primary immunodeficiency - Mus musculus (mouse)	6:71322788-71337494	115	3	5.32626	0.118664	5.32626	0.118664	5.48817	5.88e-33	1.09e-30	UP
ENSMUSG00000090124	Ugt1a7c	UDP_glucuronosyltransferase_1_family_polypeptide_A7C	GO:0050896|GO:0005623|GO:0009987|GO:0005576|GO:0005488|GO:0003824|GO:0016020|GO:0008152|GO:0031224|GO:0043227|GO:0005789|GO:0031090|GO:0071704|GO:0043229|GO:0016740|GO:0009058|GO:0005622|GO:0012505|GO:0051716|GO:0005515|GO:1903561|GO:0044237|GO:0042175|GO:0070062|GO:0009410|GO:0005783|GO:0009725|GO:0005737|GO:0098588|GO:0019866|GO:0005975|GO:0016757|GO:0042802|GO:0031966|GO:0019899|GO:0006805|GO:…	response to stimulus|cell|cellular process|extracellular region|binding|catalytic activity|membrane|metabolic process|intrinsic component of membrane|membrane-bounded organelle|endoplasmic reticulum membrane|organelle membrane|organic substance metabolic process|intracellular organelle|transferase activity|biosynthetic process|intracellular|endomembrane system|cellular response to stimulus|protei…	K00699	glucuronosyltransferase[2.4.1.17]	mmu01100|mmu05204|mmu00830|mmu00140|mmu00982|mmu00980|mmu00500|mmu00983|mmu00860|mmu00040|mmu00053	Metabolic pathways - Mus musculus (mouse)|Chemical carcinogenesis - Mus musculus (mouse)|Retinol metabolism - Mus musculus (mouse)|Steroid hormone biosynthesis - Mus musculus (mouse)|Drug metabolism - cytochrome P450 - Mus musculus (mouse)|Metabolism of xenobiotics by cytochrome P450 - Mus musculus (mouse)|Starch and sucrose metabolism - Mus musculus (mouse)|Drug metabolism - other enzymes - Mus …	1:88095062-88220002	400	118	5.55037	1.39823	5.55037	1.39823	1.98899	8.01e-33	1.47e-30	UP
ENSMUSG00000033342	Lppr5	lipid_phosphate_phosphatase_related_protein_type_5	GO:0050896|GO:0005623|GO:0009987|GO:0023052|GO:0003824|GO:0016020|GO:0008152|GO:0031224|GO:0016787|GO:0005886|GO:0071704|GO:0050794|GO:0071944|GO:0051716|GO:0044237|GO:0016788|GO:0006793|GO:0007154|GO:0005887|GO:0007165|GO:0019637|GO:0031226|GO:0006629|GO:0044255|GO:0016021|GO:0030258|GO:0006644|GO:0006796|GO:0042578|GO:0046839|GO:0016791|GO:0016311|GO:0042577	response to stimulus|cell|cellular process|signaling|catalytic activity|membrane|metabolic process|intrinsic component of membrane|hydrolase activity|plasma membrane|organic substance metabolic process|regulation of cellular process|cell periphery|cellular response to stimulus|cellular metabolic process|hydrolase activity, acting on ester bonds|phosphorus metabolic process|cell communication|inte…	-	-	-	-	3:117574836-117689507	5	476	0.0623195	5.06616	0.0623195	5.06616	-6.34507	1.01e-32	1.83e-30	DOWN
ENSMUSG00000026574	Dpt	dermatopontin	GO:0009987|GO:0005576|GO:0031012|GO:0043227|GO:0007155|GO:0005578|GO:0048523|GO:0050794|GO:0016043|GO:0005615|GO:1903561|GO:0008283|GO:0070062|GO:0008285|GO:0031982|GO:0042127|GO:0030198|GO:0030199	cellular process|extracellular region|extracellular matrix|membrane-bounded organelle|cell adhesion|proteinaceous extracellular matrix|negative regulation of cellular process|regulation of cellular process|cellular component organization|extracellular space|extracellular vesicle|cell proliferation|extracellular exosome|negative regulation of cell proliferation|vesicle|regulation of cell prolifera…	-	-	-	-	1:164796644-164824266	148	20	5.89645	0.680444	5.89645	0.680444	3.1153	1.67e-32	3e-30	UP
ENSMUSG00000020051	Pah	phenylalanine_hydroxylase	GO:0009987|GO:0005576|GO:0005488|GO:0003824|GO:0008152|GO:0043227|GO:0071704|GO:0006807|GO:0009058|GO:0043167|GO:0016491|GO:0048037|GO:0005515|GO:1903561|GO:0044237|GO:0036094|GO:0009056|GO:0070062|GO:0016705|GO:0046483|GO:1901360|GO:0044249|GO:0019538|GO:0043169|GO:0055114|GO:0042802|GO:0043177|GO:0006725|GO:0004497|GO:0031982|GO:0006082|GO:0006520|GO:0043168|GO:0051186|GO:0046983|GO:0009063|GO:…	cellular process|extracellular region|binding|catalytic activity|metabolic process|membrane-bounded organelle|organic substance metabolic process|nitrogen compound metabolic process|biosynthetic process|ion binding|oxidoreductase activity|cofactor binding|protein binding|extracellular vesicle|cellular metabolic process|small molecule binding|catabolic process|extracellular exosome|oxidoreductase …	K00500	phenylalanine-4-hydroxylase[1.14.16.1]	mmu01100|mmu01230|mmu00360|mmu00400	Metabolic pathways - Mus musculus (mouse)|Biosynthesis of amino acids - Mus musculus (mouse)|Phenylalanine metabolism - Mus musculus (mouse)|Phenylalanine, tyrosine and tryptophan biosynthesis - Mus musculus (mouse)	10:87521795-87584136	2511	1024	48.0686	16.7398	48.0686	16.7398	1.52181	2.4e-32	4.27e-30	UP
ENSMUSG00000095217	Hist1h2bn	histone_cluster_1_H2bn	GO:0005623|GO:0005488|GO:0032991|GO:0043227|GO:0043229|GO:0000785|GO:0005622|GO:0032993|GO:0043234|GO:0005515|GO:0097159|GO:0003676|GO:0000786|GO:0043231|GO:0046983|GO:0005634|GO:0005654|GO:0003677|GO:0005694|GO:0046982|GO:0031981	cell|binding|macromolecular complex|membrane-bounded organelle|intracellular organelle|chromatin|intracellular|protein-DNA complex|protein complex|protein binding|organic cyclic compound binding|nucleic acid binding|nucleosome|intracellular membrane-bounded organelle|protein dimerization activity|nucleus|nucleoplasm|DNA binding|chromosome|protein heterodimerization activity|nuclear lumen	K11252	histone H2B[-]	mmu05203|mmu05034|mmu05322	Viral carcinogenesis - Mus musculus (mouse)|Alcoholism - Mus musculus (mouse)|Systemic lupus erythematosus - Mus musculus (mouse)	13:21754123-21754503	299	79	53.903	12.162	53.903	12.162	2.14798	2.74e-32	4.84e-30	UP
ENSMUSG00000030688	Stard10	START_domain_containing_10	GO:0050896|GO:0030054|GO:0005623|GO:0009987|GO:0023052|GO:0005488|GO:0016020|GO:0005911|GO:0023051|GO:0050794|GO:0005929|GO:0005622|GO:0042995|GO:0051716|GO:0008289|GO:0005515|GO:0006810|GO:0005737|GO:0031514|GO:0007154|GO:0009967|GO:0009966|GO:0010646|GO:0007165|GO:0010876|GO:0046581|GO:0005902|GO:0035358|GO:0006811|GO:0046903|GO:0030522|GO:0035360|GO:0005829|GO:0006869|GO:0046717|GO:0015711|GO:…	response to stimulus|cell junction|cell|cellular process|signaling|binding|membrane|cell-cell junction|regulation of signaling|regulation of cellular process|cilium|intracellular|cell projection|cellular response to stimulus|lipid binding|protein binding|transport|cytoplasm|motile cilium|cell communication|positive regulation of signal transduction|regulation of signal transduction|regulation of …	-	-	-	-	7:101317086-101346626	2179	892	25.1963	8.80807	25.1963	8.80807	1.51632	5.18e-32	9.05e-30	UP
ENSMUSG00000068874	Selenbp1	selenium_binding_protein_1	GO:0005623|GO:0009987|GO:0005576|GO:0005488|GO:0016020|GO:0032502|GO:0043227|GO:0043229|GO:0005622|GO:0008430|GO:0005615|GO:1903561|GO:0070062|GO:0006810|GO:0005737|GO:0048869|GO:0008104|GO:0045184|GO:0031982|GO:0043231|GO:0005634|GO:0015031|GO:0005730|GO:0030154|GO:0005829|GO:0031981|GO:0045444|GO:0050873	cell|cellular process|extracellular region|binding|membrane|developmental process|membrane-bounded organelle|intracellular organelle|intracellular|selenium binding|extracellular space|extracellular vesicle|extracellular exosome|transport|cytoplasm|cellular developmental process|protein localization|establishment of protein localization|vesicle|intracellular membrane-bounded organelle|nucleus|prot…	-	-	-	-	3:94933056-94944758	794	291	16.4862	5.15977	16.4862	5.15977	1.67589	5.26e-32	9.1e-30	UP
ENSMUSG00000029675	Eln	elastin	GO:0050896|GO:0005623|GO:0009987|GO:0005576|GO:0005198|GO:0005488|GO:0031012|GO:0032502|GO:0097493|GO:0043227|GO:0005578|GO:0043229|GO:0071953|GO:0009605|GO:0050794|GO:0005201|GO:0005622|GO:0016043|GO:0006950|GO:0050840|GO:0051716|GO:0005615|GO:0048856|GO:0005515|GO:0043254|GO:0033554|GO:0009991|GO:0009888|GO:0009725|GO:0005737|GO:0030023|GO:0055093|GO:0010035|GO:0007154|GO:0007568|GO:0031668|GO:…	response to stimulus|cell|cellular process|extracellular region|structural molecule activity|binding|extracellular matrix|developmental process|structural molecule activity conferring elasticity|membrane-bounded organelle|proteinaceous extracellular matrix|intracellular organelle|elastic fiber|response to external stimulus|regulation of cellular process|extracellular matrix structural constituent…	K14211	elastin[-]	mmu04974	Protein digestion and absorption - Mus musculus (mouse)	5:134702593-134747323	218	47	1.54765	0.284934	1.54765	0.284934	2.44138	6.09e-32	1.04e-29	UP
ENSMUSG00000060317	Acnat2	acyl_coenzyme_A_amino_acid_N_acyltransferase_2	GO:0005623|GO:0009987|GO:0003824|GO:0008152|GO:0043227|GO:0016787|GO:0071704|GO:0043229|GO:0016740|GO:0005622|GO:0044237|GO:0016788|GO:0006793|GO:0005737|GO:0016746|GO:0006790|GO:0006082|GO:0043231|GO:0051186|GO:0006629|GO:0044255|GO:0006637|GO:0016790|GO:0016747|GO:0006631|GO:0019752|GO:0016410|GO:0005777|GO:0032787	cell|cellular process|catalytic activity|metabolic process|membrane-bounded organelle|hydrolase activity|organic substance metabolic process|intracellular organelle|transferase activity|intracellular|cellular metabolic process|hydrolase activity, acting on ester bonds|phosphorus metabolic process|cytoplasm|transferase activity, transferring acyl groups|sulfur compound metabolic process|organic ac…	-	-	-	-	4:49379840-49408151	239	55	4.86829	0.956698	4.86829	0.956698	2.34728	6.07e-32	1.04e-29	UP
ENSMUSG00000002992	Apoc2	apolipoprotein_C_II	GO:0050896|GO:0005623|GO:0009987|GO:0005576|GO:0005488|GO:0032991|GO:0008152|GO:0043227|GO:0032994|GO:0019222|GO:0071704|GO:0048523|GO:0009893|GO:0050794|GO:0009058|GO:0005622|GO:0016043|GO:0030234|GO:0009892|GO:0005615|GO:0008289|GO:0051051|GO:0005515|GO:1903561|GO:0044237|GO:0097006|GO:0009056|GO:0070062|GO:0006793|GO:0043086|GO:0006810|GO:0042627|GO:0005737|GO:0050790|GO:0044249|GO:0042592|GO:…	response to stimulus|cell|cellular process|extracellular region|binding|macromolecular complex|metabolic process|membrane-bounded organelle|protein-lipid complex|regulation of metabolic process|organic substance metabolic process|negative regulation of cellular process|positive regulation of metabolic process|regulation of cellular process|biosynthetic process|intracellular|cellular component org…	-	-	-	-	7:19671579-19681423	553	188	26.2678	7.62593	26.2678	7.62593	1.78431	7.47e-32	1.26e-29	UP
ENSMUSG00000038641	Akr1d1	aldo_keto_reductase_family_1_member_D1	GO:0005623|GO:0009987|GO:0005576|GO:0003824|GO:0008152|GO:0043227|GO:0042445|GO:0071704|GO:0009058|GO:0005622|GO:0016491|GO:1903561|GO:0044237|GO:0009056|GO:0070062|GO:0005737|GO:1901360|GO:0007586|GO:0044249|GO:0016229|GO:0055114|GO:0016627|GO:0010817|GO:0031982|GO:0006082|GO:0006629|GO:0008209|GO:0008207|GO:0006066|GO:0008206|GO:0016628|GO:0008202|GO:0016042|GO:0005829|GO:0008610|GO:0047568|GO:…	cell|cellular process|extracellular region|catalytic activity|metabolic process|membrane-bounded organelle|hormone metabolic process|organic substance metabolic process|biosynthetic process|intracellular|oxidoreductase activity|extracellular vesicle|cellular metabolic process|catabolic process|extracellular exosome|cytoplasm|organic cyclic compound metabolic process|digestion|cellular biosyntheti…	K00251	3-oxo-5-beta-steroid 4-dehydrogenase[1.3.1.3]	mmu01100|mmu00140|mmu00120	Metabolic pathways - Mus musculus (mouse)|Steroid hormone biosynthesis - Mus musculus (mouse)|Primary bile acid biosynthesis - Mus musculus (mouse)	6:37530173-37568815	451	145	10.6342	2.91965	10.6342	2.91965	1.86484	8.17e-32	1.36e-29	UP
ENSMUSG00000031740	Mmp2	matrix_metallopeptidase_2	GO:0022414|GO:0050896|GO:0005623|GO:0009987|GO:0005576|GO:0005488|GO:0000003|GO:0031012|GO:0003824|GO:0002376|GO:0016020|GO:0032502|GO:0008152|GO:0048646|GO:0043227|GO:0006955|GO:0016787|GO:0005886|GO:0009653|GO:0005578|GO:0071704|GO:0002684|GO:0043229|GO:0005622|GO:0043167|GO:0071944|GO:0006950|GO:0044702|GO:0051716|GO:0005615|GO:0048856|GO:0005515|GO:0002682|GO:0009056|GO:0050776|GO:0048598|GO:…	reproductive process|response to stimulus|cell|cellular process|extracellular region|binding|reproduction|extracellular matrix|catalytic activity|immune system process|membrane|developmental process|metabolic process|anatomical structure formation involved in morphogenesis|membrane-bounded organelle|immune response|hydrolase activity|plasma membrane|anatomical structure morphogenesis|proteinaceou…	K01398	matrix metalloproteinase-2 (gelatinase A)[3.4.24.24]	mmu05200|mmu05205|mmu04670|mmu04915|mmu04912|mmu05219	Pathways in cancer - Mus musculus (mouse)|Proteoglycans in cancer - Mus musculus (mouse)|Leukocyte transendothelial migration - Mus musculus (mouse)|Estrogen signaling pathway - Mus musculus (mouse)|GnRH signaling pathway - Mus musculus (mouse)|Bladder cancer - Mus musculus (mouse)	8:92827328-92853417	138	18	3.12003	0.347529	3.12003	0.347529	3.16635	1.01e-31	1.67e-29	UP
ENSMUSG00000033427	Upb1	ureidopropionase_beta	GO:0005623|GO:0009987|GO:0005576|GO:0005488|GO:0003824|GO:0008152|GO:0043227|GO:0016787|GO:0071704|GO:0006807|GO:0009058|GO:0005622|GO:0043167|GO:1903561|GO:0044237|GO:0070062|GO:0005737|GO:0044249|GO:0043169|GO:0031982|GO:0006082|GO:0006520|GO:0016810|GO:0046872|GO:0019482|GO:0016811|GO:0008652|GO:0019752|GO:0019483|GO:0003837	cell|cellular process|extracellular region|binding|catalytic activity|metabolic process|membrane-bounded organelle|hydrolase activity|organic substance metabolic process|nitrogen compound metabolic process|biosynthetic process|intracellular|ion binding|extracellular vesicle|cellular metabolic process|extracellular exosome|cytoplasm|cellular biosynthetic process|cation binding|vesicle|organic acid…	K01431	beta-ureidopropionase[3.5.1.6]	mmu01100|mmu00240|mmu00983|mmu00410|mmu00770	Metabolic pathways - Mus musculus (mouse)|Pyrimidine metabolism - Mus musculus (mouse)|Drug metabolism - other enzymes - Mus musculus (mouse)|beta-Alanine metabolism - Mus musculus (mouse)|Pantothenate and CoA biosynthesis - Mus musculus (mouse)	10:75406911-75441679	657	235	6.13883	1.8751	6.13883	1.8751	1.711	1.08e-31	1.75e-29	UP
ENSMUSG00000052336	Cx3cr1	chemokine_C_X3_C_motif_receptor_1	GO:0050896|GO:0005623|GO:0009987|GO:0023052|GO:0005488|GO:0004871|GO:0002376|GO:0016020|GO:0007610|GO:0032502|GO:0040011|GO:0051707|GO:0009607|GO:0031224|GO:0048646|GO:0006955|GO:0007155|GO:0005886|GO:0023051|GO:0009653|GO:0048523|GO:0044297|GO:0050900|GO:0048870|GO:0009605|GO:0050794|GO:0038023|GO:0005622|GO:0044708|GO:0071944|GO:0042995|GO:0006950|GO:0040013|GO:0051716|GO:1900272|GO:0004872|GO:…	response to stimulus|cell|cellular process|signaling|binding|signal transducer activity|immune system process|membrane|behavior|developmental process|locomotion|response to other organism|response to biotic stimulus|intrinsic component of membrane|anatomical structure formation involved in morphogenesis|immune response|cell adhesion|plasma membrane|regulation of signaling|anatomical structure mor…	K04192	CX3C chemokine receptor 1[-]	mmu04060|mmu04062	Cytokine-cytokine receptor interaction - Mus musculus (mouse)|Chemokine signaling pathway - Mus musculus (mouse)	9:119901616-120068283	249	60	2.48406	0.511148	2.48406	0.511148	2.28089	1.07e-31	1.75e-29	UP
ENSMUSG00000003477	Inmt	indolethylamine_N_methyltransferase	GO:0050896|GO:0005623|GO:0003824|GO:0008152|GO:0071704|GO:0016740|GO:0006807|GO:0005622|GO:0032259|GO:0005737|GO:0009636|GO:0008168|GO:0009308|GO:0005829|GO:0008757|GO:0004790|GO:0030748	response to stimulus|cell|catalytic activity|metabolic process|organic substance metabolic process|transferase activity|nitrogen compound metabolic process|intracellular|methylation|cytoplasm|response to toxic substance|methyltransferase activity|amine metabolic process|cytosol|S-adenosylmethionine-dependent methyltransferase activity|thioether S-methyltransferase activity|amine N-methyltransfera…	K00562	methyltransferase[2.1.1.96]	-	-	6:55170626-55175043	669	244	23.0214	7.17019	23.0214	7.17019	1.68289	3.05e-31	4.91e-29	UP
ENSMUSG00000022584	Ly6c2	lymphocyte_antigen_6_complex_locus_C2	GO:0005623|GO:0016020|GO:0031224|GO:0005886|GO:0071944|GO:0031225	cell|membrane|intrinsic component of membrane|plasma membrane|cell periphery|anchored component of membrane	-	-	-	-	15:75108158-75111970	220	51	3.465	0.685943	3.465	0.685943	2.3367	3.96e-31	6.33e-29	UP
ENSMUSG00000069310	Hist1h3c	histone_cluster_1_H3c	GO:0005623|GO:0009987|GO:0005488|GO:0032991|GO:0008152|GO:0043227|GO:0019222|GO:0071704|GO:0048523|GO:0043229|GO:0050794|GO:0000785|GO:0006807|GO:0009058|GO:0005622|GO:0016043|GO:0032993|GO:0009892|GO:0043234|GO:0005515|GO:0044237|GO:0097159|GO:0046483|GO:1901360|GO:0031324|GO:0009890|GO:0044249|GO:0003676|GO:0006725|GO:0006139|GO:0051171|GO:0000786|GO:0016458|GO:0043231|GO:0006996|GO:0031323|GO:…	cell|cellular process|binding|macromolecular complex|metabolic process|membrane-bounded organelle|regulation of metabolic process|organic substance metabolic process|negative regulation of cellular process|intracellular organelle|regulation of cellular process|chromatin|nitrogen compound metabolic process|biosynthetic process|intracellular|cellular component organization|protein-DNA complex|negat…	K11253	histone H3[-]	mmu05034|mmu05202|mmu05322	Alcoholism - Mus musculus (mouse)|Transcriptional misregulation in cancer - Mus musculus (mouse)|Systemic lupus erythematosus - Mus musculus (mouse)	13:23745013-23745501	335	99	47.0547	11.8749	47.0547	11.8749	1.98642	4.98e-31	7.88e-29	UP
ENSMUSG00000101972	Hist1h3i	histone_cluster_1_H3i	GO:0005623|GO:0009987|GO:0005488|GO:0032991|GO:0008152|GO:0043227|GO:0019222|GO:0071704|GO:0048523|GO:0043229|GO:0050794|GO:0000785|GO:0006807|GO:0009058|GO:0005622|GO:0016043|GO:0032993|GO:0009892|GO:0043234|GO:0005515|GO:0044237|GO:0097159|GO:0046483|GO:1901360|GO:0031324|GO:0009890|GO:0044249|GO:0003676|GO:0006725|GO:0006139|GO:0051171|GO:0000786|GO:0016458|GO:0043231|GO:0006996|GO:0031323|GO:…	cell|cellular process|binding|macromolecular complex|metabolic process|membrane-bounded organelle|regulation of metabolic process|organic substance metabolic process|negative regulation of cellular process|intracellular organelle|regulation of cellular process|chromatin|nitrogen compound metabolic process|biosynthetic process|intracellular|cellular component organization|protein-DNA complex|negat…	K11253	histone H3[-]	mmu05034|mmu05202|mmu05322	Alcoholism - Mus musculus (mouse)|Transcriptional misregulation in cancer - Mus musculus (mouse)|Systemic lupus erythematosus - Mus musculus (mouse)	13:21782960-21783370	380	120	63.5051	17.1253	63.5051	17.1253	1.89074	5.09e-31	7.99e-29	UP
ENSMUSG00000010651	Acaa1b	acetyl_Coenzyme_A_acyltransferase_1B	GO:0005623|GO:0009987|GO:0003824|GO:0008152|GO:0043227|GO:0071704|GO:0043229|GO:0016740|GO:0005622|GO:0044237|GO:0005737|GO:0016746|GO:0006082|GO:0043231|GO:0006629|GO:0044255|GO:0016747|GO:0005739|GO:0006631|GO:0019752|GO:0005777|GO:0003988|GO:0032787	cell|cellular process|catalytic activity|metabolic process|membrane-bounded organelle|organic substance metabolic process|intracellular organelle|transferase activity|intracellular|cellular metabolic process|cytoplasm|transferase activity, transferring acyl groups|organic acid metabolic process|intracellular membrane-bounded organelle|lipid metabolic process|cellular lipid metabolic process|trans…	K07513	acetyl-CoA acyltransferase 1[2.3.1.16]	mmu01100|mmu04146|mmu03320|mmu00280|mmu01212|mmu00071|mmu01040|mmu00592	Metabolic pathways - Mus musculus (mouse)|Peroxisome - Mus musculus (mouse)|PPAR signaling pathway - Mus musculus (mouse)|Valine, leucine and isoleucine degradation - Mus musculus (mouse)|Fatty acid metabolism - Mus musculus (mouse)|Fatty acid degradation - Mus musculus (mouse)|Biosynthesis of unsaturated fatty acids - Mus musculus (mouse)|alpha-Linolenic acid metabolism - Mus musculus (mouse)	9:119148023-119157093	2027	858	61.3601	22.1796	61.3601	22.1796	1.46806	6.42e-31	9.99e-29	UP
ENSMUSG00000074882	Cyp2c68	cytochrome_P450_family_2_subfamily_c_polypeptide_68	GO:0050896|GO:0005623|GO:0009987|GO:0005488|GO:0003824|GO:0008152|GO:0043227|GO:0071704|GO:0043229|GO:0005622|GO:0043167|GO:0016491|GO:0051716|GO:0044237|GO:0019825|GO:0009056|GO:0097159|GO:0009410|GO:0016705|GO:0005737|GO:0017144|GO:0043169|GO:0055114|GO:0006805|GO:0004497|GO:0006082|GO:0046906|GO:0043231|GO:0006629|GO:0044255|GO:0042493|GO:0008391|GO:0020037|GO:0008395|GO:0046872|GO:0071466|GO:…	response to stimulus|cell|cellular process|binding|catalytic activity|metabolic process|membrane-bounded organelle|organic substance metabolic process|intracellular organelle|intracellular|ion binding|oxidoreductase activity|cellular response to stimulus|cellular metabolic process|oxygen binding|catabolic process|organic cyclic compound binding|response to xenobiotic stimulus|oxidoreductase activ…	K07413	cytochrome P450, family 2, subfamily C[1.14.14.1]	mmu01100|mmu04726|mmu04750|mmu05204|mmu00590|mmu00830|mmu00140|mmu00591	Metabolic pathways - Mus musculus (mouse)|Serotonergic synapse - Mus musculus (mouse)|Inflammatory mediator regulation of TRP channels - Mus musculus (mouse)|Chemical carcinogenesis - Mus musculus (mouse)|Arachidonic acid metabolism - Mus musculus (mouse)|Retinol metabolism - Mus musculus (mouse)|Steroid hormone biosynthesis - Mus musculus (mouse)|Linoleic acid metabolism - Mus musculus (mouse)	19:39688834-39741054	384	123	15.2989	4.18474	15.2989	4.18474	1.87022	8.58e-31	1.32e-28	UP
ENSMUSG00000052565	Hist1h1d	histone_cluster_1_H1d	GO:0005623|GO:0009987|GO:0005488|GO:0032991|GO:0008152|GO:0043227|GO:0019222|GO:0071704|GO:0048523|GO:0043229|GO:0050794|GO:0000785|GO:0006807|GO:0009058|GO:0005622|GO:0016043|GO:0032993|GO:0009892|GO:0043234|GO:0005515|GO:0044237|GO:0097159|GO:0046483|GO:1901360|GO:0031324|GO:0009890|GO:0044249|GO:0000791|GO:0003676|GO:0006725|GO:0006139|GO:0051171|GO:0000786|GO:0043231|GO:0006996|GO:0031323|GO:…	cell|cellular process|binding|macromolecular complex|metabolic process|membrane-bounded organelle|regulation of metabolic process|organic substance metabolic process|negative regulation of cellular process|intracellular organelle|regulation of cellular process|chromatin|nitrogen compound metabolic process|biosynthetic process|intracellular|cellular component organization|protein-DNA complex|negat…	-	-	-	-	13:23555087-23555830	747	285	68.9627	22.4685	68.9627	22.4685	1.61791	9.71e-31	1.49e-28	UP
ENSMUSG00000075031	Hist1h2bb	histone_cluster_1_H2bb	GO:0005623|GO:0009987|GO:0005488|GO:0032991|GO:0043227|GO:0043229|GO:0000785|GO:0005622|GO:0016043|GO:0032993|GO:0043234|GO:0005515|GO:0097159|GO:0003676|GO:0000786|GO:0043231|GO:0006996|GO:0046983|GO:0022607|GO:0000790|GO:0005634|GO:0005654|GO:0051276|GO:0003677|GO:0006461|GO:0005694|GO:0046982|GO:0000788|GO:0000228|GO:0006325|GO:0031981|GO:0065004|GO:0071103|GO:0034622|GO:0006333|GO:0000784|GO:…	cell|cellular process|binding|macromolecular complex|membrane-bounded organelle|intracellular organelle|chromatin|intracellular|cellular component organization|protein-DNA complex|protein complex|protein binding|organic cyclic compound binding|nucleic acid binding|nucleosome|intracellular membrane-bounded organelle|organelle organization|protein dimerization activity|cellular component assembly|n…	K11252	histone H2B[-]	mmu05203|mmu05034|mmu05322	Viral carcinogenesis - Mus musculus (mouse)|Alcoholism - Mus musculus (mouse)|Systemic lupus erythematosus - Mus musculus (mouse)	13:23746790-23747241	220	52	33.4312	6.7478	33.4312	6.7478	2.3087	1.06e-30	1.61e-28	UP
ENSMUSG00000090639	Gm20425	predicted_gene_20425	GO:0050896|GO:0005623|GO:0009987|GO:0005576|GO:0023052|GO:0005488|GO:0016020|GO:0031224|GO:0050794|GO:0005622|GO:0043167|GO:0097367|GO:0051716|GO:0036094|GO:0097159|GO:0007154|GO:0001882|GO:0007165|GO:0000166|GO:0043168|GO:0016021|GO:0017076|GO:0001883|GO:0035556|GO:0032549|GO:0032561|GO:0005525|GO:0007264|GO:0019001	response to stimulus|cell|cellular process|extracellular region|signaling|binding|membrane|intrinsic component of membrane|regulation of cellular process|intracellular|ion binding|carbohydrate derivative binding|cellular response to stimulus|small molecule binding|organic cyclic compound binding|cell communication|nucleoside binding|signal transduction|nucleotide binding|anion binding|integral co…	-	-	-	-	9:103190208-103230307	458	6999	10.3891	135.576	10.3891	135.576	-3.70596	1.07e-30	1.62e-28	DOWN
ENSMUSG00000021210	Akr1c6	aldo_keto_reductase_family_1_member_C6	GO:0050896|GO:0009987|GO:0005576|GO:0003824|GO:0008152|GO:0043227|GO:0019222|GO:0071704|GO:0048523|GO:0050794|GO:0006807|GO:0009058|GO:0009892|GO:0016491|GO:0051716|GO:1903561|GO:0044237|GO:0070062|GO:0030638|GO:0046483|GO:0009725|GO:1901360|GO:0031324|GO:0016651|GO:0016229|GO:0055114|GO:0006725|GO:0006139|GO:0016614|GO:0031982|GO:0051171|GO:0051186|GO:0006629|GO:0031323|GO:0016903|GO:0042180|GO:…	response to stimulus|cellular process|extracellular region|catalytic activity|metabolic process|membrane-bounded organelle|regulation of metabolic process|organic substance metabolic process|negative regulation of cellular process|regulation of cellular process|nitrogen compound metabolic process|biosynthetic process|negative regulation of metabolic process|oxidoreductase activity|cellular respon…	-	-	-	-	13:4434306-4457530	1173	479	39.054	13.6188	39.054	13.6188	1.51987	1.39e-30	2.07e-28	UP
ENSMUSG00000041698	Slco1a1	solute_carrier_organic_anion_transporter_family_member_1a1	GO:0050896|GO:0005215|GO:0005623|GO:0009987|GO:0005488|GO:0016020|GO:0008152|GO:0031224|GO:0005886|GO:0071704|GO:0071944|GO:0005515|GO:0044237|GO:0022857|GO:0006810|GO:0009725|GO:1901360|GO:0022891|GO:0005887|GO:0016323|GO:0010876|GO:0006082|GO:0031226|GO:0006629|GO:0010033|GO:0005319|GO:0016021|GO:0015125|GO:0008206|GO:0015291|GO:0006811|GO:0008202|GO:0097305|GO:0014070|GO:0048545|GO:0015075|GO:…	response to stimulus|transporter activity|cell|cellular process|binding|membrane|metabolic process|intrinsic component of membrane|plasma membrane|organic substance metabolic process|cell periphery|protein binding|cellular metabolic process|transmembrane transporter activity|transport|response to hormone|organic cyclic compound metabolic process|substrate-specific transmembrane transporter activi…	K03460	solute carrier organic anion transporter family, member 1A[-]	mmu04976	Bile secretion - Mus musculus (mouse)	6:141907282-141946962	6	449	0.0541779	3.46206	0.0541779	3.46206	-5.99778	1.44e-30	2.13e-28	DOWN
ENSMUSG00000048087	Gm4737	predicted_gene_4737	GO:0005623|GO:0009987|GO:0005488|GO:0003824|GO:0008152|GO:0043227|GO:0016787|GO:0043229|GO:0005622|GO:0005515|GO:0044237|GO:0005737|GO:0006730|GO:0031982|GO:0043231|GO:0031988|GO:0031410|GO:0016023|GO:0004013|GO:0042470	cell|cellular process|binding|catalytic activity|metabolic process|membrane-bounded organelle|hydrolase activity|intracellular organelle|intracellular|protein binding|cellular metabolic process|cytoplasm|one-carbon metabolic process|vesicle|intracellular membrane-bounded organelle|membrane-bounded vesicle|cytoplasmic vesicle|cytoplasmic, membrane-bounded vesicle|adenosylhomocysteinase activity|me…	K01251	adenosylhomocysteinase[3.3.1.1]	mmu01100|mmu00270	Metabolic pathways - Mus musculus (mouse)|Cysteine and methionine metabolism - Mus musculus (mouse)	16:46152997-46155077	2189	944	72.2504	26.6074	72.2504	26.6074	1.44118	1.63e-30	2.39e-28	UP
ENSMUSG00000037542	Aldh8a1	aldehyde_dehydrogenase_8_family_member_A1	GO:0005623|GO:0009987|GO:0005576|GO:0003824|GO:0008152|GO:0043227|GO:0042445|GO:0071704|GO:0009058|GO:0005622|GO:0016491|GO:1903561|GO:0044237|GO:0070062|GO:0006081|GO:0005737|GO:0044249|GO:0055114|GO:0010817|GO:0031982|GO:0006082|GO:0006629|GO:0016903|GO:0044255|GO:0042574|GO:0006720|GO:0016620|GO:0042573|GO:0008299|GO:0008610|GO:0019752|GO:0001758|GO:0004029|GO:0002138|GO:0016101|GO:0032787|GO:…	cell|cellular process|extracellular region|catalytic activity|metabolic process|membrane-bounded organelle|hormone metabolic process|organic substance metabolic process|biosynthetic process|intracellular|oxidoreductase activity|extracellular vesicle|cellular metabolic process|extracellular exosome|cellular aldehyde metabolic process|cytoplasm|cellular biosynthetic process|oxidation-reduction proc…	-	-	-	-	10:21377291-21396585	437	148	5.82376	1.68429	5.82376	1.68429	1.78981	2.04e-30	2.98e-28	UP
ENSMUSG00000069268	Hist1h2bf	histone_cluster_1_H2bf	GO:0005623|GO:0005488|GO:0032991|GO:0043227|GO:0043229|GO:0000785|GO:0005622|GO:0032993|GO:0043234|GO:0005515|GO:0097159|GO:0003676|GO:0000786|GO:0043231|GO:0046983|GO:0005634|GO:0005654|GO:0003677|GO:0005694|GO:0046982|GO:0031981	cell|binding|macromolecular complex|membrane-bounded organelle|intracellular organelle|chromatin|intracellular|protein-DNA complex|protein complex|protein binding|organic cyclic compound binding|nucleic acid binding|nucleosome|intracellular membrane-bounded organelle|protein dimerization activity|nucleus|nucleoplasm|DNA binding|chromosome|protein heterodimerization activity|nuclear lumen	K11252|K11252	histone H2B[-]|histone H2B[-]	mmu05203|mmu05203|mmu05034|mmu05034|mmu05322|mmu05322	Viral carcinogenesis - Mus musculus (mouse)|Viral carcinogenesis - Mus musculus (mouse)|Alcoholism - Mus musculus (mouse)|Alcoholism - Mus musculus (mouse)|Systemic lupus erythematosus - Mus musculus (mouse)|Systemic lupus erythematosus - Mus musculus (mouse)	13:23573736-23574196	223	56	33.2254	7.1251	33.2254	7.1251	2.2213	4.09e-30	5.92e-28	UP
ENSMUSG00000027331	Knstrn	kinetochore_localized_astrin_SPAG5_binding	GO:0005623|GO:0009987|GO:0005488|GO:0032991|GO:0043227|GO:0043229|GO:0050794|GO:0005622|GO:0051641|GO:0016043|GO:0043234|GO:0005515|GO:0007059|GO:0005737|GO:0005874|GO:0032886|GO:0060341|GO:0032880|GO:0051301|GO:0008104|GO:0051726|GO:0000776|GO:0007049|GO:0043231|GO:0006996|GO:0051983|GO:0007017|GO:0051128|GO:0005634|GO:0033043|GO:0034613|GO:0007051|GO:0035371|GO:0010564|GO:0070507|GO:0000226|GO:…	cell|cellular process|binding|macromolecular complex|membrane-bounded organelle|intracellular organelle|regulation of cellular process|intracellular|cellular localization|cellular component organization|protein complex|protein binding|chromosome segregation|cytoplasm|microtubule|regulation of microtubule-based process|regulation of cellular localization|regulation of protein localization|cell div…	-	-	-	-	2:118814003-118853957	99	8	0.900889	0.0621688	0.900889	0.0621688	3.85709	4.76e-30	6.84e-28	UP
ENSMUSG00000108715	Ltbp4	latent_transforming_growth_factor_beta_binding_protein_4	GO:0050896|GO:0005623|GO:0009987|GO:0005576|GO:0023052|GO:0005488|GO:0031012|GO:0008152|GO:0043227|GO:0019222|GO:0005578|GO:0071704|GO:0050794|GO:0043167|GO:0051716|GO:0005615|GO:0005515|GO:1903561|GO:0070062|GO:0006810|GO:0007154|GO:0019538|GO:0019838|GO:0043169|GO:0032940|GO:0007165|GO:0010817|GO:0031982|GO:0019955|GO:0071559|GO:0010033|GO:0007267|GO:0071310|GO:0051246|GO:0046872|GO:0046903|GO:…	response to stimulus|cell|cellular process|extracellular region|signaling|binding|extracellular matrix|metabolic process|membrane-bounded organelle|regulation of metabolic process|proteinaceous extracellular matrix|organic substance metabolic process|regulation of cellular process|ion binding|cellular response to stimulus|extracellular space|protein binding|extracellular vesicle|extracellular exo…	-	-	-	-	7:27311715-27333604	101	0	2.0143	0	2.0143	0	Inf	9.55e-30	1.36e-27	UP
ENSMUSG00000038539	Atf5	activating_transcription_factor_5	GO:0001071|GO:0005623|GO:0009987|GO:0048511|GO:0005488|GO:0032991|GO:0032502|GO:0008152|GO:0040007|GO:0003700|GO:0043227|GO:0019222|GO:0071704|GO:0048523|GO:0043229|GO:0009893|GO:0050794|GO:0006807|GO:0009058|GO:0005622|GO:0016043|GO:0009892|GO:0007623|GO:0043234|GO:0048856|GO:0005515|GO:0048589|GO:0044237|GO:0050793|GO:0008283|GO:0097159|GO:0035264|GO:0045595|GO:0061351|GO:0009791|GO:0008285|GO:…	nucleic acid binding transcription factor activity|cell|cellular process|rhythmic process|binding|macromolecular complex|developmental process|metabolic process|growth|transcription factor activity, sequence-specific DNA binding|membrane-bounded organelle|regulation of metabolic process|organic substance metabolic process|negative regulation of cellular process|intracellular organelle|positive re…	-	-	-	-	7:44812256-44816599	1121	472	24.0765	8.65696	24.0765	8.65696	1.4757	1.11e-29	1.57e-27	UP
ENSMUSG00000021620	Acot12	acyl_CoA_thioesterase_12	GO:0005623|GO:0009987|GO:0005488|GO:0003824|GO:0008152|GO:0016787|GO:0071704|GO:0005622|GO:0043167|GO:0097367|GO:0008289|GO:0044237|GO:0036094|GO:0097159|GO:0016788|GO:0006793|GO:0005737|GO:0001882|GO:0000166|GO:0006790|GO:0006082|GO:0043168|GO:0051186|GO:0006629|GO:0044255|GO:0006637|GO:0017076|GO:0001883|GO:0016790|GO:0052689|GO:0005829|GO:0006631|GO:0032549|GO:0019752|GO:0005524|GO:0006084|GO:…	cell|cellular process|binding|catalytic activity|metabolic process|hydrolase activity|organic substance metabolic process|intracellular|ion binding|carbohydrate derivative binding|lipid binding|cellular metabolic process|small molecule binding|organic cyclic compound binding|hydrolase activity, acting on ester bonds|phosphorus metabolic process|cytoplasm|nucleoside binding|nucleotide binding|sulf…	K01067	acetyl-CoA hydrolase[3.1.2.1]	mmu00620	Pyruvate metabolism - Mus musculus (mouse)	13:91741512-91786148	350	114	6.27513	1.7454	6.27513	1.7454	1.84609	1.5e-29	2.11e-27	UP
ENSMUSG00000094248	Hist1h2ao	histone_cluster_1_H2ao	GO:0005623|GO:0005488|GO:0032991|GO:0043227|GO:0043229|GO:0000785|GO:0005622|GO:0032993|GO:0043234|GO:0005515|GO:0097159|GO:0003676|GO:0000786|GO:0043231|GO:0046983|GO:0005634|GO:0003677|GO:0005694|GO:0046982	cell|binding|macromolecular complex|membrane-bounded organelle|intracellular organelle|chromatin|intracellular|protein-DNA complex|protein complex|protein binding|organic cyclic compound binding|nucleic acid binding|nucleosome|intracellular membrane-bounded organelle|protein dimerization activity|nucleus|DNA binding|chromosome|protein heterodimerization activity	K11251	histone H2A[-]	mmu05034|mmu05322	Alcoholism - Mus musculus (mouse)|Systemic lupus erythematosus - Mus musculus (mouse)	13:21810465-21810944	410	141	58.6691	17.2298	58.6691	17.2298	1.7677	1.53e-29	2.13e-27	UP
ENSMUSG00000001403	Ube2c	ubiquitin_conjugating_enzyme_E2C	GO:0005623|GO:0009987|GO:0005488|GO:0003824|GO:0032991|GO:0008152|GO:0043227|GO:0019222|GO:0071704|GO:0048523|GO:0043229|GO:0016740|GO:0016874|GO:0050794|GO:0005622|GO:0043167|GO:0097367|GO:0016043|GO:0009892|GO:0032844|GO:0043234|GO:0005515|GO:0044237|GO:0036094|GO:0009056|GO:0097159|GO:0007059|GO:0019725|GO:0006793|GO:0043086|GO:0005737|GO:0050790|GO:0031324|GO:0042592|GO:0019538|GO:0001882|GO:…	cell|cellular process|binding|catalytic activity|macromolecular complex|metabolic process|membrane-bounded organelle|regulation of metabolic process|organic substance metabolic process|negative regulation of cellular process|intracellular organelle|transferase activity|ligase activity|regulation of cellular process|intracellular|ion binding|carbohydrate derivative binding|cellular component organ…	K06688	ubiquitin-conjugating enzyme E2 C[2.3.2.23]	mmu04120	Ubiquitin mediated proteolysis - Mus musculus (mouse)	2:164769898-164778822	126	18	3.11534	0.380055	3.11534	0.380055	3.03511	2.13e-29	2.95e-27	UP
ENSMUSG00000003555	Cyp17a1	cytochrome_P450_family_17_subfamily_a_polypeptide_1	GO:0022414|GO:0050896|GO:0005623|GO:0009987|GO:0005488|GO:0000003|GO:0003824|GO:0016020|GO:0032502|GO:0008152|GO:0051707|GO:0009607|GO:0043227|GO:0016829|GO:0019222|GO:0042445|GO:0071704|GO:0043229|GO:0044297|GO:0009893|GO:0009605|GO:0050794|GO:0009058|GO:0005622|GO:0043167|GO:0048609|GO:0012505|GO:0042995|GO:0003006|GO:0006950|GO:0016491|GO:0044702|GO:0051716|GO:0048856|GO:0044237|GO:0019953|GO:…	reproductive process|response to stimulus|cell|cellular process|binding|reproduction|catalytic activity|membrane|developmental process|metabolic process|response to other organism|response to biotic stimulus|membrane-bounded organelle|lyase activity|regulation of metabolic process|hormone metabolic process|organic substance metabolic process|intracellular organelle|cell body|positive regulation o…	K00512	steroid 17alpha-monooxygenase / 17alpha-hydroxyprogesterone aldolase[4.1.2.30]	mmu01100|mmu00140|mmu04917|mmu04913	Metabolic pathways - Mus musculus (mouse)|Steroid hormone biosynthesis - Mus musculus (mouse)|Prolactin signaling pathway - Mus musculus (mouse)|Ovarian steroidogenesis - Mus musculus (mouse)	19:46667165-46672974	103	10	2.73046	0.226377	2.73046	0.226377	3.59235	2.65e-29	3.64e-27	UP
ENSMUSG00000028832	Stmn1	stathmin_1	GO:0050896|GO:0005623|GO:0009987|GO:0005576|GO:0005488|GO:0016020|GO:0032502|GO:0051707|GO:0009607|GO:0043227|GO:0009653|GO:0048523|GO:0043229|GO:0009605|GO:0050794|GO:0005622|GO:0016043|GO:0042995|GO:0048856|GO:0005515|GO:1903561|GO:0070062|GO:0051272|GO:0043254|GO:0005737|GO:0005874|GO:0009615|GO:0032886|GO:0008092|GO:0048869|GO:0051270|GO:0043207|GO:0048468|GO:0043005|GO:0031982|GO:0060322|GO:…	response to stimulus|cell|cellular process|extracellular region|binding|membrane|developmental process|response to other organism|response to biotic stimulus|membrane-bounded organelle|anatomical structure morphogenesis|negative regulation of cellular process|intracellular organelle|response to external stimulus|regulation of cellular process|intracellular|cellular component organization|cell pro…	K04381	stathmin[-]	mmu04010|mmu05206	MAPK signaling pathway - Mus musculus (mouse)|MicroRNAs in cancer - Mus musculus (mouse)	4:134468320-134473843	305	96	7.12799	1.9159	7.12799	1.9159	1.89547	4.72e-29	6.42e-27	UP
ENSMUSG00000069265	Hist1h3a	histone_cluster_1_H3a	GO:0005623|GO:0009987|GO:0005488|GO:0032991|GO:0008152|GO:0043227|GO:0019222|GO:0071704|GO:0048523|GO:0043229|GO:0050794|GO:0000785|GO:0006807|GO:0009058|GO:0005622|GO:0016043|GO:0032993|GO:0009892|GO:0043234|GO:0005515|GO:0044237|GO:0097159|GO:0046483|GO:1901360|GO:0031324|GO:0009890|GO:0044249|GO:0003676|GO:0006725|GO:0006139|GO:0051171|GO:0000786|GO:0016458|GO:0043231|GO:0006996|GO:0031323|GO:…	cell|cellular process|binding|macromolecular complex|metabolic process|membrane-bounded organelle|regulation of metabolic process|organic substance metabolic process|negative regulation of cellular process|intracellular organelle|regulation of cellular process|chromatin|nitrogen compound metabolic process|biosynthetic process|intracellular|cellular component organization|protein-DNA complex|negat…	K11253	histone H3[-]	mmu05034|mmu05202|mmu05322	Alcoholism - Mus musculus (mouse)|Transcriptional misregulation in cancer - Mus musculus (mouse)|Systemic lupus erythematosus - Mus musculus (mouse)	13:23761853-23762386	244	69	31.3845	7.57901	31.3845	7.57901	2.04997	4.99e-29	6.74e-27	UP
ENSMUSG00000022853	Ehhadh	enoyl_Coenzyme_A_hydratase_3_hydroxyacyl_Coenzyme_A_dehydrogenase	GO:0005623|GO:0009987|GO:0005488|GO:0003824|GO:0008152|GO:0016853|GO:0043227|GO:0016829|GO:0071704|GO:0043229|GO:0005622|GO:0016491|GO:0005515|GO:0044237|GO:0009056|GO:0006793|GO:0005737|GO:0019538|GO:0055114|GO:0005102|GO:0019899|GO:0006790|GO:0016614|GO:0006082|GO:0043231|GO:0051186|GO:0006629|GO:0044255|GO:0006637|GO:0030258|GO:0043412|GO:0044267|GO:0036211|GO:0034440|GO:0005739|GO:0016042|GO:…	cell|cellular process|binding|catalytic activity|metabolic process|isomerase activity|membrane-bounded organelle|lyase activity|organic substance metabolic process|intracellular organelle|intracellular|oxidoreductase activity|protein binding|cellular metabolic process|catabolic process|phosphorus metabolic process|cytoplasm|protein metabolic process|oxidation-reduction process|receptor binding|en…	K07514	enoyl-CoA hydratase / 3-hydroxyacyl-CoA dehydrogenase / 3,2-trans-enoyl-CoA isomerase[5.3.3.8]	mmu01100|mmu01200|mmu04146|mmu03320|mmu00280|mmu00310|mmu01212|mmu00071|mmu00380|mmu00410|mmu00640|mmu00650	Metabolic pathways - Mus musculus (mouse)|Carbon metabolism - Mus musculus (mouse)|Peroxisome - Mus musculus (mouse)|PPAR signaling pathway - Mus musculus (mouse)|Valine, leucine and isoleucine degradation - Mus musculus (mouse)|Lysine degradation - Mus musculus (mouse)|Fatty acid metabolism - Mus musculus (mouse)|Fatty acid degradation - Mus musculus (mouse)|Tryptophan metabolism - Mus musculus …	16:21761287-21787844	2009	910	45.7222	17.6858	45.7222	17.6858	1.37031	5.67e-29	7.62e-27	UP
ENSMUSG00000058773	Hist1h1b	histone_cluster_1_H1b	GO:0005623|GO:0009987|GO:0005488|GO:0032991|GO:0032502|GO:0043227|GO:0043229|GO:0000785|GO:0005622|GO:0016043|GO:0032993|GO:0043234|GO:0048856|GO:0005515|GO:0097159|GO:0003676|GO:0061061|GO:0000786|GO:0043231|GO:0006996|GO:0007275|GO:0048513|GO:0022607|GO:0005634|GO:0007517|GO:0051276|GO:0003677|GO:0006461|GO:0005694|GO:0006325|GO:0065004|GO:0071103|GO:0034622|GO:0006333|GO:0006334|GO:0034728|GO:…	cell|cellular process|binding|macromolecular complex|developmental process|membrane-bounded organelle|intracellular organelle|chromatin|intracellular|cellular component organization|protein-DNA complex|protein complex|anatomical structure development|protein binding|organic cyclic compound binding|nucleic acid binding|muscle structure development|nucleosome|intracellular membrane-bounded organell…	-	-	-	-	13:21779883-21780625	290	89	26.8087	7.02595	26.8087	7.02595	1.93194	5.81e-29	7.75e-27	UP
ENSMUSG00000020534	Shmt1	serine_hydroxymethyltransferase_1_soluble_	GO:0050896|GO:0005623|GO:0009987|GO:0005576|GO:0005488|GO:0003824|GO:0008152|GO:0043227|GO:0016829|GO:0071704|GO:0043229|GO:0016740|GO:0006807|GO:0009058|GO:0005622|GO:0043167|GO:0016043|GO:0051716|GO:0048037|GO:0005515|GO:1903561|GO:0044237|GO:0036094|GO:0009056|GO:0097159|GO:0070062|GO:0006793|GO:0046483|GO:0005737|GO:1901360|GO:0016830|GO:0044249|GO:0043169|GO:0042802|GO:0043177|GO:0006730|GO:…	response to stimulus|cell|cellular process|extracellular region|binding|catalytic activity|metabolic process|membrane-bounded organelle|lyase activity|organic substance metabolic process|intracellular organelle|transferase activity|nitrogen compound metabolic process|biosynthetic process|intracellular|ion binding|cellular component organization|cellular response to stimulus|cofactor binding|prote…	K00600	glycine hydroxymethyltransferase[2.1.2.1]	mmu01100|mmu01200|mmu01230|mmu00260|mmu00630|mmu00670|mmu00460	Metabolic pathways - Mus musculus (mouse)|Carbon metabolism - Mus musculus (mouse)|Biosynthesis of amino acids - Mus musculus (mouse)|Glycine, serine and threonine metabolism - Mus musculus (mouse)|Glyoxylate and dicarboxylate metabolism - Mus musculus (mouse)|One carbon pool by folate - Mus musculus (mouse)|Cyanoamino acid metabolism - Mus musculus (mouse)	11:60788104-60811718	275	83	3.3074	0.852446	3.3074	0.852446	1.95602	7.17e-29	9.49e-27	UP
ENSMUSG00000001119	Col6a1	collagen_type_VI_alpha_1	GO:0050896|GO:0005623|GO:0009987|GO:0005576|GO:0005488|GO:0031012|GO:0032991|GO:0016020|GO:0032502|GO:0048646|GO:0043227|GO:0031090|GO:0007155|GO:0005886|GO:0009653|GO:0005578|GO:0043229|GO:0005622|GO:0071944|GO:0016043|GO:0051716|GO:0043234|GO:0048856|GO:0005515|GO:1903561|GO:0070062|GO:0048598|GO:0009888|GO:0001503|GO:0005737|GO:0098588|GO:0001704|GO:0019838|GO:0005774|GO:0048869|GO:0042383|GO:…	response to stimulus|cell|cellular process|extracellular region|binding|extracellular matrix|macromolecular complex|membrane|developmental process|anatomical structure formation involved in morphogenesis|membrane-bounded organelle|organelle membrane|cell adhesion|plasma membrane|anatomical structure morphogenesis|proteinaceous extracellular matrix|intracellular organelle|intracellular|cell periph…	K06238	collagen, type VI, alpha[-]	mmu04151|mmu04510|mmu04974|mmu04512	PI3K-Akt signaling pathway - Mus musculus (mouse)|Focal adhesion - Mus musculus (mouse)|Protein digestion and absorption - Mus musculus (mouse)|ECM-receptor interaction - Mus musculus (mouse)	10:76708792-76726168	246	70	3.72996	0.906358	3.72996	0.906358	2.04101	7.79e-29	1.02e-26	UP
ENSMUSG00000030237	Slco1a4	solute_carrier_organic_anion_transporter_family_member_1a4	GO:0005215|GO:0005623|GO:0009987|GO:0005488|GO:0016020|GO:0008152|GO:0031224|GO:0005886|GO:0071704|GO:0071944|GO:0005515|GO:0044237|GO:0022857|GO:0006810|GO:1901360|GO:0022891|GO:0005887|GO:0010876|GO:0006082|GO:0031226|GO:0006629|GO:0005319|GO:0016021|GO:0015125|GO:0008206|GO:0015291|GO:0006811|GO:0008202|GO:0015075|GO:0006869|GO:0019752|GO:0015347|GO:0015711|GO:0015721|GO:0006820|GO:0008509|GO:…	transporter activity|cell|cellular process|binding|membrane|metabolic process|intrinsic component of membrane|plasma membrane|organic substance metabolic process|cell periphery|protein binding|cellular metabolic process|transmembrane transporter activity|transport|organic cyclic compound metabolic process|substrate-specific transmembrane transporter activity|integral component of plasma membrane|…	K03460	solute carrier organic anion transporter family, member 1A[-]	mmu04976	Bile secretion - Mus musculus (mouse)	6:141805440-141856199	666	269	6.37202	2.19781	6.37202	2.19781	1.53569	7.81e-29	1.02e-26	UP
ENSMUSG00000034413	Neurl1b	neuralized_E3_ubiquitin_protein_ligase_1B	GO:0050896|GO:0005623|GO:0009987|GO:0023052|GO:0005488|GO:0003824|GO:0008152|GO:0043227|GO:0071704|GO:0043229|GO:0016874|GO:0050794|GO:0005622|GO:0043167|GO:0012505|GO:0051716|GO:0005515|GO:0044237|GO:0006810|GO:0005737|GO:0007154|GO:0019538|GO:0043169|GO:0007165|GO:0008104|GO:0045184|GO:0043231|GO:0005768|GO:0016192|GO:0043412|GO:0044267|GO:0005769|GO:0015031|GO:0046872|GO:0070086|GO:0007166|GO:…	response to stimulus|cell|cellular process|signaling|binding|catalytic activity|metabolic process|membrane-bounded organelle|organic substance metabolic process|intracellular organelle|ligase activity|regulation of cellular process|intracellular|ion binding|endomembrane system|cellular response to stimulus|protein binding|cellular metabolic process|transport|cytoplasm|cell communication|protein m…	-	-	-	-	17:26414829-26446349	162	33	1.68413	0.292963	1.68413	0.292963	2.52322	8.48e-29	1.1e-26	UP
ENSMUSG00000105987	AI506816	expressed_sequence_AI506816	-	-	-	-	-	-	5:23698296-23712667	231	64	3.1771	0.751686	3.1771	0.751686	2.07951	9.18e-29	1.18e-26	UP
ENSMUSG00000034926	Dhcr24	24_dehydrocholesterol_reductase	GO:0022414|GO:0050896|GO:0005623|GO:0009987|GO:0023052|GO:0005488|GO:0000003|GO:0003824|GO:0016020|GO:0032502|GO:0008152|GO:0031224|GO:0043227|GO:0005789|GO:0031090|GO:0019222|GO:0071704|GO:0048523|GO:0043229|GO:0050794|GO:0009058|GO:0005622|GO:0043167|GO:0012505|GO:0016043|GO:0003006|GO:0009892|GO:0006950|GO:0003823|GO:0016491|GO:0044702|GO:0051716|GO:0033218|GO:0048037|GO:0048856|GO:0005515|GO:…	reproductive process|response to stimulus|cell|cellular process|signaling|binding|reproduction|catalytic activity|membrane|developmental process|metabolic process|intrinsic component of membrane|membrane-bounded organelle|endoplasmic reticulum membrane|organelle membrane|regulation of metabolic process|organic substance metabolic process|negative regulation of cellular process|intracellular organ…	K09828	Delta24-sterol reductase [EC:<a href=/dbget-bin/www_bget?ec:1.3.1.72>1.3.1.72</a> 1.3.1.-][-]	mmu01100|mmu00100	Metabolic pathways - Mus musculus (mouse)|Steroid biosynthesis - Mus musculus (mouse)	4:106561038-106589113	2119	970	36.1333	14.1249	36.1333	14.1249	1.35509	9.39e-29	1.2e-26	UP
ENSMUSG00000028186	Uox	urate_oxidase	GO:0005623|GO:0009987|GO:0003824|GO:0008152|GO:0043227|GO:0071704|GO:0043229|GO:0006807|GO:0005622|GO:0016491|GO:0044237|GO:0009056|GO:0046483|GO:0005737|GO:1901360|GO:0055114|GO:0006725|GO:0006139|GO:0006082|GO:0043231|GO:0046415|GO:0019439|GO:0005739|GO:0019628|GO:0006144|GO:0004846|GO:0005777	cell|cellular process|catalytic activity|metabolic process|membrane-bounded organelle|organic substance metabolic process|intracellular organelle|nitrogen compound metabolic process|intracellular|oxidoreductase activity|cellular metabolic process|catabolic process|heterocycle metabolic process|cytoplasm|organic cyclic compound metabolic process|oxidation-reduction process|cellular aromatic compou…	K00365	urate oxidase[1.7.3.3]	mmu01100|mmu00230|mmu00232	Metabolic pathways - Mus musculus (mouse)|Purine metabolism - Mus musculus (mouse)|Caffeine metabolism - Mus musculus (mouse)	3:146570426-146632305	2148	989	22.705	8.92726	22.705	8.92726	1.34672	1.32e-28	1.67e-26	UP
ENSMUSG00000031980	Agt	angiotensinogen_serpin_peptidase_inhibitor_clade_A_member_8_	GO:0022414|GO:0050896|GO:0005623|GO:0009987|GO:0048511|GO:0005576|GO:0023052|GO:0005488|GO:0000003|GO:0007610|GO:0032502|GO:0008152|GO:0040007|GO:0040011|GO:0044089|GO:0048646|GO:0014823|GO:0043227|GO:0007155|GO:0019222|GO:0042445|GO:0023051|GO:0009653|GO:0071704|GO:0048523|GO:0051050|GO:0048870|GO:0009893|GO:0009605|GO:0045927|GO:0050794|GO:0006807|GO:0009058|GO:0005622|GO:0048609|GO:0051641|GO:…	reproductive process|response to stimulus|cell|cellular process|rhythmic process|extracellular region|signaling|binding|reproduction|behavior|developmental process|metabolic process|growth|locomotion|positive regulation of cellular component biogenesis|anatomical structure formation involved in morphogenesis|response to activity|membrane-bounded organelle|cell adhesion|regulation of metabolic pro…	K09821	angiotensinogen[-]	mmu04924|mmu04614	Renin secretion - Mus musculus (mouse)|Renin-angiotensin system - Mus musculus (mouse)	8:124556534-124569706	3360	1598	122.043	49.5664	122.043	49.5664	1.29996	1.42e-28	1.79e-26	UP
ENSMUSG00000042118	Bhmt2	betaine_homocysteine_methyltransferase_2	GO:0005623|GO:0009987|GO:0005576|GO:0005488|GO:0003824|GO:0008152|GO:0043227|GO:0071704|GO:0016740|GO:0006807|GO:0009058|GO:0005622|GO:0043167|GO:1903561|GO:0044237|GO:0032259|GO:0070062|GO:0046483|GO:0005737|GO:1901360|GO:0044249|GO:0043169|GO:0006725|GO:0006790|GO:0006139|GO:0031982|GO:0006082|GO:0006520|GO:0051186|GO:0000096|GO:0046500|GO:0008168|GO:0046872|GO:0033477|GO:0008652|GO:0005829|GO:…	cell|cellular process|extracellular region|binding|catalytic activity|metabolic process|membrane-bounded organelle|organic substance metabolic process|transferase activity|nitrogen compound metabolic process|biosynthetic process|intracellular|ion binding|extracellular vesicle|cellular metabolic process|methylation|extracellular exosome|heterocycle metabolic process|cytoplasm|organic cyclic compou…	K00547	homocysteine S-methyltransferase[2.1.1.10]	mmu01100|mmu00270	Metabolic pathways - Mus musculus (mouse)|Cysteine and methionine metabolism - Mus musculus (mouse)	13:93655720-93674302	520	201	14.4777	4.7789	14.4777	4.7789	1.59909	1.43e-28	1.79e-26	UP
ENSMUSG00000036040	Adamtsl2	ADAMTS_like_2	GO:0050896|GO:0009987|GO:0005576|GO:0023052|GO:0005488|GO:0031012|GO:0003824|GO:0032502|GO:0008152|GO:0016787|GO:0050436|GO:0023051|GO:0005578|GO:0071704|GO:0048523|GO:0050794|GO:0043167|GO:0016043|GO:0051716|GO:0048856|GO:0005515|GO:0023057|GO:0035295|GO:0009888|GO:0007154|GO:0008233|GO:0019538|GO:0090288|GO:0009966|GO:0043169|GO:0010646|GO:0009968|GO:0007165|GO:0030323|GO:0090287|GO:0071559|GO:…	response to stimulus|cellular process|extracellular region|signaling|binding|extracellular matrix|catalytic activity|developmental process|metabolic process|hydrolase activity|microfibril binding|regulation of signaling|proteinaceous extracellular matrix|organic substance metabolic process|negative regulation of cellular process|regulation of cellular process|ion binding|cellular component organi…	-	-	-	-	2:27079379-27108981	401	145	2.87415	0.887504	2.87415	0.887504	1.69531	1.92e-28	2.39e-26	UP
ENSMUSG00000020258	Glyctk	glycerate_kinase	GO:0005623|GO:0009987|GO:0005488|GO:0003824|GO:0008152|GO:0043227|GO:0071704|GO:0043229|GO:0016740|GO:0005622|GO:0005515|GO:0044237|GO:0006793|GO:0005737|GO:0019538|GO:0043231|GO:0016772|GO:0043412|GO:0044267|GO:0006796|GO:0016773|GO:0016301|GO:0036211|GO:0005739|GO:0016310|GO:0006464|GO:0008887|GO:0006468	cell|cellular process|binding|catalytic activity|metabolic process|membrane-bounded organelle|organic substance metabolic process|intracellular organelle|transferase activity|intracellular|protein binding|cellular metabolic process|phosphorus metabolic process|cytoplasm|protein metabolic process|intracellular membrane-bounded organelle|transferase activity, transferring phosphorus-containing grou…	K15788	glycerate kinase[2.7.1.31]	mmu01100|mmu00561|mmu00260|mmu00630	Metabolic pathways - Mus musculus (mouse)|Glycerolipid metabolism - Mus musculus (mouse)|Glycine, serine and threonine metabolism - Mus musculus (mouse)|Glyoxylate and dicarboxylate metabolism - Mus musculus (mouse)	9:106152857-106158138	633	257	5.14047	1.78224	5.14047	1.78224	1.52821	2.04e-28	2.52e-26	UP
ENSMUSG00000020429	Igfbp1	insulin_like_growth_factor_binding_protein_1	GO:0050896|GO:0009987|GO:0005576|GO:0023052|GO:0005488|GO:0032502|GO:0040007|GO:0023051|GO:0045927|GO:0050794|GO:0016043|GO:0006950|GO:0051716|GO:0005615|GO:0016049|GO:0048856|GO:0005515|GO:0048589|GO:0040008|GO:0009611|GO:0009888|GO:0009725|GO:0007154|GO:0009966|GO:0019838|GO:0010646|GO:0007165|GO:0042246|GO:0030307|GO:0010243|GO:0001558|GO:0010033|GO:0051128|GO:0005520|GO:0071310|GO:0007166|GO:…	response to stimulus|cellular process|extracellular region|signaling|binding|developmental process|growth|regulation of signaling|positive regulation of growth|regulation of cellular process|cellular component organization|response to stress|cellular response to stimulus|extracellular space|cell growth|anatomical structure development|protein binding|developmental growth|regulation of growth|resp…	-	-	-	-	11:7197782-7202546	778	328	35.041	12.6155	35.041	12.6155	1.47384	2.12e-28	2.58e-26	UP
ENSMUSG00000090264	Eif4ebp3	eukaryotic_translation_initiation_factor_4E_binding_protein_3	GO:0005623|GO:0009987|GO:0005488|GO:0016020|GO:0008152|GO:0019222|GO:0071704|GO:0048523|GO:0050794|GO:0006807|GO:0009058|GO:0005622|GO:0009892|GO:0005515|GO:0044237|GO:0005737|GO:0006413|GO:0031324|GO:0009890|GO:0044249|GO:0019538|GO:0051171|GO:0031369|GO:0031323|GO:0032269|GO:0010468|GO:0051246|GO:0044267|GO:0051248|GO:0010629|GO:0034645|GO:0006446|GO:0009059|GO:0006518|GO:0010467|GO:0045947|GO:…	cell|cellular process|binding|membrane|metabolic process|regulation of metabolic process|organic substance metabolic process|negative regulation of cellular process|regulation of cellular process|nitrogen compound metabolic process|biosynthetic process|intracellular|negative regulation of metabolic process|protein binding|cellular metabolic process|cytoplasm|translational initiation|negative regu…	K18645	eukaryotic translation initiation factor 4E binding protein 3[-]	mmu03013	RNA transport - Mus musculus (mouse)	18:36664060-36665917	191	46	17.6331	3.62652	17.6331	3.62652	2.28163	2.11e-28	2.58e-26	UP
ENSMUSG00000034450	Gulo	gulonolactone_L_oxidase	GO:0005623|GO:0009987|GO:0005488|GO:0003824|GO:0016020|GO:0008152|GO:0031224|GO:0043227|GO:0005789|GO:0031090|GO:0071704|GO:0043229|GO:0009058|GO:0005622|GO:0043167|GO:0012505|GO:0016491|GO:0048037|GO:0044237|GO:0036094|GO:0042175|GO:0097159|GO:0005783|GO:0005737|GO:0098588|GO:0044249|GO:0005975|GO:0055114|GO:0050662|GO:0000166|GO:0016614|GO:0006082|GO:0043168|GO:0043231|GO:0016021|GO:0016051|GO:…	cell|cellular process|binding|catalytic activity|membrane|metabolic process|intrinsic component of membrane|membrane-bounded organelle|endoplasmic reticulum membrane|organelle membrane|organic substance metabolic process|intracellular organelle|biosynthetic process|intracellular|ion binding|endomembrane system|oxidoreductase activity|cofactor binding|cellular metabolic process|small molecule bind…	K00103	L-gulonolactone oxidase[1.1.3.8]	mmu01100|mmu00053	Metabolic pathways - Mus musculus (mouse)|Ascorbate and aldarate metabolism - Mus musculus (mouse)	14:65986787-66009210	553	218	16.7696	5.64535	16.7696	5.64535	1.57072	2.3e-28	2.79e-26	UP
ENSMUSG00000028307	Aldob	aldolase_B_fructose_bisphosphate	GO:0050896|GO:0005623|GO:0009987|GO:0005576|GO:0005488|GO:0003824|GO:0016020|GO:0032502|GO:0008152|GO:0043227|GO:0005789|GO:0016829|GO:0031090|GO:0019222|GO:0005886|GO:0071704|GO:0043229|GO:0009893|GO:0009605|GO:0006807|GO:0005622|GO:0043167|GO:0071944|GO:0012505|GO:0016043|GO:0030246|GO:0006950|GO:0051716|GO:0008289|GO:0048856|GO:0005515|GO:1903561|GO:0044237|GO:0036094|GO:0042175|GO:0009056|GO:…	response to stimulus|cell|cellular process|extracellular region|binding|catalytic activity|membrane|developmental process|metabolic process|membrane-bounded organelle|endoplasmic reticulum membrane|lyase activity|organelle membrane|regulation of metabolic process|plasma membrane|organic substance metabolic process|intracellular organelle|positive regulation of metabolic process|response to extern…	K01623	fructose-bisphosphate aldolase, class I[4.1.2.13]	mmu01100|mmu01200|mmu01230|mmu00010|mmu00051|mmu00030	Metabolic pathways - Mus musculus (mouse)|Carbon metabolism - Mus musculus (mouse)|Biosynthesis of amino acids - Mus musculus (mouse)|Glycolysis / Gluconeogenesis - Mus musculus (mouse)|Fructose and mannose metabolism - Mus musculus (mouse)|Pentose phosphate pathway - Mus musculus (mouse)	4:49535995-49549546	7194	3514	176.473	73.6115	176.473	73.6115	1.26145	3.75e-28	4.51e-26	UP
ENSMUSG00000049396	Gemin4	gem_nuclear_organelle_associated_protein_4	GO:0005623|GO:0009987|GO:0005576|GO:0005488|GO:0032991|GO:0016020|GO:0008152|GO:0043227|GO:0071704|GO:0043229|GO:0006807|GO:0005622|GO:0016043|GO:0043234|GO:0005515|GO:1903561|GO:0044237|GO:0070062|GO:0046483|GO:0005737|GO:1901360|GO:0034719|GO:0032797|GO:0006725|GO:0006139|GO:0031982|GO:0043231|GO:0043021|GO:0022607|GO:0005634|GO:0005654|GO:0016070|GO:0022618|GO:0005730|GO:0010467|GO:0005829|GO:…	cell|cellular process|extracellular region|binding|macromolecular complex|membrane|metabolic process|membrane-bounded organelle|organic substance metabolic process|intracellular organelle|nitrogen compound metabolic process|intracellular|cellular component organization|protein complex|protein binding|extracellular vesicle|cellular metabolic process|extracellular exosome|heterocycle metabolic proc…	K13132	gem associated protein 4[-]	mmu03013	RNA transport - Mus musculus (mouse)	11:76210571-76217664	2	324	0.0364009	5.03554	0.0364009	5.03554	-7.11203	7.14e-28	8.54e-26	DOWN
ENSMUSG00000032218	Ccnb2	cyclin_B2	GO:0005623|GO:0009987|GO:0005488|GO:0002376|GO:0016020|GO:0032502|GO:0040007|GO:0043227|GO:0001776|GO:0043229|GO:0005622|GO:0016043|GO:0048856|GO:0005515|GO:0002520|GO:0042592|GO:0048732|GO:0051301|GO:0002260|GO:0007049|GO:0043231|GO:0006996|GO:0007275|GO:0048513|GO:0005634|GO:0009790|GO:0005815|GO:0043029|GO:0007067|GO:1903047|GO:0005856|GO:0005813|GO:0000278|GO:0048538|GO:0048872|GO:0015630|GO:…	cell|cellular process|binding|immune system process|membrane|developmental process|growth|membrane-bounded organelle|leukocyte homeostasis|intracellular organelle|intracellular|cellular component organization|anatomical structure development|protein binding|immune system development|homeostatic process|gland development|cell division|lymphocyte homeostasis|cell cycle|intracellular membrane-bounde…	K05868	cyclin B[-]	mmu05166|mmu04068|mmu04110|mmu04114|mmu04914|mmu04115	HTLV-I infection - Mus musculus (mouse)|FoxO signaling pathway - Mus musculus (mouse)|Cell cycle - Mus musculus (mouse)|Oocyte meiosis - Mus musculus (mouse)|Progesterone-mediated oocyte maturation - Mus musculus (mouse)|p53 signaling pathway - Mus musculus (mouse)	9:70407689-70421554	156	33	6.95327	1.25607	6.95327	1.25607	2.46877	8.96e-28	1.06e-25	UP
ENSMUSG00000032348	Gsta4	glutathione_S_transferase_alpha_4	GO:0050896|GO:0005623|GO:0009987|GO:0005488|GO:0003824|GO:0008152|GO:0008144|GO:0043227|GO:0072341|GO:0071704|GO:0043229|GO:0016740|GO:0006807|GO:0005622|GO:0043167|GO:0006950|GO:0051716|GO:0033218|GO:0005515|GO:0044237|GO:0009410|GO:0016765|GO:0005737|GO:0010035|GO:0009636|GO:0042277|GO:0006805|GO:0006790|GO:0043168|GO:0010243|GO:0043231|GO:0009635|GO:0010033|GO:0043295|GO:0071241|GO:0071466|GO:…	response to stimulus|cell|cellular process|binding|catalytic activity|metabolic process|drug binding|membrane-bounded organelle|modified amino acid binding|organic substance metabolic process|intracellular organelle|transferase activity|nitrogen compound metabolic process|intracellular|ion binding|response to stress|cellular response to stimulus|amide binding|protein binding|cellular metabolic pr…	K00799	glutathione S-transferase[2.5.1.18]	mmu05204|mmu00982|mmu00980|mmu00480	Chemical carcinogenesis - Mus musculus (mouse)|Drug metabolism - cytochrome P450 - Mus musculus (mouse)|Metabolism of xenobiotics by cytochrome P450 - Mus musculus (mouse)|Glutathione metabolism - Mus musculus (mouse)	9:78191966-78209348	211	58	15.1439	3.55482	15.1439	3.55482	2.09089	1.07e-27	1.26e-25	UP
ENSMUSG00000089943	Ugt1a5	UDP_glucuronosyltransferase_1_family_polypeptide_A5	GO:0050896|GO:0005623|GO:0009987|GO:0005488|GO:0003824|GO:0016020|GO:0008152|GO:0031224|GO:0043227|GO:0005789|GO:0031090|GO:0071704|GO:0043229|GO:0016740|GO:0009058|GO:0005622|GO:0012505|GO:0051716|GO:0005515|GO:0044237|GO:0042175|GO:0009410|GO:0005783|GO:0009725|GO:0005737|GO:0098588|GO:0005975|GO:0016757|GO:0042802|GO:0019899|GO:0006805|GO:0006082|GO:0043231|GO:0046983|GO:0010033|GO:0009812|GO:…	response to stimulus|cell|cellular process|binding|catalytic activity|membrane|metabolic process|intrinsic component of membrane|membrane-bounded organelle|endoplasmic reticulum membrane|organelle membrane|organic substance metabolic process|intracellular organelle|transferase activity|biosynthetic process|intracellular|endomembrane system|cellular response to stimulus|protein binding|cellular me…	K00699	glucuronosyltransferase[2.4.1.17]	mmu01100|mmu05204|mmu00830|mmu00140|mmu00982|mmu00980|mmu00500|mmu00983|mmu00860|mmu00040|mmu00053	Metabolic pathways - Mus musculus (mouse)|Chemical carcinogenesis - Mus musculus (mouse)|Retinol metabolism - Mus musculus (mouse)|Steroid hormone biosynthesis - Mus musculus (mouse)|Drug metabolism - cytochrome P450 - Mus musculus (mouse)|Metabolism of xenobiotics by cytochrome P450 - Mus musculus (mouse)|Starch and sucrose metabolism - Mus musculus (mouse)|Drug metabolism - other enzymes - Mus …	1:88166012-88218997	317	109	9.88351	2.90212	9.88351	2.90212	1.76792	1.13e-27	1.33e-25	UP
ENSMUSG00000028240	Cyp7a1	cytochrome_P450_family_7_subfamily_a_polypeptide_1	GO:0050896|GO:0005623|GO:0009987|GO:0005488|GO:0003824|GO:0016020|GO:0008152|GO:0043227|GO:0005789|GO:0031090|GO:0019222|GO:0071704|GO:0043229|GO:0009893|GO:0050794|GO:0009058|GO:0005622|GO:0043167|GO:0012505|GO:0016491|GO:0051716|GO:0044237|GO:0042175|GO:0009056|GO:0097159|GO:0019725|GO:0016705|GO:0005783|GO:0005737|GO:0098588|GO:1901360|GO:0044249|GO:0042592|GO:0045834|GO:0043169|GO:0055114|GO:…	response to stimulus|cell|cellular process|binding|catalytic activity|membrane|metabolic process|membrane-bounded organelle|endoplasmic reticulum membrane|organelle membrane|regulation of metabolic process|organic substance metabolic process|intracellular organelle|positive regulation of metabolic process|regulation of cellular process|biosynthetic process|intracellular|ion binding|endomembrane s…	K00489	cholesterol 7alpha-monooxygenase[1.14.13.17]	mmu01100|mmu00140|mmu03320|mmu04976	Metabolic pathways - Mus musculus (mouse)|Steroid hormone biosynthesis - Mus musculus (mouse)|PPAR signaling pathway - Mus musculus (mouse)|Bile secretion - Mus musculus (mouse)	4:6265612-6275633	143	27	2.23229	0.35992	2.23229	0.35992	2.63278	1.19e-27	1.39e-25	UP
ENSMUSG00000035504	Reep6	receptor_accessory_protein_6	GO:0005623|GO:0009987|GO:0005488|GO:0016020|GO:0031224|GO:0043227|GO:0005789|GO:0031090|GO:0043229|GO:0045177|GO:0050794|GO:0005622|GO:0051641|GO:0012505|GO:0042995|GO:0005515|GO:0042175|GO:0006810|GO:0005783|GO:0005737|GO:0098588|GO:0060341|GO:0051649|GO:0043005|GO:0043231|GO:0016021|GO:0005634|GO:0044317|GO:0032386|GO:0046907	cell|cellular process|binding|membrane|intrinsic component of membrane|membrane-bounded organelle|endoplasmic reticulum membrane|organelle membrane|intracellular organelle|apical part of cell|regulation of cellular process|intracellular|cellular localization|endomembrane system|cell projection|protein binding|nuclear outer membrane-endoplasmic reticulum membrane network|transport|endoplasmic reti…	-	-	-	-	10:80329953-80336441	1085	492	14.9887	5.80411	14.9887	5.80411	1.36873	1.28e-27	1.48e-25	UP
ENSMUSG00000105383	Gm42641	predicted_gene_42641	GO:0005623|GO:0005488|GO:0043227|GO:0043229|GO:0005622|GO:0005515|GO:0097159|GO:0032182|GO:0003676|GO:0043231|GO:0005634|GO:0043130|GO:0031593|GO:0070530	cell|binding|membrane-bounded organelle|intracellular organelle|intracellular|protein binding|organic cyclic compound binding|ubiquitin-like protein binding|nucleic acid binding|intracellular membrane-bounded organelle|nucleus|ubiquitin binding|polyubiquitin binding|K63-linked polyubiquitin binding	K10905	ATR interacting protein[-]	mmu03460	Fanconi anemia pathway - Mus musculus (mouse)	9:109057933-109074120	92	0	0.818429	0	0.818429	0	Inf	1.43e-27	1.65e-25	UP
ENSMUSG00000024990	Rbp4	retinol_binding_protein_4_plasma	GO:0022414|GO:0050896|GO:0005215|GO:0009987|GO:0005576|GO:0023052|GO:0005488|GO:0000003|GO:0002376|GO:0032991|GO:0032502|GO:0008152|GO:0040007|GO:0048646|GO:0043227|GO:0042445|GO:0023051|GO:0009653|GO:0071704|GO:0002684|GO:0048523|GO:0051050|GO:0009605|GO:0050794|GO:0009058|GO:0048609|GO:0051641|GO:0003006|GO:0044702|GO:0005615|GO:0008289|GO:0043234|GO:0045926|GO:0048856|GO:0051606|GO:0005515|GO:…	reproductive process|response to stimulus|transporter activity|cellular process|extracellular region|signaling|binding|reproduction|immune system process|macromolecular complex|developmental process|metabolic process|growth|anatomical structure formation involved in morphogenesis|membrane-bounded organelle|hormone metabolic process|regulation of signaling|anatomical structure morphogenesis|organi…	-	-	-	-	19:38116620-38125321	8560	4290	453.315	194.008	453.315	194.008	1.2244	1.87e-27	2.14e-25	UP
ENSMUSG00000033022	Cdo1	cysteine_dioxygenase_1_cytosolic	GO:0050896|GO:0005623|GO:0009987|GO:0005488|GO:0003824|GO:0016020|GO:0032502|GO:0008152|GO:0005886|GO:0071704|GO:0006807|GO:0009058|GO:0005622|GO:0043167|GO:0071944|GO:0016491|GO:0048856|GO:0044237|GO:0009056|GO:0051213|GO:0006810|GO:0009725|GO:0005737|GO:0044249|GO:0048732|GO:0043169|GO:0055114|GO:0006790|GO:0006082|GO:0006520|GO:0010243|GO:0010033|GO:0016701|GO:0007275|GO:0048513|GO:0050878|GO:…	response to stimulus|cell|cellular process|binding|catalytic activity|membrane|developmental process|metabolic process|plasma membrane|organic substance metabolic process|nitrogen compound metabolic process|biosynthetic process|intracellular|ion binding|cell periphery|oxidoreductase activity|anatomical structure development|cellular metabolic process|catabolic process|dioxygenase activity|transpo…	K00456	cysteine dioxygenase[1.13.11.20]	mmu01100|mmu00270|mmu00430	Metabolic pathways - Mus musculus (mouse)|Cysteine and methionine metabolism - Mus musculus (mouse)|Taurine and hypotaurine metabolism - Mus musculus (mouse)	18:46713205-46728342	3182	1577	142.848	60.4564	142.848	60.4564	1.24052	2.41e-27	2.74e-25	UP
ENSMUSG00000040706	Agmat	agmatine_ureohydrolase_agmatinase_	GO:0005623|GO:0009987|GO:0005576|GO:0005488|GO:0003824|GO:0008152|GO:0043227|GO:0016787|GO:0071704|GO:0043229|GO:0006807|GO:0009058|GO:0005622|GO:0043167|GO:1903561|GO:0044237|GO:0070062|GO:0005737|GO:0044249|GO:0043169|GO:0031982|GO:0006082|GO:0006520|GO:0043231|GO:0016810|GO:0008216|GO:0046872|GO:0016813|GO:0033388|GO:0009308|GO:0005739|GO:0019752|GO:0008295|GO:0008783|GO:0006576|GO:0009446|GO:…	cell|cellular process|extracellular region|binding|catalytic activity|metabolic process|membrane-bounded organelle|hydrolase activity|organic substance metabolic process|intracellular organelle|nitrogen compound metabolic process|biosynthetic process|intracellular|ion binding|extracellular vesicle|cellular metabolic process|extracellular exosome|cytoplasm|cellular biosynthetic process|cation bind…	K01480	agmatinase[3.5.3.11]	mmu01100|mmu00330	Metabolic pathways - Mus musculus (mouse)|Arginine and proline metabolism - Mus musculus (mouse)	4:141746672-141759263	252	79	12.3019	3.29334	12.3019	3.29334	1.90126	3.06e-27	3.45e-25	UP
ENSMUSG00000061991	Hist1h2af	histone_cluster_1_H2af	GO:0005623|GO:0009987|GO:0005488|GO:0032991|GO:0008152|GO:0043227|GO:0019222|GO:0071704|GO:0048523|GO:0043229|GO:0050794|GO:0000785|GO:0006807|GO:0009058|GO:0005622|GO:0016043|GO:0032993|GO:0009892|GO:0043234|GO:0005515|GO:0044237|GO:0097159|GO:0046483|GO:1901360|GO:0031324|GO:0009890|GO:0044249|GO:0003676|GO:0006725|GO:0006139|GO:0051171|GO:0000786|GO:0016458|GO:0043231|GO:0006996|GO:0031323|GO:…	cell|cellular process|binding|macromolecular complex|metabolic process|membrane-bounded organelle|regulation of metabolic process|organic substance metabolic process|negative regulation of cellular process|intracellular organelle|regulation of cellular process|chromatin|nitrogen compound metabolic process|biosynthetic process|intracellular|cellular component organization|protein-DNA complex|negat…	K11251	histone H2A[-]	mmu05034|mmu05322	Alcoholism - Mus musculus (mouse)|Systemic lupus erythematosus - Mus musculus (mouse)	13:23533906-23534304	217	63	37.3554	9.26124	37.3554	9.26124	2.01204	3.53e-27	3.97e-25	UP
ENSMUSG00000046598	Bdh1	3_hydroxybutyrate_dehydrogenase_type_1	GO:0050896|GO:0005623|GO:0005488|GO:0003824|GO:0016020|GO:0032502|GO:0008152|GO:0043227|GO:0031090|GO:0043229|GO:0009605|GO:0005622|GO:0043167|GO:0006950|GO:0016491|GO:0008289|GO:0048856|GO:0009991|GO:0009888|GO:0009725|GO:0005737|GO:0010035|GO:0048732|GO:0009636|GO:0019866|GO:0055114|GO:0031966|GO:0042594|GO:0005543|GO:0016614|GO:0060322|GO:0043168|GO:0010243|GO:0043231|GO:0007420|GO:0010033|GO:…	response to stimulus|cell|binding|catalytic activity|membrane|developmental process|metabolic process|membrane-bounded organelle|organelle membrane|intracellular organelle|response to external stimulus|intracellular|ion binding|response to stress|oxidoreductase activity|lipid binding|anatomical structure development|response to extracellular stimulus|tissue development|response to hormone|cytopla…	K00019	3-hydroxybutyrate dehydrogenase[1.1.1.30]	mmu01100|mmu00650|mmu00072	Metabolic pathways - Mus musculus (mouse)|Butanoate metabolism - Mus musculus (mouse)|Synthesis and degradation of ketone bodies - Mus musculus (mouse)	16:31422280-31458901	421	166	4.56027	1.53551	4.56027	1.53551	1.57041	5.84e-27	6.52e-25	UP
ENSMUSG00000005681	Apoa2	apolipoprotein_A_II	GO:0050896|GO:0005215|GO:0005623|GO:0009987|GO:0005576|GO:0005488|GO:0002376|GO:0032991|GO:0032502|GO:0008152|GO:0043227|GO:0006955|GO:0032994|GO:0019222|GO:0071704|GO:0048523|GO:0009893|GO:0050794|GO:0006807|GO:0009058|GO:0005622|GO:0043167|GO:0051641|GO:0016043|GO:0030234|GO:0006457|GO:0009892|GO:0006950|GO:0072562|GO:0005615|GO:0008289|GO:0002683|GO:0051051|GO:0048856|GO:0005515|GO:1903561|GO:…	response to stimulus|transporter activity|cell|cellular process|extracellular region|binding|immune system process|macromolecular complex|developmental process|metabolic process|membrane-bounded organelle|immune response|protein-lipid complex|regulation of metabolic process|organic substance metabolic process|negative regulation of cellular process|positive regulation of metabolic process|regulat…	K08758	apolipoprotein A-II[-]	mmu03320	PPAR signaling pathway - Mus musculus (mouse)	1:171225054-171226379	6431	3271	287.016	124.665	287.016	124.665	1.20308	6.08e-27	6.74e-25	UP
ENSMUSG00000074336	Apoc4	apolipoprotein_C_IV	GO:0005576|GO:0032991|GO:0010884|GO:0032994|GO:0005615|GO:0006810|GO:0042592|GO:0019915|GO:0010890|GO:0010876|GO:0034364|GO:0010883|GO:0034361|GO:0030730|GO:0006869|GO:0048878|GO:0055088|GO:0055090|GO:0070328	extracellular region|macromolecular complex|positive regulation of lipid storage|protein-lipid complex|extracellular space|transport|homeostatic process|lipid storage|positive regulation of sequestering of triglyceride|lipid localization|high-density lipoprotein particle|regulation of lipid storage|very-low-density lipoprotein particle|sequestering of triglyceride|lipid transport|chemical homeost…	-	-	-	-	7:19678094-19681416	1292	612	191.254	77.3634	191.254	77.3634	1.30577	6.27e-27	6.92e-25	UP
ENSMUSG00000004558	Ndrg2	N_myc_downstream_regulated_gene_2	GO:0050896|GO:0005623|GO:0009987|GO:0005576|GO:0023052|GO:0005488|GO:0032502|GO:0008152|GO:0030427|GO:0043227|GO:0019222|GO:0023051|GO:0071704|GO:0048523|GO:0043229|GO:0050794|GO:0005622|GO:0012505|GO:0042995|GO:0009892|GO:0051716|GO:0048856|GO:0005515|GO:1903561|GO:0044237|GO:0008283|GO:0023057|GO:0070062|GO:0006793|GO:0008285|GO:0005737|GO:0031324|GO:0005794|GO:0007154|GO:0019538|GO:0009966|GO:…	response to stimulus|cell|cellular process|extracellular region|signaling|binding|developmental process|metabolic process|site of polarized growth|membrane-bounded organelle|regulation of metabolic process|regulation of signaling|organic substance metabolic process|negative regulation of cellular process|intracellular organelle|regulation of cellular process|intracellular|endomembrane system|cell…	-	-	-	-	14:51905271-51913488	2077	1017	66.1383	27.6549	66.1383	27.6549	1.25795	6.91e-27	7.57e-25	UP
ENSMUSG00000034906	Ncaph	non_SMC_condensin_I_complex_subunit_H	GO:0005623|GO:0009987|GO:0005488|GO:0032991|GO:0016020|GO:0043227|GO:0043229|GO:0005622|GO:0016043|GO:0043234|GO:0005515|GO:0007059|GO:0005737|GO:0051301|GO:0007049|GO:0043231|GO:0006996|GO:0005634|GO:0007067|GO:0051276|GO:0030261|GO:1903047|GO:0000796|GO:0000819|GO:0005694|GO:0000278|GO:0007076|GO:0071103|GO:0000793|GO:0000070|GO:0006323	cell|cellular process|binding|macromolecular complex|membrane|membrane-bounded organelle|intracellular organelle|intracellular|cellular component organization|protein complex|protein binding|chromosome segregation|cytoplasm|cell division|cell cycle|intracellular membrane-bounded organelle|organelle organization|nucleus|mitotic nuclear division|chromosome organization|chromosome condensation|mitot…	-	-	-	-	2:127103809-127133954	117	18	1.38963	0.182568	1.38963	0.182568	2.92819	8.21e-27	8.95e-25	UP
ENSMUSG00000036570	Fxyd1	FXYD_domain_containing_ion_transport_regulator_1	GO:0005215|GO:0005623|GO:0009987|GO:0005488|GO:0032991|GO:0016020|GO:0031224|GO:0005886|GO:0051050|GO:0050794|GO:0071944|GO:0043234|GO:0005515|GO:0016247|GO:0022857|GO:0090533|GO:0006810|GO:0022891|GO:0017080|GO:0055085|GO:1902495|GO:0042391|GO:0005887|GO:0098797|GO:0044325|GO:0042383|GO:0031226|GO:0016021|GO:0043270|GO:0034765|GO:0034220|GO:0005890|GO:0006811|GO:0043269|GO:0022898|GO:0010765|GO:…	transporter activity|cell|cellular process|binding|macromolecular complex|membrane|intrinsic component of membrane|plasma membrane|positive regulation of transport|regulation of cellular process|cell periphery|protein complex|protein binding|channel regulator activity|transmembrane transporter activity|cation-transporting ATPase complex|transport|substrate-specific transmembrane transporter activ…	K13360	FXYD domain-containing ion transport regulator 1[-]	mmu04024	cAMP signaling pathway - Mus musculus (mouse)	7:31051678-31057199	179	47	2.54129	0.569809	2.54129	0.569809	2.15701	8.46e-27	9.16e-25	UP
ENSMUSG00000067455	Hist1h4j	histone_cluster_1_H4j	GO:0005623|GO:0009987|GO:0005488|GO:0032991|GO:0008152|GO:0043227|GO:0019222|GO:0071704|GO:0048523|GO:0043229|GO:0050794|GO:0000785|GO:0006807|GO:0009058|GO:0005622|GO:0016043|GO:0032993|GO:0009892|GO:0043234|GO:0005515|GO:0044237|GO:0097159|GO:0046483|GO:1901360|GO:0031324|GO:0009890|GO:0044249|GO:0003676|GO:0006725|GO:0006139|GO:0051171|GO:0000786|GO:0016458|GO:0043231|GO:0006996|GO:0031323|GO:…	cell|cellular process|binding|macromolecular complex|metabolic process|membrane-bounded organelle|regulation of metabolic process|organic substance metabolic process|negative regulation of cellular process|intracellular organelle|regulation of cellular process|chromatin|nitrogen compound metabolic process|biosynthetic process|intracellular|cellular component organization|protein-DNA complex|negat…	K11254	histone H4[-]	mmu05203|mmu05034|mmu05322	Viral carcinogenesis - Mus musculus (mouse)|Alcoholism - Mus musculus (mouse)|Systemic lupus erythematosus - Mus musculus (mouse)	13:21735064-21735837	87	3	7.72048	0.227362	7.72048	0.227362	5.08562	9.12e-27	9.82e-25	UP
ENSMUSG00000022040	Ephx2	epoxide_hydrolase_2_cytoplasmic	GO:0050896|GO:0005623|GO:0009987|GO:0005576|GO:0005488|GO:0003824|GO:0008152|GO:0043227|GO:0016787|GO:0019222|GO:0015643|GO:0071704|GO:0043229|GO:0009893|GO:0005622|GO:0043167|GO:0005515|GO:1903561|GO:0044237|GO:0009056|GO:0070062|GO:0016788|GO:0006793|GO:0005737|GO:1901360|GO:0042592|GO:0009636|GO:0043169|GO:0042802|GO:0005102|GO:0006725|GO:0031982|GO:0043231|GO:0006629|GO:0046983|GO:0044255|GO:…	response to stimulus|cell|cellular process|extracellular region|binding|catalytic activity|metabolic process|membrane-bounded organelle|hydrolase activity|regulation of metabolic process|toxic substance binding|organic substance metabolic process|intracellular organelle|positive regulation of metabolic process|intracellular|ion binding|protein binding|extracellular vesicle|cellular metabolic proc…	K08726	soluble epoxide hydrolase / lipid-phosphate phosphatase[3.1.3.76]	mmu01100|mmu00590|mmu04146	Metabolic pathways - Mus musculus (mouse)|Arachidonic acid metabolism - Mus musculus (mouse)|Peroxisome - Mus musculus (mouse)	14:66084377-66124500	2114	1040	71.3522	29.9758	71.3522	29.9758	1.25116	9.26e-27	9.91e-25	UP
ENSMUSG00000069266	Hist1h4b	histone_cluster_1_H4b	GO:0005623|GO:0009987|GO:0005576|GO:0005488|GO:0002376|GO:0032991|GO:0016020|GO:0032502|GO:0008152|GO:0043227|GO:0019222|GO:0071704|GO:0048523|GO:0043229|GO:0050794|GO:0000785|GO:0006807|GO:0009058|GO:0005622|GO:0016043|GO:0032993|GO:0009892|GO:0002683|GO:0043234|GO:0048856|GO:0005515|GO:1903561|GO:0044237|GO:0050793|GO:0002682|GO:0002520|GO:0097159|GO:0070062|GO:1903706|GO:0045595|GO:0046483|GO:…	cell|cellular process|extracellular region|binding|immune system process|macromolecular complex|membrane|developmental process|metabolic process|membrane-bounded organelle|regulation of metabolic process|organic substance metabolic process|negative regulation of cellular process|intracellular organelle|regulation of cellular process|chromatin|nitrogen compound metabolic process|biosynthetic proce…	K11254	histone H4[-]	mmu05203|mmu05034|mmu05322	Viral carcinogenesis - Mus musculus (mouse)|Alcoholism - Mus musculus (mouse)|Systemic lupus erythematosus - Mus musculus (mouse)	13:23757013-23757409	149	33	25.7788	4.87558	25.7788	4.87558	2.40254	9.99e-27	1.06e-24	UP
ENSMUSG00000030088	Aldh1l1	aldehyde_dehydrogenase_1_family_member_L1	GO:0005623|GO:0009987|GO:0005576|GO:0005488|GO:0003824|GO:0008152|GO:0043227|GO:0071704|GO:0043229|GO:0016740|GO:0006807|GO:0009058|GO:0005622|GO:0016491|GO:0005515|GO:1903561|GO:0044237|GO:0032259|GO:0009056|GO:0070062|GO:0046483|GO:0005737|GO:1901360|GO:0055114|GO:0006730|GO:0006725|GO:0031982|GO:0006082|GO:0006520|GO:0043231|GO:0051186|GO:0016903|GO:0009063|GO:0042219|GO:0008168|GO:0016620|GO:…	cell|cellular process|extracellular region|binding|catalytic activity|metabolic process|membrane-bounded organelle|organic substance metabolic process|intracellular organelle|transferase activity|nitrogen compound metabolic process|biosynthetic process|intracellular|oxidoreductase activity|protein binding|extracellular vesicle|cellular metabolic process|methylation|catabolic process|extracellular…	K00289	formyltetrahydrofolate dehydrogenase[1.5.1.6]	-	-	6:90486427-90600203	2858	1453	30.3594	13.1805	30.3594	13.1805	1.20374	1.53e-26	1.62e-24	UP
ENSMUSG00000049091	Sephs2	selenophosphate_synthetase_2	GO:0009987|GO:0005488|GO:0003824|GO:0008152|GO:0071704|GO:0016740|GO:0006807|GO:0009058|GO:0043167|GO:0097367|GO:0044237|GO:0036094|GO:0097159|GO:0006793|GO:0044249|GO:0001882|GO:0001887|GO:0000166|GO:0006082|GO:0006520|GO:0043168|GO:0016772|GO:0017076|GO:0001883|GO:0006796|GO:0016301|GO:0008652|GO:0032549|GO:0016310|GO:0009069|GO:0019752|GO:0005524|GO:0016260|GO:0004756|GO:0009070	cellular process|binding|catalytic activity|metabolic process|organic substance metabolic process|transferase activity|nitrogen compound metabolic process|biosynthetic process|ion binding|carbohydrate derivative binding|cellular metabolic process|small molecule binding|organic cyclic compound binding|phosphorus metabolic process|cellular biosynthetic process|nucleoside binding|selenium compound m…	K01008	selenide, water dikinase[2.7.9.3]	mmu01100|mmu00450	Metabolic pathways - Mus musculus (mouse)|Selenocompound metabolism - Mus musculus (mouse)	7:127271879-127274055	2960	1510	93.3899	40.6837	93.3899	40.6837	1.19882	1.8e-26	1.9e-24	UP
ENSMUSG00000031173	Otc	ornithine_transcarbamylase	GO:0050896|GO:0005623|GO:0009987|GO:0005488|GO:0003824|GO:0016020|GO:0032502|GO:0008152|GO:0043227|GO:0031090|GO:0071704|GO:0043229|GO:0016740|GO:0009605|GO:0006807|GO:0009058|GO:0005622|GO:0043167|GO:0016043|GO:0008289|GO:0048856|GO:0044237|GO:0036094|GO:0009056|GO:0035295|GO:0009991|GO:0009725|GO:0005737|GO:0010035|GO:0048565|GO:0044249|GO:0042592|GO:0048732|GO:0019866|GO:0031966|GO:0043177|GO:…	response to stimulus|cell|cellular process|binding|catalytic activity|membrane|developmental process|metabolic process|membrane-bounded organelle|organelle membrane|organic substance metabolic process|intracellular organelle|transferase activity|response to external stimulus|nitrogen compound metabolic process|biosynthetic process|intracellular|ion binding|cellular component organization|lipid bi…	K00611	ornithine carbamoyltransferase[2.1.3.3]	mmu01100|mmu01230|mmu00220	Metabolic pathways - Mus musculus (mouse)|Biosynthesis of amino acids - Mus musculus (mouse)|Arginine biosynthesis - Mus musculus (mouse)	X:10252305-10321024	639	283	10.0023	3.78287	10.0023	3.78287	1.40278	1.99e-26	2.08e-24	UP
ENSMUSG00000020072	Pbld2	phenazine_biosynthesis_like_protein_domain_containing_2	GO:0050896|GO:0005623|GO:0009987|GO:0005576|GO:0023052|GO:0005488|GO:0003824|GO:0032502|GO:0008152|GO:0040011|GO:0016853|GO:0043227|GO:1903828|GO:0019222|GO:0023051|GO:0009653|GO:0071704|GO:0048523|GO:0048870|GO:0050794|GO:0009058|GO:0005622|GO:0051641|GO:0016043|GO:0009892|GO:0040013|GO:0051716|GO:0051051|GO:0048856|GO:0005515|GO:1903561|GO:0044237|GO:0040012|GO:0050793|GO:0008283|GO:0023057|GO:…	response to stimulus|cell|cellular process|extracellular region|signaling|binding|catalytic activity|developmental process|metabolic process|locomotion|isomerase activity|membrane-bounded organelle|negative regulation of cellular protein localization|regulation of metabolic process|regulation of signaling|anatomical structure morphogenesis|organic substance metabolic process|negative regulation o…	-	-	-	-	10:63024315-63077962	765	349	7.40691	2.8856	7.40691	2.8856	1.36	2.66e-26	2.76e-24	UP
ENSMUSG00000096688	Mup17	major_urinary_protein_17	GO:0005215|GO:0005576|GO:0005488|GO:0005549|GO:0036094|GO:0006810|GO:0005550	transporter activity|extracellular region|binding|odorant binding|small molecule binding|transport|pheromone binding	-	-	-	-	4:61591929-61595871	2	303	0.148195	19.1719	0.148195	19.1719	-7.01535	2.68e-26	2.78e-24	DOWN
ENSMUSG00000078683	Mup1	major_urinary_protein_1	GO:0005215|GO:0005576|GO:0005488|GO:0005549|GO:0036094|GO:0006810|GO:0005550	transporter activity|extracellular region|binding|odorant binding|small molecule binding|transport|pheromone binding	-	-	-	-	4:60498012-60501960	0	253	0	6.80717	0	6.80717	#NAME?	2.72e-26	2.79e-24	DOWN
ENSMUSG00000021356	Irf4	interferon_regulatory_factor_4	GO:0050896|GO:0001071|GO:0005623|GO:0009987|GO:0023052|GO:0005488|GO:0003824|GO:0002376|GO:0032991|GO:0016020|GO:0032502|GO:0008152|GO:0051707|GO:0009607|GO:0003700|GO:0043227|GO:0006955|GO:0045058|GO:0007155|GO:0019222|GO:0023051|GO:0071704|GO:0002684|GO:0048523|GO:0043229|GO:0016740|GO:0009893|GO:0009605|GO:0050794|GO:0000785|GO:0006807|GO:0009058|GO:0005622|GO:0016043|GO:0032993|GO:0006950|GO:…	response to stimulus|nucleic acid binding transcription factor activity|cell|cellular process|signaling|binding|catalytic activity|immune system process|macromolecular complex|membrane|developmental process|metabolic process|response to other organism|response to biotic stimulus|transcription factor activity, sequence-specific DNA binding|membrane-bounded organelle|immune response|T cell selectio…	-	-	-	-	13:30749226-30766927	252	85	3.56369	1.02648	3.56369	1.02648	1.79567	3.43e-26	3.51e-24	UP
ENSMUSG00000001473	Tubb6	tubulin_beta_6_class_V	GO:0005623|GO:0009987|GO:0005576|GO:0005198|GO:0005488|GO:0003824|GO:0032991|GO:0008152|GO:0005200|GO:0043227|GO:0016787|GO:0043229|GO:0005622|GO:0043167|GO:0097367|GO:0016043|GO:0043234|GO:1903561|GO:0036094|GO:0097159|GO:0070062|GO:0005737|GO:0005874|GO:0001882|GO:0016817|GO:0000166|GO:0031982|GO:0043168|GO:0043231|GO:0022607|GO:0007017|GO:0005634|GO:0017076|GO:0001883|GO:0016818|GO:0006461|GO:…	cell|cellular process|extracellular region|structural molecule activity|binding|catalytic activity|macromolecular complex|metabolic process|structural constituent of cytoskeleton|membrane-bounded organelle|hydrolase activity|intracellular organelle|intracellular|ion binding|carbohydrate derivative binding|cellular component organization|protein complex|extracellular vesicle|small molecule binding…	K07375	tubulin beta[-]	mmu04145|mmu04540	Phagosome - Mus musculus (mouse)|Gap junction - Mus musculus (mouse)	18:67390717-67402748	157	38	6.13755	1.26857	6.13755	1.26857	2.27446	3.69e-26	3.75e-24	UP
ENSMUSG00000069456	Rdh16	retinol_dehydrogenase_16	GO:0005623|GO:0009987|GO:0005488|GO:0003824|GO:0016020|GO:0008152|GO:0031224|GO:0043227|GO:0031090|GO:0042445|GO:0071704|GO:0043229|GO:0009058|GO:0005622|GO:0012505|GO:0016491|GO:0005515|GO:0044237|GO:0031301|GO:0005783|GO:0005737|GO:0044249|GO:0055114|GO:0042802|GO:0010817|GO:0016614|GO:0006082|GO:0043231|GO:0006629|GO:0046983|GO:0044255|GO:0016021|GO:0005788|GO:0042803|GO:0006720|GO:0042573|GO:…	cell|cellular process|binding|catalytic activity|membrane|metabolic process|intrinsic component of membrane|membrane-bounded organelle|organelle membrane|hormone metabolic process|organic substance metabolic process|intracellular organelle|biosynthetic process|intracellular|endomembrane system|oxidoreductase activity|protein binding|cellular metabolic process|integral component of organelle membr…	K11154	retinol dehydrogenase 16 [EC:1.1.1.-][-]	mmu01100|mmu00830	Metabolic pathways - Mus musculus (mouse)|Retinol metabolism - Mus musculus (mouse)	10:127801152-127846565	160	39	1.30179	0.270974	1.30179	0.270974	2.26427	4.3e-26	4.35e-24	UP
ENSMUSG00000070644	Etnk2	ethanolamine_kinase_2	GO:0022414|GO:0009987|GO:0005488|GO:0000003|GO:0003824|GO:0032502|GO:0008152|GO:0040007|GO:0071704|GO:0016740|GO:0009058|GO:0043167|GO:0097367|GO:0003006|GO:0044702|GO:0048856|GO:0048589|GO:0044237|GO:0036094|GO:0097159|GO:0035264|GO:0006793|GO:0009791|GO:0044249|GO:0001882|GO:0000166|GO:0019637|GO:0043168|GO:0048608|GO:0001890|GO:0006629|GO:0007275|GO:0044255|GO:0048513|GO:0016772|GO:0009790|GO:…	reproductive process|cellular process|binding|reproduction|catalytic activity|developmental process|metabolic process|growth|organic substance metabolic process|transferase activity|biosynthetic process|ion binding|carbohydrate derivative binding|developmental process involved in reproduction|single organism reproductive process|anatomical structure development|developmental growth|cellular metab…	K00894	ethanolamine kinase[2.7.1.82]	mmu01100|mmu00564	Metabolic pathways - Mus musculus (mouse)|Glycerophospholipid metabolism - Mus musculus (mouse)	1:133363572-133380336	527	228	5.35069	1.97683	5.35069	1.97683	1.43653	4.58e-26	4.61e-24	UP
ENSMUSG00000003585	Sec14l2	SEC14_like_lipid_binding_2	GO:0005215|GO:0005623|GO:0009987|GO:0005576|GO:0005488|GO:0003824|GO:0016020|GO:0008152|GO:0031224|GO:0043227|GO:0019222|GO:0071704|GO:0043229|GO:0016740|GO:0009893|GO:0050794|GO:0006807|GO:0009058|GO:0005622|GO:0030234|GO:0008289|GO:1903561|GO:0044237|GO:0070062|GO:0006810|GO:0046483|GO:0016765|GO:0005737|GO:0050790|GO:1901360|GO:0044249|GO:0045834|GO:0043085|GO:0008047|GO:0006725|GO:0006139|GO:…	transporter activity|cell|cellular process|extracellular region|binding|catalytic activity|membrane|metabolic process|intrinsic component of membrane|membrane-bounded organelle|regulation of metabolic process|organic substance metabolic process|intracellular organelle|transferase activity|positive regulation of metabolic process|regulation of cellular process|nitrogen compound metabolic process|b…	-	-	-	-	11:4097039-4123415	1283	628	18.1399	7.58235	18.1399	7.58235	1.25845	4.62e-26	4.63e-24	UP
ENSMUSG00000039653	Baat	bile_acid_Coenzyme_A_amino_acid_N_acyltransferase	GO:0005623|GO:0009987|GO:0005488|GO:0003824|GO:0032502|GO:0008152|GO:0043227|GO:0016787|GO:0071704|GO:0043229|GO:0016740|GO:0006807|GO:0009058|GO:0005622|GO:0048856|GO:0005515|GO:0044237|GO:0016788|GO:0006793|GO:0005737|GO:1901360|GO:0016746|GO:0044249|GO:0048732|GO:0005102|GO:0006790|GO:0006082|GO:0006520|GO:0043231|GO:0051186|GO:0006629|GO:0007275|GO:0044255|GO:0048513|GO:0006637|GO:0008206|GO:…	cell|cellular process|binding|catalytic activity|developmental process|metabolic process|membrane-bounded organelle|hydrolase activity|organic substance metabolic process|intracellular organelle|transferase activity|nitrogen compound metabolic process|biosynthetic process|intracellular|anatomical structure development|protein binding|cellular metabolic process|hydrolase activity, acting on ester …	K00659	bile acid-CoA:amino acid N-acyltransferase[3.1.2.2]	mmu01100|mmu04146|mmu04976|mmu01040|mmu00120|mmu00430	Metabolic pathways - Mus musculus (mouse)|Peroxisome - Mus musculus (mouse)|Bile secretion - Mus musculus (mouse)|Biosynthesis of unsaturated fatty acids - Mus musculus (mouse)|Primary bile acid biosynthesis - Mus musculus (mouse)|Taurine and hypotaurine metabolism - Mus musculus (mouse)	4:49489422-49506557	530	230	12.1304	4.49536	12.1304	4.49536	1.43212	4.89e-26	4.86e-24	UP
ENSMUSG00000099009	Gm28046	predicted_gene_28046	GO:0003824|GO:0008152|GO:0016491|GO:0055114	catalytic activity|metabolic process|oxidoreductase activity|oxidation-reduction process	-	-	-	-	10:127759787-127792694	113	18	2.80604	0.381704	2.80604	0.381704	2.87801	4.96e-26	4.92e-24	UP
ENSMUSG00000015890	Amdhd1	amidohydrolase_domain_containing_1	GO:0005623|GO:0009987|GO:0005488|GO:0003824|GO:0008152|GO:0016787|GO:0071704|GO:0006807|GO:0005622|GO:0043167|GO:0044237|GO:0009056|GO:0046483|GO:0005737|GO:1901360|GO:0043169|GO:0006725|GO:0006082|GO:0006520|GO:0016810|GO:0009063|GO:0046872|GO:0016812|GO:0019439|GO:0019752|GO:0050480|GO:0046395|GO:0019556|GO:0006536|GO:0043648|GO:0032787|GO:0006548|GO:0015942|GO:0019557	cell|cellular process|binding|catalytic activity|metabolic process|hydrolase activity|organic substance metabolic process|nitrogen compound metabolic process|intracellular|ion binding|cellular metabolic process|catabolic process|heterocycle metabolic process|cytoplasm|organic cyclic compound metabolic process|cation binding|cellular aromatic compound metabolic process|organic acid metabolic proce…	K01468	imidazolonepropionase[3.5.2.7]	mmu01100|mmu00340	Metabolic pathways - Mus musculus (mouse)|Histidine metabolism - Mus musculus (mouse)	10:93523338-93540033	375	149	10.6391	3.60989	10.6391	3.60989	1.55934	5.84e-26	5.76e-24	UP
ENSMUSG00000022816	Fstl1	follistatin_like_1	GO:0050896|GO:0005576|GO:0005488|GO:0043227|GO:0009605|GO:0043167|GO:0097367|GO:0006950|GO:0005615|GO:0005515|GO:1903561|GO:0070062|GO:0009991|GO:0008201|GO:0005539|GO:0043169|GO:0042594|GO:0031982|GO:0043168|GO:0031667|GO:0046872|GO:0005509	response to stimulus|extracellular region|binding|membrane-bounded organelle|response to external stimulus|ion binding|carbohydrate derivative binding|response to stress|extracellular space|protein binding|extracellular vesicle|extracellular exosome|response to extracellular stimulus|heparin binding|glycosaminoglycan binding|cation binding|response to starvation|vesicle|anion binding|response to …	-	-	-	-	16:37776873-37836514	155	38	1.73562	0.363365	1.73562	0.363365	2.25596	7.41e-26	7.26e-24	UP
ENSMUSG00000032735	Ablim3	actin_binding_LIM_protein_family_member_3	GO:0005623|GO:0009987|GO:0005488|GO:0032502|GO:0008152|GO:0048646|GO:0019222|GO:0009653|GO:0071704|GO:0043229|GO:0051050|GO:0009893|GO:0050794|GO:0006807|GO:0009058|GO:0005622|GO:0031252|GO:0043167|GO:0051641|GO:0016043|GO:0042995|GO:0048856|GO:0005515|GO:0044237|GO:1903829|GO:0006810|GO:0051222|GO:0046483|GO:0005737|GO:1901360|GO:0044249|GO:0032388|GO:0060341|GO:0043169|GO:0051130|GO:0032880|GO:…	cell|cellular process|binding|developmental process|metabolic process|anatomical structure formation involved in morphogenesis|regulation of metabolic process|anatomical structure morphogenesis|organic substance metabolic process|intracellular organelle|positive regulation of transport|positive regulation of metabolic process|regulation of cellular process|nitrogen compound metabolic process|bios…	K07520	actin-binding LIM protein[-]	mmu04360	Axon guidance - Mus musculus (mouse)	18:61799395-61911852	140	30	1.99959	0.365903	1.99959	0.365903	2.45017	7.47e-26	7.28e-24	UP
ENSMUSG00000020427	Igfbp3	insulin_like_growth_factor_binding_protein_3	GO:0050896|GO:0005623|GO:0009987|GO:0005576|GO:0023052|GO:0005488|GO:0032991|GO:0032502|GO:0008152|GO:0040007|GO:0040011|GO:0043227|GO:0019222|GO:0023051|GO:0071704|GO:0048523|GO:0043229|GO:0048870|GO:0009893|GO:0016942|GO:0050794|GO:0005622|GO:0016043|GO:0030234|GO:0009892|GO:0040013|GO:0051716|GO:0005615|GO:0016049|GO:0043234|GO:0048856|GO:0005515|GO:1903561|GO:0044237|GO:0040012|GO:0040008|GO:…	response to stimulus|cell|cellular process|extracellular region|signaling|binding|macromolecular complex|developmental process|metabolic process|growth|locomotion|membrane-bounded organelle|regulation of metabolic process|regulation of signaling|organic substance metabolic process|negative regulation of cellular process|intracellular organelle|cell motility|positive regulation of metabolic proces…	K10138	insulin-like growth factor-binding protein 3[-]	mmu05202|mmu04115	Transcriptional misregulation in cancer - Mus musculus (mouse)|p53 signaling pathway - Mus musculus (mouse)	11:7206086-7213923	179	50	3.25	0.775235	3.25	0.775235	2.06773	8.3e-26	8.04e-24	UP
ENSMUSG00000099517	Hist1h3g	histone_cluster_1_H3g	GO:0005623|GO:0009987|GO:0005488|GO:0032991|GO:0008152|GO:0043227|GO:0019222|GO:0071704|GO:0048523|GO:0043229|GO:0050794|GO:0000785|GO:0006807|GO:0009058|GO:0005622|GO:0016043|GO:0032993|GO:0009892|GO:0043234|GO:0005515|GO:0044237|GO:0097159|GO:0046483|GO:1901360|GO:0031324|GO:0009890|GO:0044249|GO:0003676|GO:0006725|GO:0006139|GO:0051171|GO:0000786|GO:0016458|GO:0043231|GO:0006996|GO:0031323|GO:…	cell|cellular process|binding|macromolecular complex|metabolic process|membrane-bounded organelle|regulation of metabolic process|organic substance metabolic process|negative regulation of cellular process|intracellular organelle|regulation of cellular process|chromatin|nitrogen compound metabolic process|biosynthetic process|intracellular|cellular component organization|protein-DNA complex|negat…	K11253	histone H3[-]	mmu05034|mmu05202|mmu05322	Alcoholism - Mus musculus (mouse)|Transcriptional misregulation in cancer - Mus musculus (mouse)|Systemic lupus erythematosus - Mus musculus (mouse)	13:23535434-23535860	165	43	26.5413	5.90667	26.5413	5.90667	2.16782	8.7e-26	8.4e-24	UP
ENSMUSG00000068246	Apol9b	apolipoprotein_L_9b	GO:0005576|GO:0005488|GO:0008152|GO:0071704|GO:0008289|GO:0006810|GO:0019538|GO:0010876|GO:0042157|GO:0006869	extracellular region|binding|metabolic process|organic substance metabolic process|lipid binding|transport|protein metabolic process|lipid localization|lipoprotein metabolic process|lipid transport	-	-	-	-	15:77729121-77736381	225	72	10.0028	2.73339	10.0028	2.73339	1.87164	8.99e-26	8.63e-24	UP
ENSMUSG00000030935	Acsm3	acyl_CoA_synthetase_medium_chain_family_member_3	GO:0005623|GO:0009987|GO:0005488|GO:0003824|GO:0008152|GO:0043227|GO:0071704|GO:0043229|GO:0016874|GO:0009058|GO:0005622|GO:0043167|GO:0097367|GO:0044237|GO:0036094|GO:0097159|GO:0005737|GO:0044249|GO:0001882|GO:0043169|GO:0000166|GO:0006082|GO:0043168|GO:0043231|GO:0006629|GO:0044255|GO:0017076|GO:0001883|GO:0016878|GO:0046872|GO:0005759|GO:0005739|GO:0015645|GO:0006631|GO:0032549|GO:0008610|GO:…	cell|cellular process|binding|catalytic activity|metabolic process|membrane-bounded organelle|organic substance metabolic process|intracellular organelle|ligase activity|biosynthetic process|intracellular|ion binding|carbohydrate derivative binding|cellular metabolic process|small molecule binding|organic cyclic compound binding|cytoplasm|cellular biosynthetic process|nucleoside binding|cation bi…	K01896	medium-chain acyl-CoA synthetase[6.2.1.2]	mmu01100|mmu00650	Metabolic pathways - Mus musculus (mouse)|Butanoate metabolism - Mus musculus (mouse)	7:119760923-119787513	296	110	2.61862	0.831011	2.61862	0.831011	1.65587	1.48e-25	1.41e-23	UP
ENSMUSG00000002588	Pon1	paraoxonase_1	GO:0050896|GO:0005623|GO:0009987|GO:0005576|GO:0005488|GO:0003824|GO:0032991|GO:0008152|GO:0043227|GO:0032994|GO:0016787|GO:0071704|GO:0043229|GO:0051050|GO:0009605|GO:0006807|GO:0005622|GO:0043167|GO:0072562|GO:0005615|GO:0008289|GO:0005515|GO:1903561|GO:0044237|GO:0009056|GO:0070062|GO:0016788|GO:0051098|GO:0006793|GO:0006810|GO:0009991|GO:1901360|GO:0010035|GO:0003013|GO:0032411|GO:0009636|GO:…	response to stimulus|cell|cellular process|extracellular region|binding|catalytic activity|macromolecular complex|metabolic process|membrane-bounded organelle|protein-lipid complex|hydrolase activity|organic substance metabolic process|intracellular organelle|positive regulation of transport|response to external stimulus|nitrogen compound metabolic process|intracellular|ion binding|blood micropar…	K01045	arylesterase / paraoxonase[3.1.8.1]	mmu01100	Metabolic pathways - Mus musculus (mouse)	6:5168090-5193946	1847	950	38.9747	17.1189	38.9747	17.1189	1.18695	2.14e-25	2.04e-23	UP
ENSMUSG00000061615	Hist1h2ab	histone_cluster_1_H2ab	GO:0005623|GO:0005488|GO:0032991|GO:0043227|GO:0043229|GO:0000785|GO:0005622|GO:0032993|GO:0043234|GO:0005515|GO:0097159|GO:0003676|GO:0000786|GO:0043231|GO:0046983|GO:0005634|GO:0003677|GO:0005694|GO:0046982	cell|binding|macromolecular complex|membrane-bounded organelle|intracellular organelle|chromatin|intracellular|protein-DNA complex|protein complex|protein binding|organic cyclic compound binding|nucleic acid binding|nucleosome|intracellular membrane-bounded organelle|protein dimerization activity|nucleus|DNA binding|chromosome|protein heterodimerization activity	K11251	histone H2A[-]	mmu05034|mmu05322	Alcoholism - Mus musculus (mouse)|Systemic lupus erythematosus - Mus musculus (mouse)	13:23751126-23751598	294	110	42.6927	13.6405	42.6927	13.6405	1.64609	2.19e-25	2.07e-23	UP
ENSMUSG00000042474	Fcmr	Fc_fragment_of_IgM_receptor	GO:0005488|GO:0016020|GO:0031224|GO:0005515|GO:0016021	binding|membrane|intrinsic component of membrane|protein binding|integral component of membrane	-	-	-	-	1:130865669-130880791	186	54	4.23172	1.04915	4.23172	1.04915	2.01203	2.24e-25	2.11e-23	UP
ENSMUSG00000019232	Etnppl	ethanolamine_phosphate_phospholyase	GO:0005623|GO:0005488|GO:0003824|GO:0008152|GO:0043227|GO:0016829|GO:0043229|GO:0016740|GO:0005622|GO:0043167|GO:0048037|GO:0005515|GO:0097159|GO:0005737|GO:0042802|GO:0030170|GO:0043168|GO:0043231|GO:0005739|GO:0008483|GO:0050459	cell|binding|catalytic activity|metabolic process|membrane-bounded organelle|lyase activity|intracellular organelle|transferase activity|intracellular|ion binding|cofactor binding|protein binding|organic cyclic compound binding|cytoplasm|identical protein binding|pyridoxal phosphate binding|anion binding|intracellular membrane-bounded organelle|mitochondrion|transaminase activity|ethanolamine-pho…	K14286	ethanolamine-phosphate phospho-lyase[4.2.3.2]	mmu01100|mmu00564	Metabolic pathways - Mus musculus (mouse)|Glycerophospholipid metabolism - Mus musculus (mouse)	3:130617448-130637521	387	161	2.45624	0.872609	2.45624	0.872609	1.49304	2.71e-25	2.53e-23	UP
ENSMUSG00000018339	Gpx3	glutathione_peroxidase_3	GO:0016209|GO:0050896|GO:0009987|GO:0005576|GO:0005488|GO:0003824|GO:0008152|GO:0004601|GO:0043227|GO:0016043|GO:0008430|GO:0006950|GO:0016491|GO:0005615|GO:0005515|GO:1903561|GO:0044237|GO:0009056|GO:0070062|GO:0006979|GO:0072593|GO:0004602|GO:0016684|GO:0055114|GO:0042744|GO:0031982|GO:0022607|GO:0042743|GO:0006461|GO:0051259|GO:0051260|GO:0051262|GO:0051289	antioxidant activity|response to stimulus|cellular process|extracellular region|binding|catalytic activity|metabolic process|peroxidase activity|membrane-bounded organelle|cellular component organization|selenium binding|response to stress|oxidoreductase activity|extracellular space|protein binding|extracellular vesicle|cellular metabolic process|catabolic process|extracellular exosome|response t…	K00432	glutathione peroxidase[1.11.1.9]	mmu00590|mmu04918|mmu00480	Arachidonic acid metabolism - Mus musculus (mouse)|Thyroid hormone synthesis - Mus musculus (mouse)|Glutathione metabolism - Mus musculus (mouse)	11:54902453-54910377	252	89	7.29715	2.20079	7.29715	2.20079	1.72931	2.9e-25	2.7e-23	UP
ENSMUSG00000039789	Zfp597	zinc_finger_protein_597	GO:0005623|GO:0009987|GO:0005488|GO:0008152|GO:0019222|GO:0071704|GO:0050794|GO:0006807|GO:0009058|GO:0005622|GO:0043167|GO:0044237|GO:0097159|GO:0046483|GO:1901360|GO:0044249|GO:0043169|GO:0003676|GO:0006725|GO:0006139|GO:0051171|GO:0031323|GO:0010468|GO:0016070|GO:0034645|GO:0046872|GO:0009059|GO:0010467|GO:0051252|GO:0006351|GO:0032774|GO:0006355|GO:2001141|GO:1903506	cell|cellular process|binding|metabolic process|regulation of metabolic process|organic substance metabolic process|regulation of cellular process|nitrogen compound metabolic process|biosynthetic process|intracellular|ion binding|cellular metabolic process|organic cyclic compound binding|heterocycle metabolic process|organic cyclic compound metabolic process|cellular biosynthetic process|cation b…	-	-	-	-	16:3858321-3884561	19	539	0.130062	3.15077	0.130062	3.15077	-4.59844	2.97e-25	2.75e-23	DOWN
ENSMUSG00000072640	Lyrm9	LYR_motif_containing_9	-	-	-	-	-	-	11:78826584-78846870	5	342	0.0399352	2.33255	0.0399352	2.33255	-5.8681	3.04e-25	2.8e-23	DOWN
ENSMUSG00000022323	Hrsp12	heat_responsive_protein_12	GO:0050896|GO:0005623|GO:0009987|GO:0005576|GO:0005488|GO:0003824|GO:0032502|GO:0008152|GO:0043227|GO:1904013|GO:0016787|GO:0019222|GO:0071704|GO:0048523|GO:0043229|GO:0019239|GO:0050794|GO:0006807|GO:0009058|GO:0005622|GO:0043167|GO:1904012|GO:0009892|GO:0008289|GO:0048856|GO:0005515|GO:1903561|GO:0044237|GO:0036094|GO:0008283|GO:0097159|GO:0070062|GO:0035295|GO:0016788|GO:0008285|GO:0046483|GO:…	response to stimulus|cell|cellular process|extracellular region|binding|catalytic activity|developmental process|metabolic process|membrane-bounded organelle|xenon atom binding|hydrolase activity|regulation of metabolic process|organic substance metabolic process|negative regulation of cellular process|intracellular organelle|deaminase activity|regulation of cellular process|nitrogen compound met…	-	-	-	-	15:34484021-34495255	753	359	10.7371	4.3714	10.7371	4.3714	1.29643	3.13e-25	2.87e-23	UP
ENSMUSG00000034456	Uroc1	urocanase_domain_containing_1	GO:0005623|GO:0009987|GO:0003824|GO:0008152|GO:0016829|GO:0071704|GO:0006807|GO:0005622|GO:0044237|GO:0009056|GO:0046483|GO:0005737|GO:1901360|GO:0006725|GO:0006082|GO:0006520|GO:0009063|GO:0019439|GO:0016836|GO:0005829|GO:0019752|GO:0016153|GO:0046395|GO:0019556|GO:0006536|GO:0043648|GO:0032787|GO:0006548|GO:0015942|GO:0019557	cell|cellular process|catalytic activity|metabolic process|lyase activity|organic substance metabolic process|nitrogen compound metabolic process|intracellular|cellular metabolic process|catabolic process|heterocycle metabolic process|cytoplasm|organic cyclic compound metabolic process|cellular aromatic compound metabolic process|organic acid metabolic process|cellular amino acid metabolic proces…	K01712	urocanate hydratase[4.2.1.49]	mmu01100|mmu00340	Metabolic pathways - Mus musculus (mouse)|Histidine metabolism - Mus musculus (mouse)	6:90333284-90364551	1169	586	15.5698	6.66504	15.5698	6.66504	1.22407	3.25e-25	2.96e-23	UP
ENSMUSG00000049422	Chchd10	coiled_coil_helix_coiled_coil_helix_domain_containing_10	GO:0005623|GO:0009987|GO:0008152|GO:0043227|GO:0019222|GO:0071704|GO:0043229|GO:0006807|GO:0009058|GO:0005622|GO:0016043|GO:0009892|GO:0044237|GO:0006793|GO:0043086|GO:0006091|GO:0046483|GO:0005737|GO:0050790|GO:1901360|GO:0044249|GO:0006725|GO:0006139|GO:0019637|GO:0005758|GO:0043231|GO:0006996|GO:0044092|GO:0006119|GO:0006796|GO:1901137|GO:0005739|GO:0005740|GO:0007005|GO:0019693|GO:0009116|GO:…	cell|cellular process|metabolic process|membrane-bounded organelle|regulation of metabolic process|organic substance metabolic process|intracellular organelle|nitrogen compound metabolic process|biosynthetic process|intracellular|cellular component organization|negative regulation of metabolic process|cellular metabolic process|phosphorus metabolic process|negative regulation of catalytic activit…	-	-	-	-	10:75935573-75937725	1071	533	78.3413	33.2938	78.3413	33.2938	1.23452	3.53e-25	3.2e-23	UP
ENSMUSG00000016194	Hsd11b1	hydroxysteroid_11_beta_dehydrogenase_1	GO:0005623|GO:0003824|GO:0016020|GO:0032502|GO:0008152|GO:0031224|GO:0043227|GO:0005789|GO:0031090|GO:0071704|GO:0043229|GO:0005622|GO:0012505|GO:0016491|GO:0048856|GO:0042175|GO:0035295|GO:0005783|GO:0005737|GO:0098588|GO:1901360|GO:0016229|GO:0055114|GO:0030323|GO:0016614|GO:0043231|GO:0006629|GO:0007275|GO:0048513|GO:0016021|GO:0030324|GO:0008202|GO:0060541|GO:0033764|GO:0016616|GO:0003845|GO:…	cell|catalytic activity|membrane|developmental process|metabolic process|intrinsic component of membrane|membrane-bounded organelle|endoplasmic reticulum membrane|organelle membrane|organic substance metabolic process|intracellular organelle|intracellular|endomembrane system|oxidoreductase activity|anatomical structure development|nuclear outer membrane-endoplasmic reticulum membrane network|tube…	K15680	corticosteroid 11-beta-dehydrogenase isozyme 1[1.1.1.146]	mmu01100|mmu05204|mmu00140|mmu00980	Metabolic pathways - Mus musculus (mouse)|Chemical carcinogenesis - Mus musculus (mouse)|Steroid hormone biosynthesis - Mus musculus (mouse)|Metabolism of xenobiotics by cytochrome P450 - Mus musculus (mouse)	1:193221634-193264075	1480	760	16.1229	7.07018	16.1229	7.07018	1.18929	4.44e-25	4.01e-23	UP
ENSMUSG00000026664	Phyh	phytanoyl_CoA_hydroxylase	GO:0005623|GO:0009987|GO:0005488|GO:0003824|GO:0008152|GO:0043227|GO:0071704|GO:0043229|GO:0005622|GO:0043167|GO:0030246|GO:0016491|GO:0048037|GO:0005515|GO:0044237|GO:0036094|GO:0009056|GO:0051213|GO:0016705|GO:0005737|GO:0019842|GO:0043169|GO:0055114|GO:0043177|GO:0006082|GO:0043168|GO:0043231|GO:0006629|GO:0048029|GO:0044255|GO:0030258|GO:0046872|GO:0006720|GO:0034440|GO:0031418|GO:0031406|GO:…	cell|cellular process|binding|catalytic activity|metabolic process|membrane-bounded organelle|organic substance metabolic process|intracellular organelle|intracellular|ion binding|carbohydrate binding|oxidoreductase activity|cofactor binding|protein binding|cellular metabolic process|small molecule binding|catabolic process|dioxygenase activity|oxidoreductase activity, acting on paired donors, wi…	K00477	phytanoyl-CoA hydroxylase[1.14.11.18]	mmu04146	Peroxisome - Mus musculus (mouse)	2:4919019-4938730	4765	2582	147.96	68.4657	147.96	68.4657	1.11175	4.88e-25	4.39e-23	UP
ENSMUSG00000006398	Cdc20	cell_division_cycle_20	GO:0022414|GO:0005623|GO:0009987|GO:0023052|GO:0005488|GO:0000003|GO:0032991|GO:0032502|GO:0008152|GO:0043227|GO:0019222|GO:0023051|GO:0071704|GO:0043229|GO:0009893|GO:0051321|GO:0050794|GO:0005622|GO:0016043|GO:0044702|GO:0043234|GO:0048856|GO:0005515|GO:0044237|GO:0050793|GO:0008283|GO:0009056|GO:0045595|GO:0005737|GO:0050790|GO:0007154|GO:0016358|GO:0019538|GO:0051302|GO:0043085|GO:0000151|GO:…	reproductive process|cell|cellular process|signaling|binding|reproduction|macromolecular complex|developmental process|metabolic process|membrane-bounded organelle|regulation of metabolic process|regulation of signaling|organic substance metabolic process|intracellular organelle|positive regulation of metabolic process|meiotic cell cycle|regulation of cellular process|intracellular|cellular compo…	K03363	cell division cycle 20, cofactor of APC complex[-]	mmu05166|mmu05203|mmu04120|mmu04110|mmu04114	HTLV-I infection - Mus musculus (mouse)|Viral carcinogenesis - Mus musculus (mouse)|Ubiquitin mediated proteolysis - Mus musculus (mouse)|Cell cycle - Mus musculus (mouse)|Oocyte meiosis - Mus musculus (mouse)	4:118432901-118437352	196	61	5.85576	1.5563	5.85576	1.5563	1.91173	5.5e-25	4.92e-23	UP
ENSMUSG00000072082	Ccnf	cyclin_F	GO:0022414|GO:0005623|GO:0009987|GO:0005488|GO:0000003|GO:0032991|GO:0032502|GO:0008152|GO:0043227|GO:0071704|GO:0048523|GO:0043229|GO:0050794|GO:0005622|GO:0016043|GO:0003006|GO:0044702|GO:0043234|GO:0048856|GO:0005515|GO:0044237|GO:0009056|GO:0005737|GO:0019538|GO:0000151|GO:0032886|GO:0045786|GO:0051301|GO:0051726|GO:0007049|GO:0048608|GO:0043231|GO:0001890|GO:0006996|GO:0007275|GO:0048513|GO:…	reproductive process|cell|cellular process|binding|reproduction|macromolecular complex|developmental process|metabolic process|membrane-bounded organelle|organic substance metabolic process|negative regulation of cellular process|intracellular organelle|regulation of cellular process|intracellular|cellular component organization|developmental process involved in reproduction|single organism repro…	-	-	-	-	17:24223232-24251409	123	25	2.72615	0.473171	2.72615	0.473171	2.52643	6.89e-25	6.14e-23	UP
ENSMUSG00000060807	Serpina6	serine_or_cysteine_peptidase_inhibitor_clade_A_member_6	GO:0009987|GO:0005576|GO:0005488|GO:0008152|GO:0043227|GO:0019222|GO:0071704|GO:0048523|GO:0050794|GO:0030234|GO:0009892|GO:0005615|GO:0008289|GO:1903561|GO:0044237|GO:0097159|GO:0070062|GO:0043086|GO:0006810|GO:0050790|GO:1901360|GO:0031324|GO:0005496|GO:0019538|GO:0031982|GO:0006629|GO:0004857|GO:0031323|GO:0044092|GO:0032269|GO:0051346|GO:0051246|GO:0044267|GO:0051248|GO:0008202|GO:0030414|GO:…	cellular process|extracellular region|binding|metabolic process|membrane-bounded organelle|regulation of metabolic process|organic substance metabolic process|negative regulation of cellular process|regulation of cellular process|enzyme regulator activity|negative regulation of metabolic process|extracellular space|lipid binding|extracellular vesicle|cellular metabolic process|organic cyclic comp…	-	-	-	-	12:103646630-103657212	383	162	13.4149	4.84552	13.4149	4.84552	1.46912	7.98e-25	7.07e-23	UP
ENSMUSG00000069267	Hist1h3b	histone_cluster_1_H3b	GO:0005623|GO:0009987|GO:0005488|GO:0032991|GO:0008152|GO:0043227|GO:0019222|GO:0071704|GO:0048523|GO:0043229|GO:0050794|GO:0000785|GO:0006807|GO:0009058|GO:0005622|GO:0016043|GO:0032993|GO:0009892|GO:0043234|GO:0005515|GO:0044237|GO:0097159|GO:0046483|GO:1901360|GO:0031324|GO:0009890|GO:0044249|GO:0003676|GO:0006725|GO:0006139|GO:0051171|GO:0000786|GO:0016458|GO:0043231|GO:0006996|GO:0031323|GO:…	cell|cellular process|binding|macromolecular complex|metabolic process|membrane-bounded organelle|regulation of metabolic process|organic substance metabolic process|negative regulation of cellular process|intracellular organelle|regulation of cellular process|chromatin|nitrogen compound metabolic process|biosynthetic process|intracellular|cellular component organization|protein-DNA complex|negat…	K11253	histone H3[-]	mmu05034|mmu05202|mmu05322	Alcoholism - Mus musculus (mouse)|Transcriptional misregulation in cancer - Mus musculus (mouse)|Systemic lupus erythematosus - Mus musculus (mouse)	13:23752267-23752886	217	73	24.04	6.90609	24.04	6.90609	1.7995	8.12e-25	7.16e-23	UP
ENSMUSG00000049539	Hist1h1a	histone_cluster_1_H1a	GO:0022414|GO:0005623|GO:0009987|GO:0005488|GO:0000003|GO:0032991|GO:0043227|GO:0043229|GO:0000785|GO:0005622|GO:0048609|GO:0016043|GO:0032993|GO:0044702|GO:0043234|GO:0005515|GO:0019953|GO:0097159|GO:0000791|GO:0003676|GO:0000786|GO:0007276|GO:0043231|GO:0006996|GO:0003682|GO:0022607|GO:0000790|GO:0005634|GO:0005719|GO:0051276|GO:0031490|GO:0003677|GO:0006461|GO:0048232|GO:0005694|GO:0000228|GO:…	reproductive process|cell|cellular process|binding|reproduction|macromolecular complex|membrane-bounded organelle|intracellular organelle|chromatin|intracellular|multicellular organismal reproductive process|cellular component organization|protein-DNA complex|single organism reproductive process|protein complex|protein binding|sexual reproduction|organic cyclic compound binding|euchromatin|nuclei…	-	-	-	-	13:23763717-23764358	204	66	21.8254	6.02993	21.8254	6.02993	1.8558	8.18e-25	7.18e-23	UP
ENSMUSG00000000673	Haao	3_hydroxyanthranilate_3_4_dioxygenase	GO:0050896|GO:0005623|GO:0009987|GO:0005576|GO:0005488|GO:0003824|GO:0008152|GO:0043227|GO:0071704|GO:0006807|GO:0009058|GO:0005622|GO:0043167|GO:0016491|GO:0005515|GO:1903561|GO:0044237|GO:0009056|GO:0070062|GO:0019725|GO:0051213|GO:0006793|GO:0046483|GO:0005737|GO:1901360|GO:0010035|GO:0044249|GO:0042592|GO:0043169|GO:0055114|GO:0006725|GO:0006139|GO:0019637|GO:0031982|GO:0006082|GO:0006520|GO:…	response to stimulus|cell|cellular process|extracellular region|binding|catalytic activity|metabolic process|membrane-bounded organelle|organic substance metabolic process|nitrogen compound metabolic process|biosynthetic process|intracellular|ion binding|oxidoreductase activity|protein binding|extracellular vesicle|cellular metabolic process|catabolic process|extracellular exosome|cellular homeos…	K00452	3-hydroxyanthranilate 3,4-dioxygenase[1.13.11.6]	mmu01100|mmu00380	Metabolic pathways - Mus musculus (mouse)|Tryptophan metabolism - Mus musculus (mouse)	17:83831356-83846790	604	283	33.9494	13.5837	33.9494	13.5837	1.32151	9.17e-25	8.01e-23	UP
ENSMUSG00000047631	Apof	apolipoprotein_F	-	-	-	-	-	-	10:128267997-128270151	2008	1063	71.4617	32.3056	71.4617	32.3056	1.14539	9.56e-25	8.31e-23	UP
ENSMUSG00000052974	Cyp2f2	cytochrome_P450_family_2_subfamily_f_polypeptide_2	GO:0050896|GO:0005623|GO:0009987|GO:0005488|GO:0003824|GO:0016020|GO:0008152|GO:0043227|GO:0005789|GO:0031090|GO:0071704|GO:0043229|GO:0005622|GO:0043167|GO:0012505|GO:0016491|GO:0051716|GO:0044237|GO:0019825|GO:0042175|GO:0009056|GO:0097159|GO:0009410|GO:0016705|GO:0005783|GO:0005737|GO:0098588|GO:1901360|GO:0017144|GO:0009636|GO:0043169|GO:0055114|GO:0006805|GO:0006725|GO:0004497|GO:0006082|GO:…	response to stimulus|cell|cellular process|binding|catalytic activity|membrane|metabolic process|membrane-bounded organelle|endoplasmic reticulum membrane|organelle membrane|organic substance metabolic process|intracellular organelle|intracellular|ion binding|endomembrane system|oxidoreductase activity|cellular response to stimulus|cellular metabolic process|oxygen binding|nuclear outer membrane-…	K07416	cytochrome P450, family 2, subfamily F[1.14.14.1]	mmu00980	Metabolism of xenobiotics by cytochrome P450 - Mus musculus (mouse)	7:27119909-27133660	4181	2286	127.463	59.5137	127.463	59.5137	1.09879	9.92e-25	8.59e-23	UP
ENSMUSG00000026390	Marco	macrophage_receptor_with_collagenous_structure	GO:0050896|GO:0005623|GO:0002376|GO:0032991|GO:0016020|GO:0031224|GO:0006955|GO:0005886|GO:0071944|GO:0006950|GO:0004872|GO:0043234|GO:0006810|GO:0006952|GO:0005581|GO:0045087|GO:0038024|GO:0016021|GO:0016192|GO:0005044|GO:0006909|GO:0006897|GO:0043277|GO:0006898	response to stimulus|cell|immune system process|macromolecular complex|membrane|intrinsic component of membrane|immune response|plasma membrane|cell periphery|response to stress|receptor activity|protein complex|transport|defense response|collagen trimer|innate immune response|cargo receptor activity|integral component of membrane|vesicle-mediated transport|scavenger receptor activity|phagocytosi…	K13884	macrophage receptor with collagenous structure[-]	mmu04145	Phagosome - Mus musculus (mouse)	1:120474538-120505024	1162	594	39.6487	17.3079	39.6487	17.3079	1.19584	1.05e-24	9.02e-23	UP
ENSMUSG00000024892	Pcx	pyruvate_carboxylase	GO:0005623|GO:0009987|GO:0005488|GO:0003824|GO:0008152|GO:0043227|GO:0019222|GO:0071704|GO:0043229|GO:0016874|GO:0050794|GO:0009058|GO:0005622|GO:0043167|GO:0097367|GO:0016043|GO:0009892|GO:0033218|GO:0005515|GO:0044237|GO:0036094|GO:0097159|GO:0009374|GO:0005737|GO:0051702|GO:0001882|GO:0005975|GO:0050792|GO:0019842|GO:0043169|GO:0043177|GO:0003676|GO:0000166|GO:0016032|GO:0006082|GO:0043168|GO:…	cell|cellular process|binding|catalytic activity|metabolic process|membrane-bounded organelle|regulation of metabolic process|organic substance metabolic process|intracellular organelle|ligase activity|regulation of cellular process|biosynthetic process|intracellular|ion binding|carbohydrate derivative binding|cellular component organization|negative regulation of metabolic process|amide binding|…	K01958	pyruvate carboxylase[6.4.1.1]	mmu01100|mmu01200|mmu01230|mmu00620|mmu00020	Metabolic pathways - Mus musculus (mouse)|Carbon metabolism - Mus musculus (mouse)|Biosynthesis of amino acids - Mus musculus (mouse)|Pyruvate metabolism - Mus musculus (mouse)|Citrate cycle (TCA cycle) - Mus musculus (mouse)	19:4510472-4621752	1063	539	17.091	7.40048	17.091	7.40048	1.20755	1.1e-24	9.46e-23	UP
ENSMUSG00000041660	Bbox1	butyrobetaine_gamma_2_oxoglutarate_dioxygenase_1_gamma_butyrobetaine_hydroxylase_	GO:0005623|GO:0009987|GO:0005576|GO:0005488|GO:0003824|GO:0008152|GO:0043227|GO:0071704|GO:0043229|GO:0006807|GO:0009058|GO:0005622|GO:0043167|GO:0016491|GO:0005515|GO:1903561|GO:0044237|GO:0070062|GO:0051213|GO:0016705|GO:0005737|GO:0044249|GO:0043169|GO:0055114|GO:0031982|GO:0006082|GO:0043231|GO:0046872|GO:0009437|GO:0005739|GO:0016706|GO:0019752|GO:0045329|GO:0046914|GO:0008336|GO:0005506|GO:…	cell|cellular process|extracellular region|binding|catalytic activity|metabolic process|membrane-bounded organelle|organic substance metabolic process|intracellular organelle|nitrogen compound metabolic process|biosynthetic process|intracellular|ion binding|oxidoreductase activity|protein binding|extracellular vesicle|cellular metabolic process|extracellular exosome|dioxygenase activity|oxidoredu…	K00471	gamma-butyrobetaine dioxygenase[1.14.11.1]	mmu00310	Lysine degradation - Mus musculus (mouse)	2:110262697-110314560	294	115	4.24325	1.41737	4.24325	1.41737	1.58196	1.25e-24	1.07e-22	UP
ENSMUSG00000051457	Spn	sialophorin	GO:0050896|GO:0005623|GO:0009987|GO:0005576|GO:0023052|GO:0005488|GO:0031012|GO:0002376|GO:0016020|GO:0032502|GO:0008152|GO:0051707|GO:0009607|GO:0031224|GO:0043227|GO:0006955|GO:0045058|GO:0007155|GO:0019222|GO:0005886|GO:0005578|GO:0071704|GO:0002684|GO:0048523|GO:0009893|GO:0009605|GO:0050794|GO:0009058|GO:0009986|GO:0071944|GO:0042995|GO:0006950|GO:0051716|GO:0005615|GO:0005604|GO:0002683|GO:…	response to stimulus|cell|cellular process|extracellular region|signaling|binding|extracellular matrix|immune system process|membrane|developmental process|metabolic process|response to other organism|response to biotic stimulus|intrinsic component of membrane|membrane-bounded organelle|immune response|T cell selection|cell adhesion|regulation of metabolic process|plasma membrane|proteinaceous ex…	K06477	sialophorin[-]	mmu05169|mmu04514	Epstein-Barr virus infection - Mus musculus (mouse)|Cell adhesion molecules (CAMs) - Mus musculus (mouse)	7:127132232-127137823	378	161	3.99373	1.4526	3.99373	1.4526	1.4591	1.79e-24	1.52e-22	UP
ENSMUSG00000079012	Serpina3m	serine_or_cysteine_peptidase_inhibitor_clade_A_member_3M	GO:0050896|GO:0009987|GO:0005576|GO:0008152|GO:0043227|GO:0019222|GO:0071704|GO:0048523|GO:0050794|GO:0030234|GO:0009892|GO:0072562|GO:0005615|GO:1903561|GO:0044237|GO:0070062|GO:0043086|GO:0009725|GO:0050790|GO:0031324|GO:0019538|GO:0031982|GO:0010243|GO:0004857|GO:0031323|GO:0010033|GO:0044092|GO:0032269|GO:0051346|GO:0051246|GO:0044267|GO:0051248|GO:0034097|GO:0043434|GO:0030414|GO:0006508|GO:…	response to stimulus|cellular process|extracellular region|metabolic process|membrane-bounded organelle|regulation of metabolic process|organic substance metabolic process|negative regulation of cellular process|regulation of cellular process|enzyme regulator activity|negative regulation of metabolic process|blood microparticle|extracellular space|extracellular vesicle|cellular metabolic process|…	-	-	-	-	12:104338486-104394257	1648	872	50.4655	22.8029	50.4655	22.8029	1.14608	1.91e-24	1.62e-22	UP
ENSMUSG00000025176	Hoga1	4_hydroxy_2_oxoglutarate_aldolase_1	GO:0005623|GO:0009987|GO:0005576|GO:0005488|GO:0003824|GO:0008152|GO:0043227|GO:0016829|GO:0071704|GO:0043229|GO:0006807|GO:0009058|GO:0005622|GO:0005515|GO:1903561|GO:0044237|GO:0009056|GO:0070062|GO:0006081|GO:0046483|GO:0005737|GO:1901360|GO:0016830|GO:0044249|GO:0042802|GO:0031982|GO:0006082|GO:0006520|GO:0043231|GO:0046983|GO:0009063|GO:0019471|GO:0042803|GO:0042219|GO:0005739|GO:0046185|GO:…	cell|cellular process|extracellular region|binding|catalytic activity|metabolic process|membrane-bounded organelle|lyase activity|organic substance metabolic process|intracellular organelle|nitrogen compound metabolic process|biosynthetic process|intracellular|protein binding|extracellular vesicle|cellular metabolic process|catabolic process|extracellular exosome|cellular aldehyde metabolic proce…	K18123	4-hydroxy-2-oxoglutarate aldolase[4.1.3.16]	mmu01100|mmu00330|mmu00630	Metabolic pathways - Mus musculus (mouse)|Arginine and proline metabolism - Mus musculus (mouse)|Glyoxylate and dicarboxylate metabolism - Mus musculus (mouse)	19:42045610-42070953	315	127	6.32077	2.17621	6.32077	2.17621	1.53829	2.26e-24	1.9e-22	UP
ENSMUSG00000025089	Gfra1	glial_cell_line_derived_neurotrophic_factor_family_receptor_alpha_1	GO:0050896|GO:0005623|GO:0009987|GO:0005576|GO:0023052|GO:0016020|GO:0032502|GO:0031224|GO:0043227|GO:0005886|GO:0009653|GO:0050794|GO:0071944|GO:0051716|GO:0004872|GO:0048856|GO:1903561|GO:0019898|GO:0070062|GO:0007154|GO:0007165|GO:0031225|GO:0031982|GO:0007275|GO:0007399|GO:0007166|GO:0007167|GO:0007169	response to stimulus|cell|cellular process|extracellular region|signaling|membrane|developmental process|intrinsic component of membrane|membrane-bounded organelle|plasma membrane|anatomical structure morphogenesis|regulation of cellular process|cell periphery|cellular response to stimulus|receptor activity|anatomical structure development|extracellular vesicle|extrinsic component of membrane|ext…	-	-	-	-	19:58235604-58455909	417	184	2.36067	0.889511	2.36067	0.889511	1.40811	2.34e-24	1.96e-22	UP
ENSMUSG00000028011	Tdo2	tryptophan_2_3_dioxygenase	GO:0009987|GO:0005488|GO:0003824|GO:0008152|GO:0071704|GO:0006807|GO:0043167|GO:0016491|GO:0005515|GO:0044237|GO:0019825|GO:0036094|GO:0009056|GO:0097159|GO:0051213|GO:0006793|GO:0046483|GO:1901360|GO:0043169|GO:0055114|GO:0043177|GO:0006725|GO:0006790|GO:0006082|GO:0006520|GO:0046906|GO:0043168|GO:0051186|GO:0042180|GO:0016701|GO:0006637|GO:0009063|GO:0020037|GO:0046872|GO:0016702|GO:0009072|GO:…	cellular process|binding|catalytic activity|metabolic process|organic substance metabolic process|nitrogen compound metabolic process|ion binding|oxidoreductase activity|protein binding|cellular metabolic process|oxygen binding|small molecule binding|catabolic process|organic cyclic compound binding|dioxygenase activity|phosphorus metabolic process|heterocycle metabolic process|organic cyclic com…	K00453	tryptophan 2,3-dioxygenase[1.13.11.11]	mmu01100|mmu00380	Metabolic pathways - Mus musculus (mouse)|Tryptophan metabolism - Mus musculus (mouse)	3:81957090-81976202	1608	853	22.1247	10.0225	22.1247	10.0225	1.14242	2.43e-24	2.03e-22	UP
ENSMUSG00000022868	Ahsg	alpha_2_HS_glycoprotein	GO:0050896|GO:0009987|GO:0005576|GO:0032502|GO:0008152|GO:0043227|GO:0019222|GO:0071704|GO:0048523|GO:0051050|GO:0009605|GO:0050794|GO:0016043|GO:0030234|GO:0009892|GO:0006950|GO:0072562|GO:0005615|GO:0048856|GO:1903561|GO:0044237|GO:0050793|GO:0070062|GO:0043086|GO:0006810|GO:0030278|GO:0009611|GO:0009888|GO:0001503|GO:0050790|GO:0031324|GO:0006952|GO:0019538|GO:0051130|GO:0031982|GO:0004857|GO:…	response to stimulus|cellular process|extracellular region|developmental process|metabolic process|membrane-bounded organelle|regulation of metabolic process|organic substance metabolic process|negative regulation of cellular process|positive regulation of transport|response to external stimulus|regulation of cellular process|cellular component organization|enzyme regulator activity|negative regu…	-	-	-	-	16:22892042-22899438	26986	15199	1257.5	604.811	1257.5	604.811	1.056	2.64e-24	2.2e-22	UP
ENSMUSG00000017950	Hnf4a	hepatic_nuclear_factor_4_alpha	GO:0022414|GO:0050896|GO:0001071|GO:0005623|GO:0009987|GO:0023052|GO:0005488|GO:0000003|GO:0004871|GO:0003824|GO:0032991|GO:0032502|GO:0008152|GO:0040007|GO:0003700|GO:0004879|GO:0043227|GO:1903828|GO:0016787|GO:0019222|GO:0023051|GO:0009653|GO:0071704|GO:0048523|GO:0043229|GO:0009893|GO:0050794|GO:0006807|GO:0009058|GO:0038023|GO:0005622|GO:0043167|GO:0051641|GO:0016043|GO:0003006|GO:0009892|GO:…	reproductive process|response to stimulus|nucleic acid binding transcription factor activity|cell|cellular process|signaling|binding|reproduction|signal transducer activity|catalytic activity|macromolecular complex|developmental process|metabolic process|growth|transcription factor activity, sequence-specific DNA binding|RNA polymerase II transcription factor activity, ligand-activated sequence-s…	K07292	hepatocyte nuclear factor 4-alpha[-]	mmu04152|mmu04950	AMPK signaling pathway - Mus musculus (mouse)|Maturity onset diabetes of the young - Mus musculus (mouse)	2:163506808-163572910	2298	1249	19.1367	8.8821	19.1367	8.8821	1.10737	3.3e-24	2.73e-22	UP
ENSMUSG00000060093	Hist1h4a	histone_cluster_1_H4a	GO:0005623|GO:0009987|GO:0005488|GO:0032991|GO:0008152|GO:0043227|GO:0019222|GO:0071704|GO:0048523|GO:0043229|GO:0050794|GO:0000785|GO:0006807|GO:0009058|GO:0005622|GO:0016043|GO:0032993|GO:0009892|GO:0043234|GO:0005515|GO:0044237|GO:0097159|GO:0046483|GO:1901360|GO:0031324|GO:0009890|GO:0044249|GO:0003676|GO:0006725|GO:0006139|GO:0051171|GO:0000786|GO:0016458|GO:0043231|GO:0006996|GO:0031323|GO:…	cell|cellular process|binding|macromolecular complex|metabolic process|membrane-bounded organelle|regulation of metabolic process|organic substance metabolic process|negative regulation of cellular process|intracellular organelle|regulation of cellular process|chromatin|nitrogen compound metabolic process|biosynthetic process|intracellular|cellular component organization|protein-DNA complex|negat…	K11254	histone H4[-]	mmu05203|mmu05034|mmu05322	Viral carcinogenesis - Mus musculus (mouse)|Alcoholism - Mus musculus (mouse)|Systemic lupus erythematosus - Mus musculus (mouse)	13:23760692-23761230	205	69	26.1236	7.50871	26.1236	7.50871	1.79872	3.36e-24	2.77e-22	UP
ENSMUSG00000021228	Acot3	acyl_CoA_thioesterase_3	GO:0005623|GO:0009987|GO:0003824|GO:0008152|GO:0043227|GO:0016787|GO:0071704|GO:0043229|GO:0005622|GO:0044237|GO:0016788|GO:0006793|GO:0005737|GO:0006790|GO:0006082|GO:0043231|GO:0051186|GO:0006629|GO:0044255|GO:0006637|GO:0016790|GO:0052689|GO:0005829|GO:0006631|GO:0019752|GO:0000038|GO:0005777|GO:0001676|GO:0047617|GO:0032787|GO:0016290|GO:0032788|GO:0032789	cell|cellular process|catalytic activity|metabolic process|membrane-bounded organelle|hydrolase activity|organic substance metabolic process|intracellular organelle|intracellular|cellular metabolic process|hydrolase activity, acting on ester bonds|phosphorus metabolic process|cytoplasm|sulfur compound metabolic process|organic acid metabolic process|intracellular membrane-bounded organelle|cofact…	K01068	acyl-coenzyme A thioesterase 1/2/4[3.1.2.2]	mmu01100|mmu01040|mmu00062	Metabolic pathways - Mus musculus (mouse)|Biosynthesis of unsaturated fatty acids - Mus musculus (mouse)|Fatty acid elongation - Mus musculus (mouse)	12:84052144-84059565	95	15	2.10489	0.283811	2.10489	0.283811	2.89074	3.73e-24	3.06e-22	UP
ENSMUSG00000021208	Ifi27l2b	interferon_alpha_inducible_protein_27_like_2B	GO:0016020|GO:0031224|GO:0016021	membrane|intrinsic component of membrane|integral component of membrane	-	-	-	-	12:103450898-103457223	75	4	4.71311	0.214626	4.71311	0.214626	4.45678	4.37e-24	3.57e-22	UP
ENSMUSG00000041538	H2-Ob	histocompatibility_2_O_region_beta_locus	GO:0050896|GO:0005623|GO:0005488|GO:0002376|GO:0032991|GO:0016020|GO:0031224|GO:0043227|GO:0006955|GO:0005886|GO:0043229|GO:0005622|GO:0071944|GO:0003823|GO:0002683|GO:0043234|GO:0005515|GO:0002682|GO:0019882|GO:0002504|GO:0005737|GO:0048002|GO:0098797|GO:0043231|GO:0032403|GO:0016021|GO:0002495|GO:0023026|GO:0002581|GO:0005773|GO:0042613|GO:0000323|GO:0002587|GO:0005764	response to stimulus|cell|binding|immune system process|macromolecular complex|membrane|intrinsic component of membrane|membrane-bounded organelle|immune response|plasma membrane|intracellular organelle|intracellular|cell periphery|antigen binding|negative regulation of immune system process|protein complex|protein binding|regulation of immune system process|antigen processing and presentation|an…	K06752	major histocompatibility complex, class II[-]	mmu05166|mmu05168|mmu04145|mmu05152|mmu05164|mmu04514|mmu05322|mmu05145|mmu04612|mmu05416|mmu05323|mmu05320|mmu04940|mmu05140|mmu05332|mmu05330|mmu05321|mmu05150|mmu04672|mmu05310	HTLV-I infection - Mus musculus (mouse)|Herpes simplex infection - Mus musculus (mouse)|Phagosome - Mus musculus (mouse)|Tuberculosis - Mus musculus (mouse)|Influenza A - Mus musculus (mouse)|Cell adhesion molecules (CAMs) - Mus musculus (mouse)|Systemic lupus erythematosus - Mus musculus (mouse)|Toxoplasmosis - Mus musculus (mouse)|Antigen processing and presentation - Mus musculus (mouse)|Viral…	17:34238903-34245907	201	67	2.53318	0.721068	2.53318	0.721068	1.81274	4.92e-24	4e-22	UP
ENSMUSG00000038943	Prc1	protein_regulator_of_cytokinesis_1	GO:0005623|GO:0009987|GO:0005488|GO:0016020|GO:0043227|GO:0005886|GO:0043229|GO:0050794|GO:0005622|GO:0071944|GO:0016043|GO:0070938|GO:0005515|GO:0030496|GO:0008283|GO:0005737|GO:0005874|GO:0042802|GO:0008284|GO:0008092|GO:0019899|GO:0051301|GO:0007049|GO:0043231|GO:0006996|GO:0032403|GO:0042127|GO:0007017|GO:0005634|GO:0019900|GO:0005654|GO:0008017|GO:0000226|GO:0007010|GO:0000910|GO:0019894|GO:…	cell|cellular process|binding|membrane|membrane-bounded organelle|plasma membrane|intracellular organelle|regulation of cellular process|intracellular|cell periphery|cellular component organization|contractile ring|protein binding|midbody|cell proliferation|cytoplasm|microtubule|identical protein binding|positive regulation of cell proliferation|cytoskeletal protein binding|enzyme binding|cell di…	-	-	-	-	7:80294450-80316259	264	101	1.18146	0.385986	1.18146	0.385986	1.61395	4.97e-24	4.02e-22	UP
ENSMUSG00000014030	Pax5	paired_box_5	GO:0022414|GO:0001071|GO:0005623|GO:0009987|GO:0005488|GO:0000003|GO:0032991|GO:0007610|GO:0032502|GO:0008152|GO:0003700|GO:0043227|GO:0019222|GO:0009653|GO:0071704|GO:0048523|GO:0043229|GO:0009893|GO:0050794|GO:0006807|GO:0009058|GO:0005622|GO:0044708|GO:0048609|GO:0016043|GO:0009892|GO:0044702|GO:0043234|GO:0048856|GO:0005515|GO:0044237|GO:0019953|GO:0032259|GO:0097159|GO:0030534|GO:0048598|GO:…	reproductive process|nucleic acid binding transcription factor activity|cell|cellular process|binding|reproduction|macromolecular complex|behavior|developmental process|metabolic process|transcription factor activity, sequence-specific DNA binding|membrane-bounded organelle|regulation of metabolic process|anatomical structure morphogenesis|organic substance metabolic process|negative regulation o…	K09383	paired box protein 5[-]	mmu05202	Transcriptional misregulation in cancer - Mus musculus (mouse)	4:44524757-44710487	225	80	1.57408	0.477933	1.57408	0.477933	1.71963	5.39e-24	4.34e-22	UP
ENSMUSG00000032053	Pou2af1	POU_domain_class_2_associating_factor_1	GO:0005623|GO:0009987|GO:0005488|GO:0008152|GO:0043227|GO:0019222|GO:0071704|GO:0043229|GO:0050794|GO:0006807|GO:0009058|GO:0005622|GO:0005515|GO:0044237|GO:0097159|GO:0046483|GO:1901360|GO:0044249|GO:0003676|GO:0006725|GO:0006139|GO:0051171|GO:0043231|GO:0031323|GO:0005634|GO:0010468|GO:0016070|GO:0034645|GO:0009059|GO:0003677|GO:0010467|GO:0051252|GO:0006351|GO:0032774|GO:0006355|GO:2001141|GO:…	cell|cellular process|binding|metabolic process|membrane-bounded organelle|regulation of metabolic process|organic substance metabolic process|intracellular organelle|regulation of cellular process|nitrogen compound metabolic process|biosynthetic process|intracellular|protein binding|cellular metabolic process|organic cyclic compound binding|heterocycle metabolic process|organic cyclic compound m…	-	-	-	-	9:51213690-51240079	166	49	4.44343	1.12007	4.44343	1.12007	1.98808	5.51e-24	4.42e-22	UP
ENSMUSG00000022371	Col14a1	collagen_type_XIV_alpha_1	GO:0050896|GO:0009987|GO:0005576|GO:0005488|GO:0031012|GO:0032991|GO:0032502|GO:0040007|GO:0043227|GO:0007155|GO:0005578|GO:0050794|GO:0016043|GO:0005615|GO:0016049|GO:0043234|GO:0048856|GO:0005515|GO:0048589|GO:1903561|GO:0040008|GO:0050793|GO:0097159|GO:0070062|GO:0045595|GO:0048638|GO:0009888|GO:0048871|GO:0035265|GO:0042592|GO:0003012|GO:0048869|GO:0003676|GO:0055017|GO:0046620|GO:0007507|GO:…	response to stimulus|cellular process|extracellular region|binding|extracellular matrix|macromolecular complex|developmental process|growth|membrane-bounded organelle|cell adhesion|proteinaceous extracellular matrix|regulation of cellular process|cellular component organization|extracellular space|cell growth|protein complex|anatomical structure development|protein binding|developmental growth|ex…	K08133	collagen, type XIV, alpha[-]	mmu04974	Protein digestion and absorption - Mus musculus (mouse)	15:55307750-55520803	1304	694	9.62664	4.37514	9.62664	4.37514	1.1377	6.54e-24	5.22e-22	UP
ENSMUSG00000022877	Hrg	histidine_rich_glycoprotein	GO:0050896|GO:0009987|GO:0005576|GO:0023052|GO:0005488|GO:0002376|GO:0007610|GO:0032502|GO:0008152|GO:0040007|GO:0040011|GO:0051707|GO:0044089|GO:0009607|GO:0048646|GO:0043227|GO:0006955|GO:0007155|GO:0019222|GO:0023051|GO:0009653|GO:0050795|GO:0071704|GO:0002684|GO:0048523|GO:0048870|GO:0009605|GO:0048521|GO:0050794|GO:0043167|GO:0097367|GO:0016043|GO:0030234|GO:0006950|GO:0040013|GO:0072562|GO:…	response to stimulus|cellular process|extracellular region|signaling|binding|immune system process|behavior|developmental process|metabolic process|growth|locomotion|response to other organism|positive regulation of cellular component biogenesis|response to biotic stimulus|anatomical structure formation involved in morphogenesis|membrane-bounded organelle|immune response|cell adhesion|regulation …	-	-	-	-	16:22951072-22961656	3745	2110	148.344	71.3733	148.344	71.3733	1.05549	7.5e-24	5.96e-22	UP
ENSMUSG00000034245	Hdac11	histone_deacetylase_11	GO:0005623|GO:0009987|GO:0005576|GO:0005488|GO:0003824|GO:0032991|GO:0016020|GO:0032502|GO:0008152|GO:0043227|GO:0016787|GO:0019222|GO:0005886|GO:0071704|GO:0043229|GO:0050794|GO:0006807|GO:0009058|GO:0005622|GO:0071944|GO:0016043|GO:0043234|GO:0048856|GO:0005515|GO:1903561|GO:0044237|GO:0070062|GO:0019213|GO:0046483|GO:0005737|GO:1901360|GO:0044249|GO:0019538|GO:0016570|GO:0008134|GO:0048869|GO:…	cell|cellular process|extracellular region|binding|catalytic activity|macromolecular complex|membrane|developmental process|metabolic process|membrane-bounded organelle|hydrolase activity|regulation of metabolic process|plasma membrane|organic substance metabolic process|intracellular organelle|regulation of cellular process|nitrogen compound metabolic process|biosynthetic process|intracellular|c…	K11418	histone deacetylase 11[3.5.1.98]	mmu05203|mmu05034	Viral carcinogenesis - Mus musculus (mouse)|Alcoholism - Mus musculus (mouse)	6:91156665-91174692	244	92	3.24165	1.04376	3.24165	1.04376	1.63493	7.53e-24	5.96e-22	UP
ENSMUSG00000026837	Col5a1	collagen_type_V_alpha_1	GO:0050896|GO:0009987|GO:0005576|GO:0005198|GO:0005488|GO:0031012|GO:0032991|GO:0032502|GO:0008152|GO:0040011|GO:0048646|GO:0043227|GO:0007155|GO:0009653|GO:0005578|GO:0071704|GO:0048523|GO:0048870|GO:0050794|GO:0005201|GO:0009058|GO:0043167|GO:0097367|GO:0016043|GO:0005583|GO:0006950|GO:0005604|GO:0043234|GO:0048856|GO:0005515|GO:1903561|GO:0050793|GO:0070062|GO:0045595|GO:0048598|GO:0009611|GO:…	response to stimulus|cellular process|extracellular region|structural molecule activity|binding|extracellular matrix|macromolecular complex|developmental process|metabolic process|locomotion|anatomical structure formation involved in morphogenesis|membrane-bounded organelle|cell adhesion|anatomical structure morphogenesis|proteinaceous extracellular matrix|organic substance metabolic process|nega…	K19721	collagen, type V/XI/XXIV/XXVII, alpha[-]	mmu04974	Protein digestion and absorption - Mus musculus (mouse)	2:27886425-28039514	282	113	2.20533	0.754634	2.20533	0.754634	1.54715	8.1e-24	6.38e-22	UP
ENSMUSG00000022871	Fetub	fetuin_beta	GO:0022414|GO:0009987|GO:0005576|GO:0000003|GO:0008152|GO:0043227|GO:0019222|GO:0071704|GO:0048523|GO:0050794|GO:0030234|GO:0009892|GO:0044702|GO:0005615|GO:1903561|GO:0044237|GO:0019953|GO:0070062|GO:0043086|GO:0050790|GO:0031324|GO:0019538|GO:0009566|GO:0035036|GO:0031982|GO:0008037|GO:0004857|GO:0031323|GO:0044092|GO:0032269|GO:0051346|GO:0051246|GO:0044267|GO:0051248|GO:0007339|GO:0007338|GO:…	reproductive process|cellular process|extracellular region|reproduction|metabolic process|membrane-bounded organelle|regulation of metabolic process|organic substance metabolic process|negative regulation of cellular process|regulation of cellular process|enzyme regulator activity|negative regulation of metabolic process|single organism reproductive process|extracellular space|extracellular vesic…	-	-	-	-	16:22918382-22939766	3419	1928	98.0529	47.2176	98.0529	47.2176	1.05424	8.85e-24	6.94e-22	UP
ENSMUSG00000070354	Gm21975	predicted_gene_21975	GO:0016020|GO:0031224|GO:0016021	membrane|intrinsic component of membrane|integral component of membrane	-	-	-	-	11:79513385-79530589	106	20	1.76075	0.283697	1.76075	0.283697	2.63377	1e-23	7.83e-22	UP
ENSMUSG00000022546	Gpt	glutamic_pyruvic_transaminase_soluble	GO:0005623|GO:0009987|GO:0005576|GO:0005488|GO:0003824|GO:0008152|GO:0043227|GO:0071704|GO:0016740|GO:0006807|GO:0009058|GO:0005622|GO:0043167|GO:0048037|GO:1903561|GO:0044237|GO:0009056|GO:0097159|GO:0070062|GO:0005737|GO:0030170|GO:0031982|GO:0006082|GO:0006520|GO:0043168|GO:0009063|GO:0008483|GO:0019752|GO:0046395|GO:0004021|GO:0042851|GO:0042853	cell|cellular process|extracellular region|binding|catalytic activity|metabolic process|membrane-bounded organelle|organic substance metabolic process|transferase activity|nitrogen compound metabolic process|biosynthetic process|intracellular|ion binding|cofactor binding|extracellular vesicle|cellular metabolic process|catabolic process|organic cyclic compound binding|extracellular exosome|cytopl…	K00814	alanine transaminase[2.6.1.2]	mmu01100|mmu01200|mmu01230|mmu00250|mmu01210|mmu00220	Metabolic pathways - Mus musculus (mouse)|Carbon metabolism - Mus musculus (mouse)|Biosynthesis of amino acids - Mus musculus (mouse)|Alanine, aspartate and glutamate metabolism - Mus musculus (mouse)|2-Oxocarboxylic acid metabolism - Mus musculus (mouse)|Arginine biosynthesis - Mus musculus (mouse)	15:76696764-76699674	307	127	12.0563	4.25909	12.0563	4.25909	1.50117	1.09e-23	8.48e-22	UP
ENSMUSG00000076609	Igkc	immunoglobulin_kappa_constant	GO:0050896|GO:0005623|GO:0009987|GO:0005576|GO:0023052|GO:0005488|GO:0002376|GO:0032991|GO:0016020|GO:0032502|GO:0008152|GO:0051707|GO:0009607|GO:0006955|GO:0005886|GO:0071704|GO:0002684|GO:0009605|GO:0050794|GO:0009986|GO:0071944|GO:0016043|GO:0042571|GO:0006950|GO:0003823|GO:0072562|GO:0051716|GO:0005615|GO:0043234|GO:0002253|GO:0048856|GO:0005515|GO:0002682|GO:0002520|GO:0006959|GO:0006810|GO:…	response to stimulus|cell|cellular process|extracellular region|signaling|binding|immune system process|macromolecular complex|membrane|developmental process|metabolic process|response to other organism|response to biotic stimulus|immune response|plasma membrane|organic substance metabolic process|positive regulation of immune system process|response to external stimulus|regulation of cellular pr…	-	-	-	-	6:70726435-70726966	2067	1142	266.867	125.909	266.867	125.909	1.08374	1.19e-23	9.21e-22	UP
ENSMUSG00000000301	Pemt	phosphatidylethanolamine_N_methyltransferase	GO:0050896|GO:0005623|GO:0009987|GO:0005488|GO:0003824|GO:0016020|GO:0008152|GO:0031224|GO:0043227|GO:0005789|GO:0031090|GO:0019222|GO:0005886|GO:0071704|GO:0048523|GO:0043229|GO:0016740|GO:0051050|GO:0009893|GO:0009605|GO:0050794|GO:0006807|GO:0009058|GO:0005622|GO:0043167|GO:0051641|GO:0071944|GO:0012505|GO:0016043|GO:0042995|GO:0008289|GO:0044237|GO:0042175|GO:0032259|GO:0008283|GO:1903829|GO:…	response to stimulus|cell|cellular process|binding|catalytic activity|membrane|metabolic process|intrinsic component of membrane|membrane-bounded organelle|endoplasmic reticulum membrane|organelle membrane|regulation of metabolic process|plasma membrane|organic substance metabolic process|negative regulation of cellular process|intracellular organelle|transferase activity|positive regulation of t…	K00551	phosphatidylethanolamine N-methyltransferase[2.1.1.17]	mmu01100|mmu00564	Metabolic pathways - Mus musculus (mouse)|Glycerophospholipid metabolism - Mus musculus (mouse)	11:59970614-60046489	337	146	7.54961	2.79307	7.54961	2.79307	1.43455	1.37e-23	1.06e-21	UP
ENSMUSG00000079018	Ly6c1	lymphocyte_antigen_6_complex_locus_C1	GO:0005623|GO:0016020|GO:0031224|GO:0005886|GO:0009986|GO:0071944|GO:0031225|GO:0009897	cell|membrane|intrinsic component of membrane|plasma membrane|cell surface|cell periphery|anchored component of membrane|external side of plasma membrane	-	-	-	-	15:75044018-75048830	200	69	4.17162	1.22903	4.17162	1.22903	1.76309	1.41e-23	1.08e-21	UP
ENSMUSG00000027597	Ahcy	S_adenosylhomocysteine_hydrolase	GO:0005623|GO:0009987|GO:0005488|GO:0003824|GO:0008152|GO:0043227|GO:0016787|GO:0043229|GO:0005622|GO:0005515|GO:0044237|GO:0005737|GO:0006730|GO:0031982|GO:0043231|GO:0031988|GO:0031410|GO:0016023|GO:0004013|GO:0042470	cell|cellular process|binding|catalytic activity|metabolic process|membrane-bounded organelle|hydrolase activity|intracellular organelle|intracellular|protein binding|cellular metabolic process|cytoplasm|one-carbon metabolic process|vesicle|intracellular membrane-bounded organelle|membrane-bounded vesicle|cytoplasmic vesicle|cytoplasmic, membrane-bounded vesicle|adenosylhomocysteinase activity|me…	K01251	adenosylhomocysteinase[3.3.1.1]	mmu01100|mmu00270	Metabolic pathways - Mus musculus (mouse)|Cysteine and methionine metabolism - Mus musculus (mouse)	2:155059310-155074497	1601	876	34.9542	16.3323	34.9542	16.3323	1.09774	1.47e-23	1.13e-21	UP
ENSMUSG00000063354	Slc39a4	solute_carrier_family_39_zinc_transporter_member_4	GO:0050896|GO:0005215|GO:0005623|GO:0009987|GO:0005576|GO:0016020|GO:0031224|GO:0043227|GO:0031090|GO:0005886|GO:0043229|GO:0045177|GO:0009605|GO:0005622|GO:0071944|GO:0012505|GO:0006950|GO:0051716|GO:1903561|GO:0022857|GO:0070062|GO:0019725|GO:0006810|GO:0033554|GO:0009991|GO:0005737|GO:0098588|GO:0022891|GO:0007154|GO:0042592|GO:0055085|GO:0031668|GO:0016324|GO:0042594|GO:0031982|GO:0043231|GO:…	response to stimulus|transporter activity|cell|cellular process|extracellular region|membrane|intrinsic component of membrane|membrane-bounded organelle|organelle membrane|plasma membrane|intracellular organelle|apical part of cell|response to external stimulus|intracellular|cell periphery|endomembrane system|response to stress|cellular response to stimulus|extracellular vesicle|transmembrane tra…	K14710	solute carrier family 39 (zinc transporter), member 4[-]	mmu04978	Mineral absorption - Mus musculus (mouse)	15:76612385-76616852	594	293	18.345	7.72743	18.345	7.72743	1.24733	1.51e-23	1.15e-21	UP
ENSMUSG00000045382	Cxcr4	chemokine_C_X_C_motif_receptor_4	GO:0022414|GO:0050896|GO:0030054|GO:0005623|GO:0009987|GO:0005576|GO:0023052|GO:0005488|GO:0000003|GO:0004871|GO:0002376|GO:0016020|GO:0007610|GO:0032502|GO:0008152|GO:0040011|GO:0008144|GO:0030427|GO:0031224|GO:0048646|GO:0043227|GO:0005911|GO:0007155|GO:0019222|GO:0005886|GO:0009653|GO:0050795|GO:0071704|GO:0043229|GO:0048870|GO:0009893|GO:0009605|GO:0050794|GO:0038023|GO:0005622|GO:0031252|GO:…	reproductive process|response to stimulus|cell junction|cell|cellular process|extracellular region|signaling|binding|reproduction|signal transducer activity|immune system process|membrane|behavior|developmental process|metabolic process|locomotion|drug binding|site of polarized growth|intrinsic component of membrane|anatomical structure formation involved in morphogenesis|membrane-bounded organel…	K04189	C-X-C chemokine receptor type 4[-]	mmu05200|mmu04144|mmu04060|mmu04062|mmu04360|mmu04670|mmu04672	Pathways in cancer - Mus musculus (mouse)|Endocytosis - Mus musculus (mouse)|Cytokine-cytokine receptor interaction - Mus musculus (mouse)|Chemokine signaling pathway - Mus musculus (mouse)|Axon guidance - Mus musculus (mouse)|Leukocyte transendothelial migration - Mus musculus (mouse)|Intestinal immune network for IgA production - Mus musculus (mouse)	1:128588199-128592293	295	122	7.48516	2.64347	7.48516	2.64347	1.5016	1.87e-23	1.42e-21	UP
ENSMUSG00000035540	Gc	group_specific_component	GO:0022414|GO:0050896|GO:0005215|GO:0005623|GO:0005576|GO:0005488|GO:0000003|GO:0032502|GO:0008152|GO:0043227|GO:0071704|GO:0009605|GO:0005622|GO:0042995|GO:0072562|GO:0005615|GO:0008289|GO:0048856|GO:0005515|GO:1903561|GO:0036094|GO:0051183|GO:0097159|GO:0070062|GO:0006810|GO:0009991|GO:0009725|GO:0005737|GO:1901360|GO:0005496|GO:0048732|GO:0019842|GO:0043178|GO:0008092|GO:0043005|GO:0031982|GO:…	reproductive process|response to stimulus|transporter activity|cell|extracellular region|binding|reproduction|developmental process|metabolic process|membrane-bounded organelle|organic substance metabolic process|response to external stimulus|intracellular|cell projection|blood microparticle|extracellular space|lipid binding|anatomical structure development|protein binding|extracellular vesicle|s…	-	-	-	-	5:89417522-89457898	19180	11187	673.858	335.636	673.858	335.636	1.00555	2.6e-23	1.96e-21	UP
ENSMUSG00000105096	Gbp10	guanylate_binding_protein_10	GO:0005488|GO:0003824|GO:0008152|GO:0016787|GO:0043167|GO:0097367|GO:0036094|GO:0097159|GO:0001882|GO:0016817|GO:0000166|GO:0043168|GO:0017076|GO:0001883|GO:0016818|GO:0032549|GO:0032561|GO:0005525|GO:0016462|GO:0019001|GO:0017111|GO:0003924	binding|catalytic activity|metabolic process|hydrolase activity|ion binding|carbohydrate derivative binding|small molecule binding|organic cyclic compound binding|nucleoside binding|hydrolase activity, acting on acid anhydrides|nucleotide binding|anion binding|purine nucleotide binding|purine nucleoside binding|hydrolase activity, acting on acid anhydrides, in phosphorus-containing anhydrides|rib…	-	-	-	-	5:105215699-105239533	132	34	2.14288	0.471352	2.14288	0.471352	2.18467	2.72e-23	2.05e-21	UP
ENSMUSG00000025991	Cps1	carbamoyl_phosphate_synthetase_1	GO:0050896|GO:0005623|GO:0009987|GO:0005488|GO:0003824|GO:0032991|GO:0016020|GO:0032502|GO:0008152|GO:0051707|GO:0009607|GO:0043227|GO:0031090|GO:0016787|GO:0072341|GO:0071704|GO:0043229|GO:0016874|GO:0009605|GO:0006807|GO:0009058|GO:0005622|GO:0043167|GO:0097367|GO:0042645|GO:0006950|GO:0051716|GO:0008289|GO:0043234|GO:0048856|GO:0005515|GO:0044237|GO:0036094|GO:0009056|GO:0097159|GO:0035295|GO:…	response to stimulus|cell|cellular process|binding|catalytic activity|macromolecular complex|membrane|developmental process|metabolic process|response to other organism|response to biotic stimulus|membrane-bounded organelle|organelle membrane|hydrolase activity|modified amino acid binding|organic substance metabolic process|intracellular organelle|ligase activity|response to external stimulus|nit…	K01948	carbamoyl-phosphate synthase (ammonia)[6.3.4.16]	mmu01100|mmu01200|mmu01230|mmu00250|mmu00220|mmu00910	Metabolic pathways - Mus musculus (mouse)|Carbon metabolism - Mus musculus (mouse)|Biosynthesis of amino acids - Mus musculus (mouse)|Alanine, aspartate and glutamate metabolism - Mus musculus (mouse)|Arginine biosynthesis - Mus musculus (mouse)|Nitrogen metabolism - Mus musculus (mouse)	1:67123026-67231259	4616	2665	57.0753	28.1394	57.0753	28.1394	1.02027	2.78e-23	2.08e-21	UP
ENSMUSG00000095079	Igha	immunoglobulin_heavy_constant_alpha	GO:0005488|GO:0005515	binding|protein binding	-	-	-	-	12:113254830-113260236	1234	672	28.2433	13.1343	28.2433	13.1343	1.10458	3.01e-23	2.25e-21	UP
ENSMUSG00000017868	Sgk2	serum_glucocorticoid_regulated_kinase_2	GO:0050896|GO:0005623|GO:0009987|GO:0023052|GO:0005488|GO:0003824|GO:0008152|GO:0040007|GO:0043227|GO:0071704|GO:0043229|GO:0016740|GO:0051050|GO:0050794|GO:0005622|GO:0043167|GO:0097367|GO:0016043|GO:0051716|GO:0016049|GO:0044237|GO:0016247|GO:0036094|GO:0040008|GO:0008283|GO:0097159|GO:0017081|GO:0019725|GO:0006793|GO:0006810|GO:0005737|GO:0007154|GO:0042592|GO:0032411|GO:0017080|GO:0019538|GO:…	response to stimulus|cell|cellular process|signaling|binding|catalytic activity|metabolic process|growth|membrane-bounded organelle|organic substance metabolic process|intracellular organelle|transferase activity|positive regulation of transport|regulation of cellular process|intracellular|ion binding|carbohydrate derivative binding|cellular component organization|cellular response to stimulus|ce…	K13303	serum/glucocorticoid-regulated kinase 2[2.7.11.1]	mmu04151|mmu04068	PI3K-Akt signaling pathway - Mus musculus (mouse)|FoxO signaling pathway - Mus musculus (mouse)	2:162987330-163014127	182	61	2.60433	0.745405	2.60433	0.745405	1.80482	3.04e-23	2.26e-21	UP
ENSMUSG00000020330	Hmmr	hyaluronan_mediated_motility_receptor_RHAMM_	GO:0005623|GO:0005488|GO:0016020|GO:0005622|GO:0009986|GO:0097367|GO:0005515|GO:0005737|GO:0005539|GO:0005540	cell|binding|membrane|intracellular|cell surface|carbohydrate derivative binding|protein binding|cytoplasm|glycosaminoglycan binding|hyaluronic acid binding	K06267	hyaluronan-mediated motility receptor[-]	mmu04512	ECM-receptor interaction - Mus musculus (mouse)	11:40701395-40733422	77	9	0.888875	0.0887155	0.888875	0.0887155	3.32472	3.27e-23	2.42e-21	UP
ENSMUSG00000024747	Aldh1a7	aldehyde_dehydrogenase_family_1_subfamily_A7	GO:0005623|GO:0003824|GO:0008152|GO:0071704|GO:0005622|GO:0016491|GO:0009056|GO:0005737|GO:0055114|GO:0016903|GO:0006066|GO:0016620|GO:0046164|GO:0004028|GO:0001758|GO:0004029|GO:0018479|GO:0006067|GO:0006068	cell|catalytic activity|metabolic process|organic substance metabolic process|intracellular|oxidoreductase activity|catabolic process|cytoplasm|oxidation-reduction process|oxidoreductase activity, acting on the aldehyde or oxo group of donors|alcohol metabolic process|oxidoreductase activity, acting on the aldehyde or oxo group of donors, NAD or NADP as acceptor|alcohol catabolic process|3-chloro…	K07249	retinal dehydrogenase[1.2.1.36]	mmu01100|mmu00830	Metabolic pathways - Mus musculus (mouse)|Retinol metabolism - Mus musculus (mouse)	19:20692953-20727562	344	153	11.4366	4.34372	11.4366	4.34372	1.39665	4.78e-23	3.53e-21	UP
ENSMUSG00000071652	Ints5	integrator_complex_subunit_5	GO:0005623|GO:0009987|GO:0005488|GO:0032991|GO:0016020|GO:0008152|GO:0031224|GO:0043227|GO:0071704|GO:0043229|GO:0006807|GO:0005622|GO:0043234|GO:0005515|GO:0044237|GO:0046483|GO:1901360|GO:0032039|GO:0030880|GO:0006725|GO:0006139|GO:0043231|GO:0016021|GO:0005634|GO:0005654|GO:0016070|GO:0010467|GO:1990234|GO:0031981|GO:0006396|GO:0016591|GO:0016073|GO:0016180	cell|cellular process|binding|macromolecular complex|membrane|metabolic process|intrinsic component of membrane|membrane-bounded organelle|organic substance metabolic process|intracellular organelle|nitrogen compound metabolic process|intracellular|protein complex|protein binding|cellular metabolic process|heterocycle metabolic process|organic cyclic compound metabolic process|integrator complex|…	-	-	-	-	19:8888926-8897890	230	89	3.38716	1.11927	3.38716	1.11927	1.59752	5.34e-23	3.93e-21	UP
ENSMUSG00000069300	Hist1h2bj	histone_cluster_1_H2bj	GO:0005623|GO:0005488|GO:0032991|GO:0043227|GO:0043229|GO:0000785|GO:0005622|GO:0032993|GO:0043234|GO:0005515|GO:0097159|GO:0003676|GO:0000786|GO:0043231|GO:0046983|GO:0005634|GO:0005654|GO:0003677|GO:0005694|GO:0046982|GO:0031981	cell|binding|macromolecular complex|membrane-bounded organelle|intracellular organelle|chromatin|intracellular|protein-DNA complex|protein complex|protein binding|organic cyclic compound binding|nucleic acid binding|nucleosome|intracellular membrane-bounded organelle|protein dimerization activity|nucleus|nucleoplasm|DNA binding|chromosome|protein heterodimerization activity|nuclear lumen	K11252	histone H2B[-]	mmu05203|mmu05034|mmu05322	Viral carcinogenesis - Mus musculus (mouse)|Alcoholism - Mus musculus (mouse)|Systemic lupus erythematosus - Mus musculus (mouse)	13:22043214-22043676	105	21	15.5767	2.66041	15.5767	2.66041	2.54967	8.26e-23	6.05e-21	UP
ENSMUSG00000100210	Hist1h3f	histone_cluster_1_H3f	GO:0005623|GO:0009987|GO:0005488|GO:0032991|GO:0008152|GO:0043227|GO:0019222|GO:0071704|GO:0048523|GO:0043229|GO:0050794|GO:0000785|GO:0006807|GO:0009058|GO:0005622|GO:0016043|GO:0032993|GO:0009892|GO:0043234|GO:0005515|GO:0044237|GO:0097159|GO:0046483|GO:1901360|GO:0031324|GO:0009890|GO:0044249|GO:0003676|GO:0006725|GO:0006139|GO:0051171|GO:0000786|GO:0016458|GO:0043231|GO:0006996|GO:0031323|GO:…	cell|cellular process|binding|macromolecular complex|metabolic process|membrane-bounded organelle|regulation of metabolic process|organic substance metabolic process|negative regulation of cellular process|intracellular organelle|regulation of cellular process|chromatin|nitrogen compound metabolic process|biosynthetic process|intracellular|cellular component organization|protein-DNA complex|negat…	K11253	histone H3[-]	mmu05034|mmu05202|mmu05322	Alcoholism - Mus musculus (mouse)|Transcriptional misregulation in cancer - Mus musculus (mouse)|Systemic lupus erythematosus - Mus musculus (mouse)	13:23544465-23545312	560	283	45.3585	19.5746	45.3585	19.5746	1.21239	9.5e-23	6.93e-21	UP
ENSMUSG00000003518	Dusp3	dual_specificity_phosphatase_3_vaccinia_virus_phosphatase_VH1_related_	GO:0050896|GO:0005623|GO:0009987|GO:0005576|GO:0023052|GO:0005488|GO:0003824|GO:0002376|GO:0016020|GO:0008152|GO:0043227|GO:0006955|GO:0016787|GO:0007155|GO:0019222|GO:0005886|GO:0023051|GO:0071704|GO:0002684|GO:0048523|GO:0043229|GO:0050794|GO:0005622|GO:0071944|GO:0009892|GO:0006950|GO:0051716|GO:0002683|GO:0002253|GO:0005515|GO:1903561|GO:0044237|GO:0002682|GO:0023057|GO:0070062|GO:0016788|GO:…	response to stimulus|cell|cellular process|extracellular region|signaling|binding|catalytic activity|immune system process|membrane|metabolic process|membrane-bounded organelle|immune response|hydrolase activity|cell adhesion|regulation of metabolic process|plasma membrane|regulation of signaling|organic substance metabolic process|positive regulation of immune system process|negative regulation …	K17614	dual specificity phosphatase 3[3.1.3.48]	mmu04010	MAPK signaling pathway - Mus musculus (mouse)	11:101971143-101987013	2958	1729	35.9407	17.9398	35.9407	17.9398	1.00245	9.93e-23	7.18e-21	UP
ENSMUSG00000022445	Cyp2d26	cytochrome_P450_family_2_subfamily_d_polypeptide_26	GO:0022414|GO:0050896|GO:0005623|GO:0005488|GO:0000003|GO:0003824|GO:0008152|GO:0043227|GO:0043229|GO:0005622|GO:0043167|GO:0016491|GO:0097159|GO:0016705|GO:0043169|GO:0055114|GO:0046906|GO:0007565|GO:0043231|GO:0042493|GO:0020037|GO:0046872|GO:0046914|GO:0005506	reproductive process|response to stimulus|cell|binding|reproduction|catalytic activity|metabolic process|membrane-bounded organelle|intracellular organelle|intracellular|ion binding|oxidoreductase activity|organic cyclic compound binding|oxidoreductase activity, acting on paired donors, with incorporation or reduction of molecular oxygen|cation binding|oxidation-reduction process|tetrapyrrole bin…	K07414	cytochrome P450, family 2, subfamily D[1.14.14.1]	mmu04726|mmu00140	Serotonergic synapse - Mus musculus (mouse)|Steroid hormone biosynthesis - Mus musculus (mouse)	15:82790107-82794245	1444	812	60.2932	28.9529	60.2932	28.9529	1.05829	1.07e-22	7.7e-21	UP
ENSMUSG00000033952	Aspm	asp_abnormal_spindle_like_microcephaly_associated_Drosophila_	GO:0022414|GO:0050896|GO:0005623|GO:0009987|GO:0023052|GO:0005488|GO:0000003|GO:0032502|GO:0040007|GO:0040011|GO:0043227|GO:0023051|GO:0048523|GO:0043229|GO:0048870|GO:0051321|GO:0050794|GO:0005622|GO:0048609|GO:0051641|GO:0016043|GO:0003006|GO:0044702|GO:0051716|GO:0098727|GO:0048856|GO:0005515|GO:0048589|GO:0019953|GO:0050793|GO:0030496|GO:0008283|GO:0045595|GO:0051782|GO:0061351|GO:0007548|GO:…	reproductive process|response to stimulus|cell|cellular process|signaling|binding|reproduction|developmental process|growth|locomotion|membrane-bounded organelle|regulation of signaling|negative regulation of cellular process|intracellular organelle|cell motility|meiotic cell cycle|regulation of cellular process|intracellular|multicellular organismal reproductive process|cellular localization|cel…	-	-	-	-	1:139454772-139494091	157	48	0.768451	0.200629	0.768451	0.200629	1.93743	1.14e-22	8.21e-21	UP
ENSMUSG00000031886	Ces2e	carboxylesterase_2E	GO:0005623|GO:0005576|GO:0003824|GO:0008152|GO:0043227|GO:0016787|GO:0043229|GO:0005622|GO:0012505|GO:0005615|GO:0016788|GO:0005783|GO:0005737|GO:0043231|GO:0052689	cell|extracellular region|catalytic activity|metabolic process|membrane-bounded organelle|hydrolase activity|intracellular organelle|intracellular|endomembrane system|extracellular space|hydrolase activity, acting on ester bonds|endoplasmic reticulum|cytoplasm|intracellular membrane-bounded organelle|carboxylic ester hydrolase activity	K03927	carboxylesterase 2[3.1.1.56]	mmu00983	Drug metabolism - other enzymes - Mus musculus (mouse)	8:104926260-104934672	1875	1071	40.8584	19.9299	40.8584	19.9299	1.0357	1.19e-22	8.49e-21	UP
ENSMUSG00000014453	Blk	B_lymphoid_kinase	GO:0050896|GO:0005623|GO:0009987|GO:0023052|GO:0005488|GO:0003824|GO:0002376|GO:0016020|GO:0032502|GO:0008152|GO:0006955|GO:0007155|GO:0005886|GO:0023051|GO:0071704|GO:0002684|GO:0016740|GO:0051050|GO:0050794|GO:0005622|GO:0043167|GO:0097367|GO:0051641|GO:0071944|GO:0006950|GO:0051716|GO:0002253|GO:0048856|GO:0005515|GO:0044237|GO:0036094|GO:0002682|GO:0008283|GO:0019898|GO:0002520|GO:0097159|GO:…	response to stimulus|cell|cellular process|signaling|binding|catalytic activity|immune system process|membrane|developmental process|metabolic process|immune response|cell adhesion|plasma membrane|regulation of signaling|organic substance metabolic process|positive regulation of immune system process|transferase activity|positive regulation of transport|regulation of cellular process|intracellula…	-	-	-	-	14:63372837-63417187	74	9	2.05363	0.213276	2.05363	0.213276	3.26739	1.55e-22	1.1e-20	UP
ENSMUSG00000047638	Nr1h4	nuclear_receptor_subfamily_1_group_H_member_4	GO:0050896|GO:0001071|GO:0000988|GO:0005623|GO:0009987|GO:0023052|GO:0005488|GO:0004871|GO:0032991|GO:0032502|GO:0008152|GO:0051707|GO:0009607|GO:0003700|GO:0004879|GO:0043227|GO:0019222|GO:0071704|GO:0048523|GO:0043229|GO:0009893|GO:0009605|GO:0050794|GO:0000785|GO:0006807|GO:0009058|GO:0038023|GO:0005622|GO:0043167|GO:0009892|GO:0006808|GO:0051716|GO:0008289|GO:0033218|GO:0004872|GO:0048856|GO:…	response to stimulus|nucleic acid binding transcription factor activity|transcription factor activity, protein binding|cell|cellular process|signaling|binding|signal transducer activity|macromolecular complex|developmental process|metabolic process|response to other organism|response to biotic stimulus|transcription factor activity, sequence-specific DNA binding|RNA polymerase II transcription fa…	K08537	farnesoid X receptor[-]	mmu04976	Bile secretion - Mus musculus (mouse)	10:89454234-89533585	275	118	5.97362	2.18887	5.97362	2.18887	1.44842	2.05e-22	1.46e-20	UP
ENSMUSG00000051504	Siglech	sialic_acid_binding_Ig_like_lectin_H	GO:0005623|GO:0005488|GO:0016020|GO:0031224|GO:0009986|GO:0030246|GO:0004872|GO:0005515|GO:0006810|GO:0038024|GO:0016021|GO:0016192|GO:0006897|GO:0006898	cell|binding|membrane|intrinsic component of membrane|cell surface|carbohydrate binding|receptor activity|protein binding|transport|cargo receptor activity|integral component of membrane|vesicle-mediated transport|endocytosis|receptor-mediated endocytosis	K06473	CD33 antigen[-]	mmu04640	Hematopoietic cell lineage - Mus musculus (mouse)	7:55768178-55778925	166	55	1.41304	0.3998	1.41304	0.3998	1.82145	2.66e-22	1.87e-20	UP
ENSMUSG00000096807	Hist1h2bm	histone_cluster_1_H2bm	GO:0005623|GO:0009987|GO:0005576|GO:0005488|GO:0032991|GO:0043227|GO:0043229|GO:0000785|GO:0005622|GO:0016043|GO:0032993|GO:0043234|GO:0005515|GO:1903561|GO:0097159|GO:0070062|GO:0003676|GO:0031982|GO:0000786|GO:0043231|GO:0006996|GO:0046983|GO:0022607|GO:0000790|GO:0005634|GO:0005654|GO:0051276|GO:0003677|GO:0006461|GO:0005694|GO:0046982|GO:0000788|GO:0000228|GO:0006325|GO:0031981|GO:0065004|GO:…	cell|cellular process|extracellular region|binding|macromolecular complex|membrane-bounded organelle|intracellular organelle|chromatin|intracellular|cellular component organization|protein-DNA complex|protein complex|protein binding|extracellular vesicle|organic cyclic compound binding|extracellular exosome|nucleic acid binding|vesicle|nucleosome|intracellular membrane-bounded organelle|organelle…	K11252	histone H2B[-]	mmu05203|mmu05034|mmu05322	Viral carcinogenesis - Mus musculus (mouse)|Alcoholism - Mus musculus (mouse)|Systemic lupus erythematosus - Mus musculus (mouse)	13:21722098-21722478	123	32	22.1742	4.9263	22.1742	4.9263	2.1703	2.75e-22	1.92e-20	UP
ENSMUSG00000026605	Cenpf	centromere_protein_F	GO:0005623|GO:0009987|GO:0005488|GO:0032991|GO:0032502|GO:0008152|GO:0043227|GO:0019222|GO:0071704|GO:0048523|GO:0043229|GO:0050794|GO:0006807|GO:0009058|GO:0005622|GO:0051641|GO:0012505|GO:0009892|GO:0043234|GO:0048856|GO:0005515|GO:0044237|GO:0050793|GO:0030496|GO:0007059|GO:0000940|GO:0006810|GO:0051640|GO:0046483|GO:0009888|GO:0005737|GO:1901360|GO:0031324|GO:0009890|GO:0044249|GO:0045502|GO:…	cell|cellular process|binding|macromolecular complex|developmental process|metabolic process|membrane-bounded organelle|regulation of metabolic process|organic substance metabolic process|negative regulation of cellular process|intracellular organelle|regulation of cellular process|nitrogen compound metabolic process|biosynthetic process|intracellular|cellular localization|endomembrane system|neg…	-	-	-	-	1:189640606-189688086	226	90	0.866382	0.29463	0.866382	0.29463	1.5561	2.78e-22	1.94e-20	UP
ENSMUSG00000016494	Cd34	CD34_antigen	GO:0050896|GO:0005623|GO:0009987|GO:0005576|GO:0023052|GO:0005488|GO:0002376|GO:0032991|GO:0016020|GO:0032502|GO:0008152|GO:0040011|GO:0031224|GO:0048646|GO:0043227|GO:0007155|GO:0019222|GO:0005886|GO:0009653|GO:0071704|GO:0048523|GO:0043229|GO:0051050|GO:0050900|GO:0048870|GO:0009893|GO:0045177|GO:0009605|GO:0050794|GO:0006807|GO:0009058|GO:0005622|GO:0043167|GO:0009986|GO:0051641|GO:0071944|GO:…	response to stimulus|cell|cellular process|extracellular region|signaling|binding|immune system process|macromolecular complex|membrane|developmental process|metabolic process|locomotion|intrinsic component of membrane|anatomical structure formation involved in morphogenesis|membrane-bounded organelle|cell adhesion|regulation of metabolic process|plasma membrane|anatomical structure morphogenesis…	K06474	CD34 antigen[-]	mmu04514|mmu04640	Cell adhesion molecules (CAMs) - Mus musculus (mouse)|Hematopoietic cell lineage - Mus musculus (mouse)	1:194938819-194961279	389	187	2.71726	1.11547	2.71726	1.11547	1.2845	3.29e-22	2.28e-20	UP
ENSMUSG00000103808	Gm37060	predicted_gene_37060	-	-	-	-	-	-	1:157404325-157406721	23	517	0.659054	12.651	0.659054	12.651	-4.26271	3.33e-22	2.3e-20	DOWN
ENSMUSG00000022416	Cacna1i	calcium_channel_voltage_dependent_alpha_1I_subunit	GO:0005215|GO:0005623|GO:0009987|GO:0023052|GO:0005488|GO:0032991|GO:0016020|GO:0031224|GO:0005886|GO:0050794|GO:0071944|GO:0043234|GO:0005515|GO:0022857|GO:0006810|GO:0030431|GO:0022891|GO:0007154|GO:0055085|GO:1902495|GO:0042391|GO:0098797|GO:0050877|GO:0016021|GO:0034765|GO:0034220|GO:0006811|GO:0043269|GO:0034702|GO:0051899|GO:0015267|GO:0005891|GO:0001508|GO:0015075|GO:0019226|GO:0086010|GO:…	transporter activity|cell|cellular process|signaling|binding|macromolecular complex|membrane|intrinsic component of membrane|plasma membrane|regulation of cellular process|cell periphery|protein complex|protein binding|transmembrane transporter activity|transport|sleep|substrate-specific transmembrane transporter activity|cell communication|transmembrane transport|transmembrane transporter comple…	K04856	voltage-dependent calcium channel T type alpha-1I[-]	mmu04010|mmu04020|mmu04713|mmu04925	MAPK signaling pathway - Mus musculus (mouse)|Calcium signaling pathway - Mus musculus (mouse)|Circadian entrainment - Mus musculus (mouse)|Aldosterone synthesis and secretion - Mus musculus (mouse)	15:80287238-80398279	73	8	0.427383	0.0399974	0.427383	0.0399974	3.41755	3.4e-22	2.34e-20	UP
ENSMUSG00000027469	Tpx2	TPX2_microtubule_associated_protein_homolog_Xenopus_laevis_	GO:0005623|GO:0009987|GO:0005488|GO:0032991|GO:0008152|GO:0043227|GO:0019222|GO:0071704|GO:0043229|GO:0044297|GO:0009893|GO:0050794|GO:0005622|GO:0016043|GO:0042995|GO:0043234|GO:0005515|GO:0044237|GO:0006793|GO:0005737|GO:0005874|GO:0050790|GO:0005818|GO:0036477|GO:0019538|GO:0008219|GO:0043085|GO:0032886|GO:0061676|GO:0019899|GO:0051301|GO:0051726|GO:0031325|GO:0043005|GO:0007049|GO:0043231|GO:…	cell|cellular process|binding|macromolecular complex|metabolic process|membrane-bounded organelle|regulation of metabolic process|organic substance metabolic process|intracellular organelle|cell body|positive regulation of metabolic process|regulation of cellular process|intracellular|cellular component organization|cell projection|protein complex|protein binding|cellular metabolic process|phosph…	-	-	-	-	2:152847964-152895321	228	91	2.16483	0.737845	2.16483	0.737845	1.55286	3.48e-22	2.39e-20	UP
ENSMUSG00000001604	Tcea3	transcription_elongation_factor_A_SII_3	GO:0005623|GO:0009987|GO:0005488|GO:0008152|GO:0043227|GO:0019222|GO:0071704|GO:0043229|GO:0050794|GO:0006807|GO:0009058|GO:0005622|GO:0043167|GO:0044237|GO:0097159|GO:0046483|GO:1901360|GO:0044249|GO:0043169|GO:0003676|GO:0006725|GO:0006139|GO:0051171|GO:0043231|GO:0031323|GO:0005634|GO:0010468|GO:0016070|GO:0034645|GO:0046872|GO:0009059|GO:0003677|GO:0010467|GO:0051252|GO:0006351|GO:0046914|GO:…	cell|cellular process|binding|metabolic process|membrane-bounded organelle|regulation of metabolic process|organic substance metabolic process|intracellular organelle|regulation of cellular process|nitrogen compound metabolic process|biosynthetic process|intracellular|ion binding|cellular metabolic process|organic cyclic compound binding|heterocycle metabolic process|organic cyclic compound metab…	-	-	-	-	4:136247729-136274898	152	48	5.92858	1.59876	5.92858	1.59876	1.89073	5.37e-22	3.66e-20	UP
ENSMUSG00000094338	Hist1h2bl	histone_cluster_1_H2bl	GO:0005623|GO:0005488|GO:0032991|GO:0043227|GO:0043229|GO:0000785|GO:0005622|GO:0032993|GO:0043234|GO:0005515|GO:0097159|GO:0003676|GO:0000786|GO:0043231|GO:0046983|GO:0005634|GO:0005654|GO:0003677|GO:0005694|GO:0046982|GO:0031981	cell|binding|macromolecular complex|membrane-bounded organelle|intracellular organelle|chromatin|intracellular|protein-DNA complex|protein complex|protein binding|organic cyclic compound binding|nucleic acid binding|nucleosome|intracellular membrane-bounded organelle|protein dimerization activity|nucleus|nucleoplasm|DNA binding|chromosome|protein heterodimerization activity|nuclear lumen	K11252	histone H2B[-]	mmu05203|mmu05034|mmu05322	Viral carcinogenesis - Mus musculus (mouse)|Alcoholism - Mus musculus (mouse)|Systemic lupus erythematosus - Mus musculus (mouse)	13:21715763-21716143	137	40	24.698	6.15793	24.698	6.15793	2.00388	5.62e-22	3.81e-20	UP
ENSMUSG00000031594	Fgl1	fibrinogen_like_protein_1	GO:0005576|GO:0043227|GO:1903561|GO:0070062|GO:0031982	extracellular region|membrane-bounded organelle|extracellular vesicle|extracellular exosome|vesicle	-	-	-	-	8:41191434-41215156	946	531	12.9255	6.19567	12.9255	6.19567	1.06089	6.31e-22	4.27e-20	UP
ENSMUSG00000023015	Racgap1	Rac_GTPase_activating_protein_1	GO:0022414|GO:0050896|GO:0005623|GO:0009987|GO:0005576|GO:0023052|GO:0005488|GO:0000003|GO:0032991|GO:0016020|GO:0032502|GO:0008152|GO:0043227|GO:0019222|GO:0005886|GO:0043229|GO:0009893|GO:0050794|GO:0005622|GO:0043167|GO:0009986|GO:0048609|GO:0051641|GO:0071944|GO:0012505|GO:0016043|GO:0030234|GO:0044702|GO:0051716|GO:0008289|GO:0043234|GO:0048856|GO:0005515|GO:1903561|GO:0019953|GO:0030496|GO:…	reproductive process|response to stimulus|cell|cellular process|extracellular region|signaling|binding|reproduction|macromolecular complex|membrane|developmental process|metabolic process|membrane-bounded organelle|regulation of metabolic process|plasma membrane|intracellular organelle|positive regulation of metabolic process|regulation of cellular process|intracellular|ion binding|cell surface|m…	-	-	-	-	15:99620496-99651656	269	118	1.57609	0.590397	1.57609	0.590397	1.41659	6.77e-22	4.56e-20	UP
ENSMUSG00000066687	Zbtb16	zinc_finger_and_BTB_domain_containing_16	GO:0022414|GO:0001071|GO:0005623|GO:0009987|GO:0005488|GO:0000003|GO:0002376|GO:0032991|GO:0016020|GO:0032502|GO:0008152|GO:0003700|GO:0043227|GO:0007155|GO:0019222|GO:0005886|GO:0009653|GO:0071704|GO:0002684|GO:0048523|GO:0043229|GO:0009893|GO:0050794|GO:0006807|GO:0009058|GO:0005622|GO:0043167|GO:0048609|GO:0051641|GO:0071944|GO:0003006|GO:0009892|GO:0044702|GO:0002683|GO:0043234|GO:0048856|GO:…	reproductive process|nucleic acid binding transcription factor activity|cell|cellular process|binding|reproduction|immune system process|macromolecular complex|membrane|developmental process|metabolic process|transcription factor activity, sequence-specific DNA binding|membrane-bounded organelle|cell adhesion|regulation of metabolic process|plasma membrane|anatomical structure morphogenesis|organ…	K10055	zinc finger and BTB domain-containing protein 16[-]	mmu05200|mmu05202|mmu05221	Pathways in cancer - Mus musculus (mouse)|Transcriptional misregulation in cancer - Mus musculus (mouse)|Acute myeloid leukemia - Mus musculus (mouse)	9:48654311-48835945	847	472	11.4072	5.42842	11.4072	5.42842	1.07134	7.51e-22	5.02e-20	UP
ENSMUSG00000030867	Plk1	polo_like_kinase_1	GO:0022414|GO:0050896|GO:0005623|GO:0009987|GO:0005488|GO:0000003|GO:0003824|GO:0032991|GO:0008152|GO:0043227|GO:0019222|GO:0071704|GO:0048523|GO:0043229|GO:0016740|GO:0009893|GO:0051321|GO:0050794|GO:0000785|GO:0006807|GO:0009058|GO:0005622|GO:0043167|GO:0097367|GO:0051641|GO:0016043|GO:0009892|GO:0006950|GO:0044702|GO:0051716|GO:0043234|GO:0005515|GO:0044237|GO:0036094|GO:0030496|GO:0009056|GO:…	reproductive process|response to stimulus|cell|cellular process|binding|reproduction|catalytic activity|macromolecular complex|metabolic process|membrane-bounded organelle|regulation of metabolic process|organic substance metabolic process|negative regulation of cellular process|intracellular organelle|transferase activity|positive regulation of metabolic process|meiotic cell cycle|regulation of …	K06631	polo-like kinase 1[2.7.11.21]	mmu04068|mmu04110|mmu04114|mmu04914	FoxO signaling pathway - Mus musculus (mouse)|Cell cycle - Mus musculus (mouse)|Oocyte meiosis - Mus musculus (mouse)|Progesterone-mediated oocyte maturation - Mus musculus (mouse)	7:122159439-122169873	163	55	3.45548	0.995674	3.45548	0.995674	1.79514	7.55e-22	5.03e-20	UP
ENSMUSG00000020695	Mrc2	mannose_receptor_C_type_2	GO:0030054|GO:0005623|GO:0009987|GO:0005488|GO:0016020|GO:0032502|GO:0008152|GO:0031224|GO:0005886|GO:0071704|GO:0009986|GO:0071944|GO:0030246|GO:0030055|GO:0005515|GO:0009056|GO:0006810|GO:0001503|GO:0005912|GO:0048869|GO:0005924|GO:0032403|GO:0044236|GO:0016021|GO:0016192|GO:0005925|GO:0030154|GO:0030574|GO:0001649|GO:0005518|GO:0032963|GO:0006897	cell junction|cell|cellular process|binding|membrane|developmental process|metabolic process|intrinsic component of membrane|plasma membrane|organic substance metabolic process|cell surface|cell periphery|carbohydrate binding|cell-substrate junction|protein binding|catabolic process|transport|ossification|adherens junction|cellular developmental process|cell-substrate adherens junction|protein co…	K06560	mannose receptor, C type[-]	mmu04145|mmu05152	Phagosome - Mus musculus (mouse)|Tuberculosis - Mus musculus (mouse)	11:105292643-105351139	85	13	0.755274	0.0986444	0.755274	0.0986444	2.93669	9.31e-22	6.16e-20	UP
ENSMUSG00000105340	Gm42878	predicted_gene_42878	GO:0050896|GO:0005623|GO:0009987|GO:0023052|GO:0005488|GO:0004871|GO:0003824|GO:0032502|GO:0008152|GO:0043227|GO:0019222|GO:0023051|GO:0071704|GO:0048523|GO:0043229|GO:0016740|GO:0050794|GO:0006807|GO:0009058|GO:0005622|GO:0043167|GO:0097367|GO:0006950|GO:0051716|GO:0005515|GO:0044237|GO:0036094|GO:0023057|GO:0097159|GO:0006793|GO:0033554|GO:0005737|GO:0007154|GO:0044249|GO:0019538|GO:0007568|GO:…	response to stimulus|cell|cellular process|signaling|binding|signal transducer activity|catalytic activity|developmental process|metabolic process|membrane-bounded organelle|regulation of metabolic process|regulation of signaling|organic substance metabolic process|negative regulation of cellular process|intracellular organelle|transferase activity|regulation of cellular process|nitrogen compound…	-	-	-	-	5:121518613-121545482	19	464	0.261951	5.46281	0.261951	5.46281	-4.38227	9.83e-22	6.48e-20	DOWN
ENSMUSG00000021379	Id4	inhibitor_of_DNA_binding_4	GO:0005623|GO:0009987|GO:0048511|GO:0005488|GO:0032502|GO:0008152|GO:0043227|GO:0019222|GO:0071704|GO:0048523|GO:0043229|GO:0009893|GO:0050794|GO:0006807|GO:0009058|GO:0005622|GO:0051641|GO:0009892|GO:0007623|GO:0048856|GO:0005515|GO:0044237|GO:0050793|GO:0008283|GO:0045595|GO:0061351|GO:0030278|GO:0046483|GO:0001503|GO:0005737|GO:0045597|GO:1901360|GO:0031324|GO:0009890|GO:0044249|GO:0021537|GO:…	cell|cellular process|rhythmic process|binding|developmental process|metabolic process|membrane-bounded organelle|regulation of metabolic process|organic substance metabolic process|negative regulation of cellular process|intracellular organelle|positive regulation of metabolic process|regulation of cellular process|nitrogen compound metabolic process|biosynthetic process|intracellular|cellular l…	K17695	DNA-binding protein inhibitor ID4[-]	mmu04550|mmu04350	Signaling pathways regulating pluripotency of stem cells - Mus musculus (mouse)|TGF-beta signaling pathway - Mus musculus (mouse)	13:48261427-48264036	86	1194	3.55841	42.1889	3.55841	42.1889	-3.56756	9.9e-22	6.5e-20	DOWN
ENSMUSG00000025574	Tk1	thymidine_kinase_1	GO:0022414|GO:0050896|GO:0005623|GO:0009987|GO:0005488|GO:0000003|GO:0003824|GO:0032502|GO:0008152|GO:0071704|GO:0016740|GO:0009605|GO:0006807|GO:0009058|GO:0005622|GO:0043167|GO:0097367|GO:0048609|GO:0016043|GO:0044702|GO:0048856|GO:0005515|GO:0044237|GO:0036094|GO:0008283|GO:0097159|GO:0035295|GO:0006793|GO:0046483|GO:0009991|GO:0009725|GO:0005737|GO:1901360|GO:0010035|GO:0048565|GO:0060138|GO:…	reproductive process|response to stimulus|cell|cellular process|binding|reproduction|catalytic activity|developmental process|metabolic process|organic substance metabolic process|transferase activity|response to external stimulus|nitrogen compound metabolic process|biosynthetic process|intracellular|ion binding|carbohydrate derivative binding|multicellular organismal reproductive process|cellula…	K00857	thymidine kinase[2.7.1.21]	mmu01100|mmu00240|mmu00983	Metabolic pathways - Mus musculus (mouse)|Pyrimidine metabolism - Mus musculus (mouse)|Drug metabolism - other enzymes - Mus musculus (mouse)	11:117815526-117826092	141	44	1.3114	0.34947	1.3114	0.34947	1.90787	1.04e-21	6.79e-20	UP
ENSMUSG00000021884	Hacl1	2_hydroxyacyl_CoA_lyase_1	GO:0005623|GO:0009987|GO:0005488|GO:0003824|GO:0008152|GO:0043227|GO:0016829|GO:0071704|GO:0043229|GO:0005622|GO:0043167|GO:0016043|GO:0048037|GO:0005515|GO:0044237|GO:0036094|GO:0009056|GO:0097159|GO:0005737|GO:0016830|GO:0019842|GO:0030976|GO:0043169|GO:0055114|GO:0042802|GO:0050662|GO:0005102|GO:0006082|GO:0043168|GO:0043231|GO:0006629|GO:0044255|GO:0022607|GO:0030258|GO:0046872|GO:0034440|GO:…	cell|cellular process|binding|catalytic activity|metabolic process|membrane-bounded organelle|lyase activity|organic substance metabolic process|intracellular organelle|intracellular|ion binding|cellular component organization|cofactor binding|protein binding|cellular metabolic process|small molecule binding|catabolic process|organic cyclic compound binding|cytoplasm|carbon-carbon lyase activity|…	K12261	2-hydroxyacyl-CoA lyase 1 [EC:4.1.-.-][-]	mmu04146	Peroxisome - Mus musculus (mouse)	14:31552905-31641286	972	556	9.48601	4.6337	9.48601	4.6337	1.03364	1.6e-21	1.04e-19	UP
ENSMUSG00000099583	Hist1h3d	histone_cluster_1_H3d	GO:0005623|GO:0009987|GO:0005488|GO:0032991|GO:0008152|GO:0043227|GO:0019222|GO:0071704|GO:0048523|GO:0043229|GO:0050794|GO:0000785|GO:0006807|GO:0009058|GO:0005622|GO:0016043|GO:0032993|GO:0009892|GO:0043234|GO:0005515|GO:0044237|GO:0097159|GO:0046483|GO:1901360|GO:0031324|GO:0009890|GO:0044249|GO:0003676|GO:0006725|GO:0006139|GO:0051171|GO:0000786|GO:0016458|GO:0043231|GO:0006996|GO:0031323|GO:…	cell|cellular process|binding|macromolecular complex|metabolic process|membrane-bounded organelle|regulation of metabolic process|organic substance metabolic process|negative regulation of cellular process|intracellular organelle|regulation of cellular process|chromatin|nitrogen compound metabolic process|biosynthetic process|intracellular|cellular component organization|protein-DNA complex|negat…	K11253	histone H3[-]	mmu05034|mmu05202|mmu05322	Alcoholism - Mus musculus (mouse)|Transcriptional misregulation in cancer - Mus musculus (mouse)|Systemic lupus erythematosus - Mus musculus (mouse)	13:23575763-23576322	230	96	28.2102	10.0551	28.2102	10.0551	1.48829	1.64e-21	1.07e-19	UP
ENSMUSG00000048856	Slc25a47	solute_carrier_family_25_member_47	GO:0005623|GO:0009987|GO:0016020|GO:0031224|GO:0043227|GO:0031090|GO:0043229|GO:0005622|GO:0006810|GO:0005737|GO:0055085|GO:0019866|GO:0031966|GO:0043231|GO:0016021|GO:0005739|GO:0005740|GO:0005743	cell|cellular process|membrane|intrinsic component of membrane|membrane-bounded organelle|organelle membrane|intracellular organelle|intracellular|transport|cytoplasm|transmembrane transport|organelle inner membrane|mitochondrial membrane|intracellular membrane-bounded organelle|integral component of membrane|mitochondrion|mitochondrial envelope|mitochondrial inner membrane	-	-	-	-	12:108851129-108856814	1271	744	55.2879	27.6371	55.2879	27.6371	1.00036	1.81e-21	1.17e-19	UP
ENSMUSG00000031004	Mki67	antigen_identified_by_monoclonal_antibody_Ki_67	GO:0022414|GO:0050896|GO:0005623|GO:0009987|GO:0005488|GO:0000003|GO:0016020|GO:0032502|GO:0008152|GO:0043227|GO:0009653|GO:0071704|GO:0043229|GO:0051321|GO:0006807|GO:0005622|GO:0016043|GO:0006950|GO:0044702|GO:0051716|GO:0048856|GO:0005515|GO:0044237|GO:0008283|GO:0097159|GO:0033554|GO:0046483|GO:0005737|GO:0009266|GO:1901360|GO:0048732|GO:0050673|GO:0009408|GO:0003676|GO:0008022|GO:0006725|GO:…	reproductive process|response to stimulus|cell|cellular process|binding|reproduction|membrane|developmental process|metabolic process|membrane-bounded organelle|anatomical structure morphogenesis|organic substance metabolic process|intracellular organelle|meiotic cell cycle|nitrogen compound metabolic process|intracellular|cellular component organization|response to stress|single organism reprodu…	-	-	-	-	7:135689788-135716379	698	387	4.75858	2.25304	4.75858	2.25304	1.07866	1.95e-21	1.26e-19	UP
ENSMUSG00000030087	Klf15	Kruppel_like_factor_15	GO:0050896|GO:0001071|GO:0005623|GO:0009987|GO:0005488|GO:0032502|GO:0008152|GO:0003700|GO:0043227|GO:0019222|GO:0071704|GO:0048523|GO:0043229|GO:0009893|GO:0050794|GO:0006807|GO:0009058|GO:0005622|GO:0043167|GO:0009892|GO:0006950|GO:0051716|GO:0048856|GO:0005515|GO:0044237|GO:0097159|GO:0006810|GO:0046483|GO:0009888|GO:1901360|GO:0031324|GO:0072006|GO:0001822|GO:0044249|GO:0019538|GO:0043169|GO:…	response to stimulus|nucleic acid binding transcription factor activity|cell|cellular process|binding|developmental process|metabolic process|transcription factor activity, sequence-specific DNA binding|membrane-bounded organelle|regulation of metabolic process|organic substance metabolic process|negative regulation of cellular process|intracellular organelle|positive regulation of metabolic proc…	-	-	-	-	6:90462576-90475238	538	288	5.62364	2.57077	5.62364	2.57077	1.1293	2.25e-21	1.45e-19	UP
ENSMUSG00000044005	Gls2	glutaminase_2_liver_mitochondrial_	GO:0005623|GO:0009987|GO:0005488|GO:0003824|GO:0008152|GO:0043227|GO:0016787|GO:0071704|GO:0043229|GO:0051050|GO:0050794|GO:0006807|GO:0009058|GO:0005622|GO:0051641|GO:0016043|GO:0005515|GO:0044237|GO:0009056|GO:1903829|GO:0006810|GO:0051222|GO:0072593|GO:0005737|GO:0044249|GO:0032388|GO:0008219|GO:0060341|GO:0051130|GO:0032880|GO:0090316|GO:0051649|GO:0008104|GO:0010941|GO:0045184|GO:0006082|GO:…	cell|cellular process|binding|catalytic activity|metabolic process|membrane-bounded organelle|hydrolase activity|organic substance metabolic process|intracellular organelle|positive regulation of transport|regulation of cellular process|nitrogen compound metabolic process|biosynthetic process|intracellular|cellular localization|cellular component organization|protein binding|cellular metabolic pr…	K01425	glutaminase[3.5.1.2]	mmu01100|mmu05206|mmu04724|mmu04727|mmu05230|mmu00250|mmu04964|mmu00220	Metabolic pathways - Mus musculus (mouse)|MicroRNAs in cancer - Mus musculus (mouse)|Glutamatergic synapse - Mus musculus (mouse)|GABAergic synapse - Mus musculus (mouse)|Central carbon metabolism in cancer - Mus musculus (mouse)|Alanine, aspartate and glutamate metabolism - Mus musculus (mouse)|Proximal tubule bicarbonate reclamation - Mus musculus (mouse)|Arginine biosynthesis - Mus musculus (m…	10:128194457-128210004	584	317	5.22162	2.42039	5.22162	2.42039	1.10926	2.31e-21	1.48e-19	UP
ENSMUSG00000032204	Aqp9	aquaporin_9	GO:0050896|GO:0005215|GO:0005623|GO:0009987|GO:0032991|GO:0016020|GO:0031224|GO:0043227|GO:0005886|GO:0043229|GO:0005622|GO:0071944|GO:0016043|GO:0051716|GO:0043234|GO:0022857|GO:0019725|GO:0006810|GO:0010035|GO:0022891|GO:0042592|GO:0055085|GO:0005887|GO:0016323|GO:0010876|GO:0046930|GO:0031226|GO:0010243|GO:0043231|GO:0010033|GO:0032535|GO:0016021|GO:0034220|GO:0071310|GO:0015837|GO:0051591|GO:…	response to stimulus|transporter activity|cell|cellular process|macromolecular complex|membrane|intrinsic component of membrane|membrane-bounded organelle|plasma membrane|intracellular organelle|intracellular|cell periphery|cellular component organization|cellular response to stimulus|protein complex|transmembrane transporter activity|cellular homeostasis|transport|response to inorganic substance…	K09877	aquaporin-9[-]	mmu04976	Bile secretion - Mus musculus (mouse)	9:71110659-71168682	506	269	3.41137	1.54869	3.41137	1.54869	1.1393	2.61e-21	1.67e-19	UP
ENSMUSG00000005540	Fcer2a	Fc_receptor_IgE_low_affinity_II_alpha_polypeptide	GO:0050896|GO:0005623|GO:0005576|GO:0005488|GO:0002376|GO:0016020|GO:0008152|GO:0031224|GO:0043227|GO:0006955|GO:0019222|GO:0005886|GO:0071704|GO:0002684|GO:0009893|GO:0009058|GO:0043167|GO:0009986|GO:0071944|GO:0030246|GO:0005515|GO:1903561|GO:0002682|GO:0070062|GO:0006959|GO:0050776|GO:0050790|GO:0051712|GO:0043085|GO:0002443|GO:0043169|GO:0050778|GO:0002699|GO:0031982|GO:0002250|GO:0009897|GO:…	response to stimulus|cell|extracellular region|binding|immune system process|membrane|metabolic process|intrinsic component of membrane|membrane-bounded organelle|immune response|regulation of metabolic process|plasma membrane|organic substance metabolic process|positive regulation of immune system process|positive regulation of metabolic process|biosynthetic process|ion binding|cell surface|cell…	K06468	Fc receptor, IgE, low affinity II[-]	mmu05169|mmu04640	Epstein-Barr virus infection - Mus musculus (mouse)|Hematopoietic cell lineage - Mus musculus (mouse)	8:3681737-3694174	104	24	3.18756	0.628144	3.18756	0.628144	2.34328	3.02e-21	1.92e-19	UP
ENSMUSG00000071516	Hist1h2ai	histone_cluster_1_H2ai	GO:0005623|GO:0005488|GO:0032991|GO:0043227|GO:0043229|GO:0000785|GO:0005622|GO:0032993|GO:0043234|GO:0005515|GO:0097159|GO:0003676|GO:0000786|GO:0043231|GO:0046983|GO:0005634|GO:0003677|GO:0005694|GO:0046982	cell|binding|macromolecular complex|membrane-bounded organelle|intracellular organelle|chromatin|intracellular|protein-DNA complex|protein complex|protein binding|organic cyclic compound binding|nucleic acid binding|nucleosome|intracellular membrane-bounded organelle|protein dimerization activity|nucleus|DNA binding|chromosome|protein heterodimerization activity	K11251	histone H2A[-]	mmu05034|mmu05322	Alcoholism - Mus musculus (mouse)|Systemic lupus erythematosus - Mus musculus (mouse)	13:21716422-21716814	104	24	18.1764	3.58186	18.1764	3.58186	2.34328	3.02e-21	1.92e-19	UP
ENSMUSG00000037725	Ckap2	cytoskeleton_associated_protein_2	GO:0005623|GO:0009987|GO:0008152|GO:0019222|GO:0071704|GO:0048523|GO:0043229|GO:0009893|GO:0050794|GO:0006807|GO:0009058|GO:0005622|GO:0016043|GO:0044237|GO:0046483|GO:0005737|GO:0005874|GO:1901360|GO:0044249|GO:0008219|GO:0032886|GO:0051301|GO:0006725|GO:0031325|GO:0006139|GO:0051171|GO:0007049|GO:0006996|GO:0031323|GO:0007017|GO:0051128|GO:0033043|GO:0010468|GO:0016070|GO:0005815|GO:0010557|GO:…	cell|cellular process|metabolic process|regulation of metabolic process|organic substance metabolic process|negative regulation of cellular process|intracellular organelle|positive regulation of metabolic process|regulation of cellular process|nitrogen compound metabolic process|biosynthetic process|intracellular|cellular component organization|cellular metabolic process|heterocycle metabolic pro…	-	-	-	-	8:22168152-22185819	129	39	3.40657	0.879494	3.40657	0.879494	1.95357	3.36e-21	2.12e-19	UP
ENSMUSG00000063021	Hist1h2ak	histone_cluster_1_H2ak	GO:0005623|GO:0009987|GO:0005576|GO:0005488|GO:0032991|GO:0008152|GO:0043227|GO:0019222|GO:0071704|GO:0048523|GO:0043229|GO:0050794|GO:0000785|GO:0006807|GO:0009058|GO:0005622|GO:0016043|GO:0032993|GO:0009892|GO:0043234|GO:0005515|GO:1903561|GO:0044237|GO:0097159|GO:0070062|GO:0046483|GO:1901360|GO:0031324|GO:0009890|GO:0044249|GO:0003676|GO:0006725|GO:0006139|GO:0031982|GO:0051171|GO:0000786|GO:…	cell|cellular process|extracellular region|binding|macromolecular complex|metabolic process|membrane-bounded organelle|regulation of metabolic process|organic substance metabolic process|negative regulation of cellular process|intracellular organelle|regulation of cellular process|chromatin|nitrogen compound metabolic process|biosynthetic process|intracellular|cellular component organization|prot…	K11251	histone H2A[-]	mmu05034|mmu05322	Alcoholism - Mus musculus (mouse)|Systemic lupus erythematosus - Mus musculus (mouse)	13:21753435-21753827	386	195	67.4624	29.1035	67.4624	29.1035	1.21289	3.43e-21	2.16e-19	UP
ENSMUSG00000051375	Pcdh1	protocadherin_1	GO:0030054|GO:0005623|GO:0005488|GO:0016020|GO:0031224|GO:0005911|GO:0007155|GO:0005886|GO:0043167|GO:0071944|GO:0005515|GO:0043169|GO:0005887|GO:0098609|GO:0031226|GO:0016021|GO:0046872|GO:0098742|GO:0005509|GO:0007156|GO:0016339	cell junction|cell|binding|membrane|intrinsic component of membrane|cell-cell junction|cell adhesion|plasma membrane|ion binding|cell periphery|protein binding|cation binding|integral component of plasma membrane|cell-cell adhesion|intrinsic component of plasma membrane|integral component of membrane|metal ion binding|cell-cell adhesion via plasma-membrane adhesion molecules|calcium ion binding|h…	-	-	-	-	18:38185914-38212053	292	137	1.56555	0.62725	1.56555	0.62725	1.31956	3.81e-21	2.39e-19	UP
ENSMUSG00000001666	Ddt	D_dopachrome_tautomerase	GO:0005623|GO:0009987|GO:0005576|GO:0003824|GO:0008152|GO:0043227|GO:0016829|GO:0071704|GO:0009058|GO:0005622|GO:1903561|GO:0044237|GO:0070062|GO:0006582|GO:0005737|GO:1901360|GO:0016830|GO:0044249|GO:0006725|GO:0031982|GO:0018958|GO:0046148|GO:0042438|GO:0044550|GO:0016831|GO:0033981	cell|cellular process|extracellular region|catalytic activity|metabolic process|membrane-bounded organelle|lyase activity|organic substance metabolic process|biosynthetic process|intracellular|extracellular vesicle|cellular metabolic process|extracellular exosome|melanin metabolic process|cytoplasm|organic cyclic compound metabolic process|carbon-carbon lyase activity|cellular biosynthetic proces…	-	-	-	-	10:75771230-75773414	395	201	22.1839	9.63985	22.1839	9.63985	1.20243	4.25e-21	2.66e-19	UP
ENSMUSG00000025911	Adhfe1	alcohol_dehydrogenase_iron_containing_1	GO:0005623|GO:0005488|GO:0003824|GO:0008152|GO:0043227|GO:0043229|GO:0005622|GO:0043167|GO:0016491|GO:0006810|GO:0005737|GO:0043169|GO:0055114|GO:0016614|GO:0043231|GO:0046872|GO:0005739|GO:0047988|GO:0015993	cell|binding|catalytic activity|metabolic process|membrane-bounded organelle|intracellular organelle|intracellular|ion binding|oxidoreductase activity|transport|cytoplasm|cation binding|oxidation-reduction process|oxidoreductase activity, acting on CH-OH group of donors|intracellular membrane-bounded organelle|metal ion binding|mitochondrion|hydroxyacid-oxoacid transhydrogenase activity|molecular…	-	-	-	-	1:9547948-9580673	237	105	3.19124	1.20735	3.19124	1.20735	1.40227	6.46e-21	4.02e-19	UP
ENSMUSG00000001281	Itgb7	integrin_beta_7	GO:0050896|GO:0005623|GO:0009987|GO:0005576|GO:0023052|GO:0005488|GO:0002376|GO:0032991|GO:0016020|GO:0032502|GO:0040011|GO:0031224|GO:0043227|GO:0007155|GO:0005886|GO:0009653|GO:0050900|GO:0048870|GO:0050794|GO:0009986|GO:0051641|GO:0071944|GO:0016043|GO:0051716|GO:0004872|GO:0043234|GO:0048856|GO:0005515|GO:1903561|GO:0070062|GO:0007154|GO:0050839|GO:0061024|GO:0005887|GO:0098797|GO:0043235|GO:…	response to stimulus|cell|cellular process|extracellular region|signaling|binding|immune system process|macromolecular complex|membrane|developmental process|locomotion|intrinsic component of membrane|membrane-bounded organelle|cell adhesion|plasma membrane|anatomical structure morphogenesis|leukocyte migration|cell motility|regulation of cellular process|cell surface|cellular localization|cell p…	K06590	integrin beta 7[-]	mmu04151|mmu04810|mmu04510|mmu05202|mmu04514|mmu05414|mmu05410|mmu04512|mmu05412|mmu04672	PI3K-Akt signaling pathway - Mus musculus (mouse)|Regulation of actin cytoskeleton - Mus musculus (mouse)|Focal adhesion - Mus musculus (mouse)|Transcriptional misregulation in cancer - Mus musculus (mouse)|Cell adhesion molecules (CAMs) - Mus musculus (mouse)|Dilated cardiomyopathy - Mus musculus (mouse)|Hypertrophic cardiomyopathy (HCM) - Mus musculus (mouse)|ECM-receptor interaction - Mus musc…	15:102215995-102231935	517	281	12.7232	5.9054	12.7232	5.9054	1.10736	7.25e-21	4.49e-19	UP
ENSMUSG00000076677	Ighv6-3	immunoglobulin_heavy_variable_6_3	GO:0005488|GO:0005515	binding|protein binding	-	-	-	-	12:114391712-114392169	65	0	12.541	0	12.541	0	Inf	7.44e-21	4.6e-19	UP
ENSMUSG00000044986	Tst	thiosulfate_sulfurtransferase_mitochondrial	GO:0005623|GO:0009987|GO:0005576|GO:0005488|GO:0003824|GO:0016020|GO:0032502|GO:0008152|GO:0043227|GO:0031090|GO:0043229|GO:0016740|GO:0005622|GO:0051641|GO:0005615|GO:0048856|GO:1903561|GO:0097159|GO:0070062|GO:0006810|GO:0009888|GO:0005737|GO:0019866|GO:0031966|GO:0048869|GO:0003676|GO:0051649|GO:0031982|GO:0043231|GO:0006403|GO:0003723|GO:0016783|GO:0051029|GO:0030154|GO:0060429|GO:0005759|GO:…	cell|cellular process|extracellular region|binding|catalytic activity|membrane|developmental process|metabolic process|membrane-bounded organelle|organelle membrane|intracellular organelle|transferase activity|intracellular|cellular localization|extracellular space|anatomical structure development|extracellular vesicle|organic cyclic compound binding|extracellular exosome|transport|tissue develop…	K01011	thiosulfate/3-mercaptopyruvate sulfurtransferase[2.8.1.2]	mmu01100|mmu00270|mmu00920|mmu04122	Metabolic pathways - Mus musculus (mouse)|Cysteine and methionine metabolism - Mus musculus (mouse)|Sulfur metabolism - Mus musculus (mouse)|Sulfur relay system - Mus musculus (mouse)	15:78399556-78405859	388	199	24.3158	10.6499	24.3158	10.6499	1.19106	8.05e-21	4.94e-19	UP
ENSMUSG00000038193	Hand2	heart_and_neural_crest_derivatives_expressed_transcript_2	GO:0050896|GO:0001071|GO:0000988|GO:0005623|GO:0009987|GO:0023052|GO:0005488|GO:0002376|GO:0032991|GO:0007610|GO:0032502|GO:0008152|GO:0040011|GO:0003700|GO:0048646|GO:0043227|GO:0019222|GO:0023051|GO:0009653|GO:0071704|GO:0048523|GO:0043229|GO:0048870|GO:0009893|GO:0050794|GO:0000785|GO:0006807|GO:0009058|GO:0005622|GO:0009892|GO:0051716|GO:0043234|GO:0007631|GO:0048856|GO:0005515|GO:0044237|GO:…	response to stimulus|nucleic acid binding transcription factor activity|transcription factor activity, protein binding|cell|cellular process|signaling|binding|immune system process|macromolecular complex|behavior|developmental process|metabolic process|locomotion|transcription factor activity, sequence-specific DNA binding|anatomical structure formation involved in morphogenesis|membrane-bounded …	-	-	-	-	8:57320983-57324517	95	21	2.91953	0.551128	2.91953	0.551128	2.40528	9.07e-21	5.54e-19	UP
ENSMUSG00000042476	Abcb4	ATP_binding_cassette_sub_family_B_MDR_TAP_member_4	GO:0050896|GO:0005215|GO:0030054|GO:0005623|GO:0009987|GO:0005576|GO:0005488|GO:0003824|GO:0016020|GO:0008152|GO:0031224|GO:0043227|GO:0005911|GO:0016787|GO:0005886|GO:0043229|GO:0051050|GO:0045177|GO:0050794|GO:0005622|GO:0043167|GO:0097367|GO:0071944|GO:0016043|GO:0051716|GO:0005515|GO:1903561|GO:0036094|GO:0022857|GO:0097159|GO:0070062|GO:0006810|GO:0005737|GO:0042592|GO:0055085|GO:0061024|GO:…	response to stimulus|transporter activity|cell junction|cell|cellular process|extracellular region|binding|catalytic activity|membrane|metabolic process|intrinsic component of membrane|membrane-bounded organelle|cell-cell junction|hydrolase activity|plasma membrane|intracellular organelle|positive regulation of transport|apical part of cell|regulation of cellular process|intracellular|ion binding…	K05659	ATP-binding cassette, subfamily B (MDR/TAP), member 4[3.6.3.44]	mmu04976|mmu02010	Bile secretion - Mus musculus (mouse)|ABC transporters - Mus musculus (mouse)	5:8893717-8959231	698	399	4.61209	2.25139	4.61209	2.25139	1.03461	1.07e-20	6.49e-19	UP
ENSMUSG00000094777	Hist1h2ap	histone_cluster_1_H2ap	GO:0005623|GO:0005488|GO:0032991|GO:0043227|GO:0043229|GO:0000785|GO:0005622|GO:0032993|GO:0043234|GO:0005515|GO:0097159|GO:0003676|GO:0000786|GO:0043231|GO:0046983|GO:0005634|GO:0003677|GO:0005694|GO:0046982	cell|binding|macromolecular complex|membrane-bounded organelle|intracellular organelle|chromatin|intracellular|protein-DNA complex|protein complex|protein binding|organic cyclic compound binding|nucleic acid binding|nucleosome|intracellular membrane-bounded organelle|protein dimerization activity|nucleus|DNA binding|chromosome|protein heterodimerization activity	K11251	histone H2A[-]	mmu05034|mmu05322	Alcoholism - Mus musculus (mouse)|Systemic lupus erythematosus - Mus musculus (mouse)	13:21833026-21833507	67	7	9.54764	0.851793	9.54764	0.851793	3.48657	1.27e-20	7.72e-19	UP
ENSMUSG00000025481	Urah	urate_5_hydroxyiso_hydrolase	GO:0005623|GO:0009987|GO:0003824|GO:0008152|GO:0043227|GO:0016787|GO:0071704|GO:0043229|GO:0006807|GO:0005622|GO:0044237|GO:0009056|GO:0046483|GO:0005737|GO:1901360|GO:0006725|GO:0006139|GO:0006082|GO:0043231|GO:0016810|GO:0046415|GO:0016812|GO:0019439|GO:0005739|GO:0019628|GO:0006144|GO:0033971|GO:0005777	cell|cellular process|catalytic activity|metabolic process|membrane-bounded organelle|hydrolase activity|organic substance metabolic process|intracellular organelle|nitrogen compound metabolic process|intracellular|cellular metabolic process|catabolic process|heterocycle metabolic process|cytoplasm|organic cyclic compound metabolic process|cellular aromatic compound metabolic process|nucleobase-c…	K07127	5-hydroxyisourate hydrolase[3.5.2.17]	mmu01100|mmu00230	Metabolic pathways - Mus musculus (mouse)|Purine metabolism - Mus musculus (mouse)	7:140835018-140837971	364	187	9.40617	4.12657	9.40617	4.12657	1.18867	1.41e-20	8.53e-19	UP
ENSMUSG00000048731	Ggnbp1	gametogenetin_binding_protein_1	GO:0022414|GO:0005623|GO:0009987|GO:0005488|GO:0000003|GO:0016020|GO:0032502|GO:0043227|GO:0005886|GO:0043229|GO:0005622|GO:0048609|GO:0071944|GO:0012505|GO:0016043|GO:0044702|GO:0048856|GO:0005515|GO:0019953|GO:0005737|GO:0005794|GO:0048869|GO:0005758|GO:0007276|GO:0043231|GO:0006996|GO:0007275|GO:0030154|GO:0048232|GO:0005739|GO:0005740|GO:0007005|GO:0000266|GO:0007283	reproductive process|cell|cellular process|binding|reproduction|membrane|developmental process|membrane-bounded organelle|plasma membrane|intracellular organelle|intracellular|multicellular organismal reproductive process|cell periphery|endomembrane system|cellular component organization|single organism reproductive process|anatomical structure development|protein binding|sexual reproduction|cyto…	-	-	-	-	17:26973217-27036378	11	344	0.0911157	2.43333	0.0911157	2.43333	-4.73909	1.68e-20	1.01e-18	DOWN
ENSMUSG00000019368	Sec14l4	SEC14_like_lipid_binding_4	GO:0005215|GO:0005623|GO:0005488|GO:0016020|GO:0031224|GO:0005622|GO:0008289|GO:0005515|GO:0006810|GO:0016021	transporter activity|cell|binding|membrane|intrinsic component of membrane|intracellular|lipid binding|protein binding|transport|integral component of membrane	-	-	-	-	11:4031462-4048024	472	257	7.38153	3.4322	7.38153	3.4322	1.10479	1.79e-20	1.07e-18	UP
ENSMUSG00000021211	Akr1c12	aldo_keto_reductase_family_1_member_C12	GO:0050896|GO:0009987|GO:0003824|GO:0008152|GO:0016491|GO:0051716|GO:0044237|GO:0009410|GO:0055114|GO:0006805|GO:0016614|GO:0071466|GO:0016616|GO:0004033	response to stimulus|cellular process|catalytic activity|metabolic process|oxidoreductase activity|cellular response to stimulus|cellular metabolic process|response to xenobiotic stimulus|oxidation-reduction process|xenobiotic metabolic process|oxidoreductase activity, acting on CH-OH group of donors|cellular response to xenobiotic stimulus|oxidoreductase activity, acting on the CH-OH group of do…	-	-	-	-	13:4268172-4279433	139	47	7.54729	2.17924	7.54729	2.17924	1.79214	1.81e-20	1.08e-18	UP
ENSMUSG00000034285	Nipsnap1	4_nitrophenylphosphatase_domain_and_non_neuronal_SNAP25_like_protein_homolog_1_C._elegans_	GO:0005623|GO:0045202|GO:0005488|GO:0016020|GO:0043227|GO:0031090|GO:0005886|GO:0043229|GO:0097060|GO:0005622|GO:0071944|GO:0042165|GO:0005515|GO:0005737|GO:0019866|GO:0031966|GO:0050877|GO:0043231|GO:0007600|GO:0005739|GO:0005740|GO:0005743|GO:0019233	cell|synapse|binding|membrane|membrane-bounded organelle|organelle membrane|plasma membrane|intracellular organelle|synaptic membrane|intracellular|cell periphery|neurotransmitter binding|protein binding|cytoplasm|organelle inner membrane|mitochondrial membrane|neurological system process|intracellular membrane-bounded organelle|sensory perception|mitochondrion|mitochondrial envelope|mitochondria…	-	-	-	-	11:4873951-4894200	486	267	8.92786	4.18849	8.92786	4.18849	1.09189	2.03e-20	1.2e-18	UP
ENSMUSG00000035769	Xylb	xylulokinase_homolog_H._influenzae_	GO:0005623|GO:0009987|GO:0005576|GO:0005488|GO:0003824|GO:0008152|GO:0043227|GO:0071704|GO:0016740|GO:0005622|GO:0043167|GO:0097367|GO:1903561|GO:0044237|GO:0036094|GO:0097159|GO:0070062|GO:0006793|GO:0005737|GO:0044262|GO:0001882|GO:0005975|GO:0000166|GO:0031982|GO:0043168|GO:0016772|GO:0017076|GO:0001883|GO:0006796|GO:0016773|GO:0016301|GO:0005996|GO:0046835|GO:0032549|GO:0016310|GO:0005524|GO:…	cell|cellular process|extracellular region|binding|catalytic activity|metabolic process|membrane-bounded organelle|organic substance metabolic process|transferase activity|intracellular|ion binding|carbohydrate derivative binding|extracellular vesicle|cellular metabolic process|small molecule binding|organic cyclic compound binding|extracellular exosome|phosphorus metabolic process|cytoplasm|cell…	K00854	xylulokinase[2.7.1.17]	mmu01100|mmu00040	Metabolic pathways - Mus musculus (mouse)|Pentose and glucuronate interconversions - Mus musculus (mouse)	9:119357381-119393797	293	143	5.21371	2.17295	5.21371	2.17295	1.26266	2.41e-20	1.42e-18	UP
ENSMUSG00000015112	Slc25a13	solute_carrier_family_25_mitochondrial_carrier_adenine_nucleotide_translocator_member_13	GO:0050896|GO:0005215|GO:0005623|GO:0009987|GO:0005488|GO:0016020|GO:0008152|GO:0031224|GO:0043227|GO:0031090|GO:0071704|GO:0043229|GO:0006807|GO:0009058|GO:0005622|GO:0043167|GO:0051641|GO:0044237|GO:0022857|GO:0006793|GO:0006810|GO:0006091|GO:0046483|GO:0005737|GO:1901360|GO:0010035|GO:0022891|GO:0044249|GO:0055085|GO:0019866|GO:0043169|GO:0055114|GO:0031966|GO:0022900|GO:0051649|GO:0006725|GO:…	response to stimulus|transporter activity|cell|cellular process|binding|membrane|metabolic process|intrinsic component of membrane|membrane-bounded organelle|organelle membrane|organic substance metabolic process|intracellular organelle|nitrogen compound metabolic process|biosynthetic process|intracellular|ion binding|cellular localization|cellular metabolic process|transmembrane transporter acti…	-	-	-	-	6:6041218-6217173	476	262	6.04669	2.84215	6.04669	2.84215	1.08916	2.58e-20	1.52e-18	UP
ENSMUSG00000027408	Cpxm1	carboxypeptidase_X_1_M14_family_	GO:0005576|GO:0005488|GO:0003824|GO:0008152|GO:0016787|GO:0071704|GO:0043167|GO:0005615|GO:0008233|GO:0019538|GO:0043169|GO:0046872|GO:0006508|GO:0008237|GO:0046914|GO:0008238|GO:0008235|GO:0004180|GO:0008270|GO:0004181	extracellular region|binding|catalytic activity|metabolic process|hydrolase activity|organic substance metabolic process|ion binding|extracellular space|peptidase activity|protein metabolic process|cation binding|metal ion binding|proteolysis|metallopeptidase activity|transition metal ion binding|exopeptidase activity|metalloexopeptidase activity|carboxypeptidase activity|zinc ion binding|metallo…	-	-	-	-	2:130390775-130397574	60	5	1.40223	0.0997861	1.40223	0.0997861	3.81274	2.72e-20	1.59e-18	UP
ENSMUSG00000018659	Pnpo	pyridoxine_5_phosphate_oxidase	GO:0050896|GO:0005623|GO:0009987|GO:0005576|GO:0005488|GO:0003824|GO:0002376|GO:0008152|GO:0051707|GO:0009607|GO:0043227|GO:0071704|GO:0043229|GO:0009605|GO:0006807|GO:0009058|GO:0005622|GO:0043167|GO:0097367|GO:0016043|GO:0006950|GO:0016491|GO:0051716|GO:0048037|GO:0006914|GO:1903561|GO:0044237|GO:0036094|GO:0002682|GO:0009056|GO:0097159|GO:0070062|GO:0006793|GO:0033554|GO:0006081|GO:0046483|GO:…	response to stimulus|cell|cellular process|extracellular region|binding|catalytic activity|immune system process|metabolic process|response to other organism|response to biotic stimulus|membrane-bounded organelle|organic substance metabolic process|intracellular organelle|response to external stimulus|nitrogen compound metabolic process|biosynthetic process|intracellular|ion binding|carbohydrate …	K00275	pyridoxamine 5'-phosphate oxidase[1.4.3.5]	mmu01100|mmu00750	Metabolic pathways - Mus musculus (mouse)|Vitamin B6 metabolism - Mus musculus (mouse)	11:96937825-96943986	657	380	12.9488	6.39563	12.9488	6.39563	1.01766	2.79e-20	1.63e-18	UP
ENSMUSG00000032271	Nnmt	nicotinamide_N_methyltransferase	GO:0050896|GO:0005623|GO:0003824|GO:0032502|GO:0008152|GO:0016740|GO:0005622|GO:0048856|GO:0032259|GO:0005737|GO:0010243|GO:0010033|GO:0007275|GO:0048513|GO:0042493|GO:0008168|GO:0031100|GO:0005829|GO:0008170|GO:0008757|GO:0008112	response to stimulus|cell|catalytic activity|developmental process|metabolic process|transferase activity|intracellular|anatomical structure development|methylation|cytoplasm|response to organonitrogen compound|response to organic substance|multicellular organism development|animal organ development|response to drug|methyltransferase activity|organ regeneration|cytosol|N-methyltransferase activit…	K00541	nicotinamide N-methyltransferase[2.1.1.1]	mmu01100|mmu00760	Metabolic pathways - Mus musculus (mouse)|Nicotinate and nicotinamide metabolism - Mus musculus (mouse)	9:48591877-48605153	236	107	5.33746	2.06654	5.33746	2.06654	1.36894	2.88e-20	1.68e-18	UP
ENSMUSG00000063683	Glyat	glycine_N_acyltransferase	GO:0050896|GO:0005623|GO:0009987|GO:0005576|GO:0005488|GO:0003824|GO:0008152|GO:0043227|GO:0071704|GO:0043229|GO:0016740|GO:0006807|GO:0005622|GO:0005515|GO:1903561|GO:0044237|GO:0070062|GO:0005737|GO:0016746|GO:0009636|GO:0031982|GO:0006082|GO:0006520|GO:0043231|GO:0016747|GO:0005739|GO:0009069|GO:0019752|GO:0047962|GO:0016410|GO:0006544|GO:0047961|GO:0032787	response to stimulus|cell|cellular process|extracellular region|binding|catalytic activity|metabolic process|membrane-bounded organelle|organic substance metabolic process|intracellular organelle|transferase activity|nitrogen compound metabolic process|intracellular|protein binding|extracellular vesicle|cellular metabolic process|extracellular exosome|cytoplasm|transferase activity, transferring …	K00628	glycine N-acyltransferase[2.3.1.13]	mmu00360	Phenylalanine metabolism - Mus musculus (mouse)	19:12633308-12653911	341	175	3.18362	1.39521	3.18362	1.39521	1.19018	3.2e-20	1.86e-18	UP
ENSMUSG00000011305	Plin5	perilipin_5	GO:0050896|GO:0005623|GO:0009987|GO:0023052|GO:0005488|GO:0008152|GO:0010884|GO:0043227|GO:0019222|GO:0023051|GO:0071704|GO:0048523|GO:0043229|GO:0009893|GO:0050794|GO:0009058|GO:0005622|GO:0051641|GO:0016043|GO:0009892|GO:0051716|GO:0005515|GO:0044237|GO:0023057|GO:0009056|GO:0043086|GO:0051640|GO:0072593|GO:0005737|GO:0050790|GO:0031324|GO:0007154|GO:0044249|GO:0045834|GO:0043085|GO:0019915|GO:…	response to stimulus|cell|cellular process|signaling|binding|metabolic process|positive regulation of lipid storage|membrane-bounded organelle|regulation of metabolic process|regulation of signaling|organic substance metabolic process|negative regulation of cellular process|intracellular organelle|positive regulation of metabolic process|regulation of cellular process|biosynthetic process|intrace…	-	-	-	-	17:56111601-56117596	227	103	4.97025	1.92585	4.97025	1.92585	1.36782	3.78e-20	2.18e-18	UP
ENSMUSG00000049130	C5ar1	complement_component_5a_receptor_1	GO:0050896|GO:0005623|GO:0009987|GO:0023052|GO:0005488|GO:0004871|GO:0002376|GO:0016020|GO:0007610|GO:0032502|GO:0008152|GO:0040011|GO:0051707|GO:0009607|GO:0031224|GO:0048646|GO:0043227|GO:0006955|GO:0019222|GO:0005886|GO:0023051|GO:0009653|GO:0050795|GO:0071704|GO:0002684|GO:0048523|GO:0043229|GO:0050900|GO:0048870|GO:0009893|GO:0045177|GO:0009605|GO:0050794|GO:0006807|GO:0009058|GO:0038023|GO:…	response to stimulus|cell|cellular process|signaling|binding|signal transducer activity|immune system process|membrane|behavior|developmental process|metabolic process|locomotion|response to other organism|response to biotic stimulus|intrinsic component of membrane|anatomical structure formation involved in morphogenesis|membrane-bounded organelle|immune response|regulation of metabolic process|p…	K04010	C5a anaphylatoxin chemotactic receptor[-]	mmu04080|mmu04610|mmu05150	Neuroactive ligand-receptor interaction - Mus musculus (mouse)|Complement and coagulation cascades - Mus musculus (mouse)|Staphylococcus aureus infection - Mus musculus (mouse)	7:16246743-16259540	59	6	0.807101	0.070097	0.807101	0.070097	3.52533	4.21e-20	2.42e-18	UP
ENSMUSG00000028369	Svep1	sushi_von_Willebrand_factor_type_A_EGF_and_pentraxin_domain_containing_1	GO:0005623|GO:0005576|GO:0005488|GO:0016020|GO:0007155|GO:0005622|GO:0043167|GO:0005515|GO:0005737|GO:0043169|GO:0003682|GO:0046872|GO:0005509	cell|extracellular region|binding|membrane|cell adhesion|intracellular|ion binding|protein binding|cytoplasm|cation binding|chromatin binding|metal ion binding|calcium ion binding	-	-	-	-	4:58042442-58206859	65	7	0.227785	0.0209472	0.227785	0.0209472	3.44285	4.38e-20	2.51e-18	UP
ENSMUSG00000052392	Acot4	acyl_CoA_thioesterase_4	GO:0005623|GO:0009987|GO:0005488|GO:0003824|GO:0008152|GO:0043227|GO:0016787|GO:0071704|GO:0043229|GO:0005622|GO:0005515|GO:0044237|GO:0009056|GO:0016788|GO:0006793|GO:0005737|GO:0005102|GO:0006790|GO:0006082|GO:0043231|GO:0051186|GO:0006629|GO:0044255|GO:0006637|GO:0016790|GO:0052689|GO:0006631|GO:0019752|GO:0006104|GO:0000038|GO:0046395|GO:0005777|GO:0046459|GO:0001676|GO:0043648|GO:0047617|GO:…	cell|cellular process|binding|catalytic activity|metabolic process|membrane-bounded organelle|hydrolase activity|organic substance metabolic process|intracellular organelle|intracellular|protein binding|cellular metabolic process|catabolic process|hydrolase activity, acting on ester bonds|phosphorus metabolic process|cytoplasm|receptor binding|sulfur compound metabolic process|organic acid metabo…	K01068	acyl-coenzyme A thioesterase 1/2/4[3.1.2.2]	mmu01100|mmu01040|mmu00062	Metabolic pathways - Mus musculus (mouse)|Biosynthesis of unsaturated fatty acids - Mus musculus (mouse)|Fatty acid elongation - Mus musculus (mouse)	12:84038379-84044723	110	31	2.54221	0.611815	2.54221	0.611815	2.05492	5.02e-20	2.85e-18	UP
ENSMUSG00000045165	AI467606	expressed_sequence_AI467606	GO:0016020|GO:0031224|GO:0016021	membrane|intrinsic component of membrane|integral component of membrane	-	-	-	-	7:127091359-127093986	152	57	3.77722	1.20958	3.77722	1.20958	1.64282	5.66e-20	3.21e-18	UP
ENSMUSG00000092035	Peg10	paternally_expressed_10	GO:0022414|GO:0050896|GO:0005623|GO:0009987|GO:0023052|GO:0005488|GO:0000003|GO:0032502|GO:0043227|GO:0023051|GO:0048523|GO:0043229|GO:0050794|GO:0005622|GO:0043167|GO:0003006|GO:0044702|GO:0051716|GO:0048856|GO:0023057|GO:0097159|GO:0005737|GO:0007154|GO:0008219|GO:0090288|GO:0009966|GO:0043169|GO:0010646|GO:0009968|GO:0007165|GO:0048869|GO:0003676|GO:0090287|GO:0048608|GO:0071559|GO:0043231|GO:…	reproductive process|response to stimulus|cell|cellular process|signaling|binding|reproduction|developmental process|membrane-bounded organelle|regulation of signaling|negative regulation of cellular process|intracellular organelle|regulation of cellular process|intracellular|ion binding|developmental process involved in reproduction|single organism reproductive process|cellular response to stimu…	-	-	-	-	6:4747306-4760517	127	41	0.659393	0.181787	0.659393	0.181787	1.85889	7.07e-20	3.98e-18	UP
ENSMUSG00000030786	Itgam	integrin_alpha_M	GO:0050896|GO:0005623|GO:0009987|GO:0005576|GO:0023052|GO:0005488|GO:0002376|GO:0032991|GO:0016020|GO:0032502|GO:0040011|GO:0031224|GO:0043227|GO:0007155|GO:0005886|GO:0043229|GO:0050900|GO:0048870|GO:0009605|GO:0050794|GO:0005622|GO:0043167|GO:0009986|GO:0097367|GO:0071944|GO:0006950|GO:0051716|GO:0005615|GO:0043234|GO:0048856|GO:0005515|GO:1903561|GO:0008283|GO:0002520|GO:0070062|GO:0070661|GO:…	response to stimulus|cell|cellular process|extracellular region|signaling|binding|immune system process|macromolecular complex|membrane|developmental process|locomotion|intrinsic component of membrane|membrane-bounded organelle|cell adhesion|plasma membrane|intracellular organelle|leukocyte migration|cell motility|response to external stimulus|regulation of cellular process|intracellular|ion bind…	-	-	-	-	7:128062640-128118491	185	78	1.76313	0.634806	1.76313	0.634806	1.47375	8.58e-20	4.82e-18	UP
ENSMUSG00000069274	Hist1h4f	histone_cluster_1_H4f	GO:0005623|GO:0009987|GO:0005488|GO:0032991|GO:0008152|GO:0043227|GO:0019222|GO:0071704|GO:0048523|GO:0043229|GO:0050794|GO:0000785|GO:0006807|GO:0009058|GO:0005622|GO:0016043|GO:0032993|GO:0009892|GO:0043234|GO:0005515|GO:0044237|GO:0097159|GO:0046483|GO:1901360|GO:0031324|GO:0009890|GO:0044249|GO:0003676|GO:0006725|GO:0006139|GO:0051171|GO:0000786|GO:0016458|GO:0043231|GO:0006996|GO:0031323|GO:…	cell|cellular process|binding|macromolecular complex|metabolic process|membrane-bounded organelle|regulation of metabolic process|organic substance metabolic process|negative regulation of cellular process|intracellular organelle|regulation of cellular process|chromatin|nitrogen compound metabolic process|biosynthetic process|intracellular|cellular component organization|protein-DNA complex|negat…	K11254	histone H4[-]	mmu05203|mmu05034|mmu05322	Viral carcinogenesis - Mus musculus (mouse)|Alcoholism - Mus musculus (mouse)|Systemic lupus erythematosus - Mus musculus (mouse)	13:23551258-23551648	332	174	58.3214	26.102	58.3214	26.102	1.15986	9.13e-20	5.11e-18	UP
ENSMUSG00000020183	Cpm	carboxypeptidase_M	GO:0005623|GO:0005576|GO:0005488|GO:0003824|GO:0016020|GO:0008152|GO:0031224|GO:0043227|GO:0016787|GO:0005886|GO:0071704|GO:0043167|GO:0009986|GO:0071944|GO:1903561|GO:0070062|GO:0008233|GO:0019538|GO:0043169|GO:0031225|GO:0031982|GO:0017171|GO:0046872|GO:0008236|GO:0006508|GO:0008237|GO:0046914|GO:0070008|GO:0008238|GO:0008235|GO:0004180|GO:0008270|GO:0004185|GO:0004181	cell|extracellular region|binding|catalytic activity|membrane|metabolic process|intrinsic component of membrane|membrane-bounded organelle|hydrolase activity|plasma membrane|organic substance metabolic process|ion binding|cell surface|cell periphery|extracellular vesicle|extracellular exosome|peptidase activity|protein metabolic process|cation binding|anchored component of membrane|vesicle|serine…	-	-	-	-	10:117629500-117687352	59	4	0.502225	0.0290725	0.502225	0.0290725	4.11061	1.01e-19	5.65e-18	UP
ENSMUSG00000074071	Fam169b	family_with_sequence_similarity_169_member_B	-	-	-	-	-	-	7:68273839-68363089	76	13	0.969561	0.141627	0.969561	0.141627	2.77523	1.03e-19	5.75e-18	UP
ENSMUSG00000027864	Ptgfrn	prostaglandin_F2_receptor_negative_regulator	GO:0005623|GO:0009987|GO:0005488|GO:0016020|GO:0031224|GO:0043227|GO:0005789|GO:0031090|GO:0043229|GO:0005622|GO:0009986|GO:0012505|GO:0016043|GO:0005515|GO:0042175|GO:0005783|GO:0005737|GO:0098588|GO:0005794|GO:0043231|GO:0006996|GO:0016021|GO:0034389	cell|cellular process|binding|membrane|intrinsic component of membrane|membrane-bounded organelle|endoplasmic reticulum membrane|organelle membrane|intracellular organelle|intracellular|cell surface|endomembrane system|cellular component organization|protein binding|nuclear outer membrane-endoplasmic reticulum membrane network|endoplasmic reticulum|cytoplasm|bounding membrane of organelle|Golgi a…	-	-	-	-	3:101040232-101110278	222	102	1.39037	0.545527	1.39037	0.545527	1.34975	1.26e-19	6.97e-18	UP
ENSMUSG00000036892	Prodh2	proline_dehydrogenase_oxidase_2	GO:0005623|GO:0009987|GO:0003824|GO:0016020|GO:0008152|GO:0043227|GO:0031090|GO:0071704|GO:0043229|GO:0006807|GO:0005622|GO:0016491|GO:0044237|GO:0009056|GO:0046483|GO:0005737|GO:1901360|GO:0019866|GO:0055114|GO:0031966|GO:0006082|GO:0006520|GO:0043231|GO:0009063|GO:0004657|GO:0005739|GO:0005740|GO:0005743|GO:0019752|GO:0046395|GO:0006562|GO:0006536|GO:0043648|GO:0010133	cell|cellular process|catalytic activity|membrane|metabolic process|membrane-bounded organelle|organelle membrane|organic substance metabolic process|intracellular organelle|nitrogen compound metabolic process|intracellular|oxidoreductase activity|cellular metabolic process|catabolic process|heterocycle metabolic process|cytoplasm|organic cyclic compound metabolic process|organelle inner membrane…	K11394	hydroxyproline oxidase [EC:1.5.-.-][-]	mmu01100|mmu00330	Metabolic pathways - Mus musculus (mouse)|Arginine and proline metabolism - Mus musculus (mouse)	7:30493622-30513402	344	183	5.06494	2.30093	5.06494	2.30093	1.13833	1.41e-19	7.73e-18	UP
ENSMUSG00000024391	Apom	apolipoprotein_M	GO:0016209|GO:0050896|GO:0005215|GO:0009987|GO:0005576|GO:0005488|GO:0032991|GO:0008152|GO:0043227|GO:0032994|GO:0019222|GO:0071704|GO:0048523|GO:0050794|GO:0043167|GO:0016043|GO:0009892|GO:0005615|GO:0008289|GO:1903561|GO:0044237|GO:0097006|GO:0070062|GO:0006810|GO:0034369|GO:0031324|GO:0019538|GO:0055114|GO:0010876|GO:0034364|GO:0005543|GO:0031982|GO:0043168|GO:0034362|GO:0031323|GO:0010033|GO:…	antioxidant activity|response to stimulus|transporter activity|cellular process|extracellular region|binding|macromolecular complex|metabolic process|membrane-bounded organelle|protein-lipid complex|regulation of metabolic process|organic substance metabolic process|negative regulation of cellular process|regulation of cellular process|ion binding|cellular component organization|negative regulati…	-	-	-	-	17:35128997-35132050	485	277	32.8851	16.0388	32.8851	16.0388	1.03587	1.59e-19	8.73e-18	UP
ENSMUSG00000019122	Ccl9	chemokine_C_C_motif_ligand_9	GO:0050896|GO:0009987|GO:0005576|GO:0023052|GO:0005488|GO:0002376|GO:0032502|GO:0008152|GO:0040011|GO:0006955|GO:0019222|GO:0023051|GO:0071704|GO:0048523|GO:0050900|GO:0048870|GO:0009893|GO:0009605|GO:0050794|GO:0006950|GO:0051716|GO:0005615|GO:0048856|GO:0005515|GO:0044237|GO:0050793|GO:0045595|GO:0006793|GO:0009611|GO:0050790|GO:0006952|GO:0007154|GO:0019538|GO:0043085|GO:0009967|GO:0009966|GO:…	response to stimulus|cellular process|extracellular region|signaling|binding|immune system process|developmental process|metabolic process|locomotion|immune response|regulation of metabolic process|regulation of signaling|organic substance metabolic process|negative regulation of cellular process|leukocyte migration|cell motility|positive regulation of metabolic process|response to external stimu…	K05510	C-C motif chemokine 6/9[-]	mmu04060|mmu04062	Cytokine-cytokine receptor interaction - Mus musculus (mouse)|Chemokine signaling pathway - Mus musculus (mouse)	11:83572919-83578636	238	114	5.07204	2.07466	5.07204	2.07466	1.28969	1.61e-19	8.78e-18	UP
ENSMUSG00000023132	Gzma	granzyme_A	GO:0005623|GO:0009987|GO:0005576|GO:0005488|GO:0003824|GO:0008152|GO:0043227|GO:0016787|GO:0019222|GO:0019835|GO:0071704|GO:0048523|GO:0043229|GO:0050794|GO:0006807|GO:0005622|GO:0009892|GO:0005515|GO:0044237|GO:0009056|GO:0051098|GO:0043086|GO:0046483|GO:0050790|GO:1901360|GO:0031324|GO:0008233|GO:0019538|GO:0008219|GO:0042802|GO:0010941|GO:0006725|GO:0006139|GO:0051171|GO:0017171|GO:0043231|GO:…	cell|cellular process|extracellular region|binding|catalytic activity|metabolic process|membrane-bounded organelle|hydrolase activity|regulation of metabolic process|cytolysis|organic substance metabolic process|negative regulation of cellular process|intracellular organelle|regulation of cellular process|nitrogen compound metabolic process|intracellular|negative regulation of metabolic process|p…	K01352	granzyme A[3.4.21.78]	mmu04080	Neuroactive ligand-receptor interaction - Mus musculus (mouse)	13:113093825-113100979	233	110	18.2276	7.34849	18.2276	7.34849	1.3106	1.64e-19	8.93e-18	UP
ENSMUSG00000086825	Gm15675	predicted_gene_15675	-	-	-	-	-	-	1:130429781-130437191	303	3173	5.65384	50.5599	5.65384	50.5599	-3.16069	1.7e-19	9.24e-18	DOWN
ENSMUSG00000037544	Dlgap5	discs_large_Drosophila_homolog_associated_protein_5	GO:0005623|GO:0009987|GO:0023052|GO:0005488|GO:0003824|GO:0008152|GO:0043227|GO:0016787|GO:0071704|GO:0043229|GO:0005622|GO:0005515|GO:0044237|GO:0016788|GO:0006793|GO:0005737|GO:0019538|GO:0043231|GO:0005634|GO:0005815|GO:0043412|GO:0044267|GO:0006796|GO:0042578|GO:0036211|GO:0005856|GO:0005813|GO:0000922|GO:0005819|GO:0015630|GO:0031616|GO:0006464|GO:0016791|GO:0016311|GO:0006470|GO:0004721	cell|cellular process|signaling|binding|catalytic activity|metabolic process|membrane-bounded organelle|hydrolase activity|organic substance metabolic process|intracellular organelle|intracellular|protein binding|cellular metabolic process|hydrolase activity, acting on ester bonds|phosphorus metabolic process|cytoplasm|protein metabolic process|intracellular membrane-bounded organelle|nucleus|mic…	-	-	-	-	14:47387779-47418407	91	23	0.643112	0.138807	0.643112	0.138807	2.21199	2.3e-19	1.25e-17	UP
ENSMUSG00000024989	Cep55	centrosomal_protein_55	GO:0005623|GO:0009987|GO:0005576|GO:0005488|GO:0016020|GO:0000920|GO:0043229|GO:0005622|GO:0009986|GO:0016043|GO:0045171|GO:0005515|GO:0030496|GO:0005737|GO:0051301|GO:0008104|GO:0045184|GO:0007049|GO:0006996|GO:0032154|GO:0005815|GO:0007067|GO:0005814|GO:0000910|GO:1903047|GO:0005856|GO:0005813|GO:0000278|GO:0015630|GO:0000281	cell|cellular process|extracellular region|binding|membrane|cell separation after cytokinesis|intracellular organelle|intracellular|cell surface|cellular component organization|intercellular bridge|protein binding|midbody|cytoplasm|cell division|protein localization|establishment of protein localization|cell cycle|organelle organization|cleavage furrow|microtubule organizing center|mitotic nuclea…	-	-	-	-	19:38055025-38074425	62	8	1.39258	0.15345	1.39258	0.15345	3.18192	2.33e-19	1.26e-17	UP
ENSMUSG00000024673	Ms4a1	membrane_spanning_4_domains_subfamily_A_member_1	GO:0005623|GO:0009987|GO:0005576|GO:0005488|GO:0002376|GO:0016020|GO:0031224|GO:0043227|GO:0005886|GO:0009986|GO:0071944|GO:0003823|GO:0005615|GO:0005515|GO:1903561|GO:0070062|GO:0005102|GO:0046649|GO:0031982|GO:0001775|GO:0009897|GO:0032403|GO:0016021|GO:0070851|GO:0023026|GO:0042113|GO:0005154	cell|cellular process|extracellular region|binding|immune system process|membrane|intrinsic component of membrane|membrane-bounded organelle|plasma membrane|cell surface|cell periphery|antigen binding|extracellular space|protein binding|extracellular vesicle|extracellular exosome|receptor binding|lymphocyte activation|vesicle|cell activation|external side of plasma membrane|protein complex bindin…	K06466	membrane-spanning 4-domains, subfamily A, member 1[-]	mmu04640	Hematopoietic cell lineage - Mus musculus (mouse)	19:11249675-11266241	176	74	1.44153	0.517584	1.44153	0.517584	1.47774	2.51e-19	1.35e-17	UP
ENSMUSG00000042041	2010003K11Rik	RIKEN_cDNA_2010003K11_gene	-	-	-	-	-	-	19:4496790-4498583	84	19	4.95247	0.956567	4.95247	0.956567	2.37221	3.2e-19	1.71e-17	UP
ENSMUSG00000026683	Nuf2	NUF2_NDC80_kinetochore_complex_component_homolog_S._cerevisiae_	GO:0005623|GO:0009987|GO:0005488|GO:0032991|GO:0016020|GO:0043227|GO:0043229|GO:0005622|GO:0016043|GO:0043234|GO:0005515|GO:0007059|GO:0051301|GO:0000776|GO:0007049|GO:0043231|GO:0006996|GO:0031262|GO:0005634|GO:0007067|GO:0000777|GO:1903047|GO:0005694|GO:0000278|GO:0008608|GO:0000775|GO:0000793|GO:0000779	cell|cellular process|binding|macromolecular complex|membrane|membrane-bounded organelle|intracellular organelle|intracellular|cellular component organization|protein complex|protein binding|chromosome segregation|cell division|kinetochore|cell cycle|intracellular membrane-bounded organelle|organelle organization|Ndc80 complex|nucleus|mitotic nuclear division|condensed chromosome kinetochore|mito…	-	-	-	-	1:169497934-169531464	70	11	0.626856	0.0841236	0.626856	0.0841236	2.89755	3.41e-19	1.82e-17	UP
ENSMUSG00000039960	Rhou	ras_homolog_gene_family_member_U	GO:0050896|GO:0030054|GO:0005623|GO:0009987|GO:0023052|GO:0005488|GO:0003824|GO:0032991|GO:0016020|GO:0032502|GO:0043227|GO:0031090|GO:0016787|GO:0005886|GO:0009653|GO:0043229|GO:0051050|GO:0050794|GO:0005622|GO:0043167|GO:0097367|GO:0051641|GO:0071944|GO:0012505|GO:0016043|GO:0042995|GO:0051716|GO:0043234|GO:0030055|GO:0048856|GO:0005515|GO:0036094|GO:0050793|GO:1903829|GO:0097159|GO:0006810|GO:…	response to stimulus|cell junction|cell|cellular process|signaling|binding|catalytic activity|macromolecular complex|membrane|developmental process|membrane-bounded organelle|organelle membrane|hydrolase activity|plasma membrane|anatomical structure morphogenesis|intracellular organelle|positive regulation of transport|regulation of cellular process|intracellular|ion binding|carbohydrate derivati…	-	-	-	-	8:123653929-123663884	198	89	3.5187	1.35065	3.5187	1.35065	1.38138	3.47e-19	1.85e-17	UP
ENSMUSG00000032690	Oas2	2_5_oligoadenylate_synthetase_2	GO:0050896|GO:0005623|GO:0009987|GO:0005488|GO:0003824|GO:0002376|GO:0016020|GO:0008152|GO:0051707|GO:0009607|GO:0043227|GO:0006955|GO:0071704|GO:0043229|GO:0016740|GO:0009605|GO:0006807|GO:0009058|GO:0005622|GO:0043167|GO:0097367|GO:0012505|GO:0006950|GO:0005515|GO:0044237|GO:0036094|GO:0009056|GO:0097159|GO:0006793|GO:0005783|GO:0046483|GO:0005737|GO:1901360|GO:0006952|GO:0044249|GO:0009615|GO:…	response to stimulus|cell|cellular process|binding|catalytic activity|immune system process|membrane|metabolic process|response to other organism|response to biotic stimulus|membrane-bounded organelle|immune response|organic substance metabolic process|intracellular organelle|transferase activity|response to external stimulus|nitrogen compound metabolic process|biosynthetic process|intracellular|…	K14216	2'-5'-oligoadenylate synthetase[2.7.7.84]	mmu05168|mmu05164|mmu05160|mmu05162	Herpes simplex infection - Mus musculus (mouse)|Influenza A - Mus musculus (mouse)|Hepatitis C - Mus musculus (mouse)|Measles - Mus musculus (mouse)	5:120730333-120749853	268	136	2.24321	0.972095	2.24321	0.972095	1.20639	4.23e-19	2.24e-17	UP
ENSMUSG00000042102	Dmgdh	dimethylglycine_dehydrogenase_precursor	GO:0005623|GO:0009987|GO:0005488|GO:0003824|GO:0008152|GO:0043227|GO:0071704|GO:0043229|GO:0006807|GO:0005622|GO:0016491|GO:0044237|GO:0009056|GO:0097159|GO:0005737|GO:0055114|GO:0003676|GO:0006082|GO:0006520|GO:0043231|GO:0003723|GO:0005739|GO:0009069|GO:0019752|GO:0047865|GO:0006579|GO:0044822|GO:0006544	cell|cellular process|binding|catalytic activity|metabolic process|membrane-bounded organelle|organic substance metabolic process|intracellular organelle|nitrogen compound metabolic process|intracellular|oxidoreductase activity|cellular metabolic process|catabolic process|organic cyclic compound binding|cytoplasm|oxidation-reduction process|nucleic acid binding|organic acid metabolic process|cell…	K00315	dimethylglycine dehydrogenase[1.5.8.4]	mmu01100|mmu00260	Metabolic pathways - Mus musculus (mouse)|Glycine, serine and threonine metabolism - Mus musculus (mouse)	13:93674433-93752831	407	231	7.90809	3.83288	7.90809	3.83288	1.0449	5.04e-19	2.64e-17	UP
ENSMUSG00000020089	Ppa1	pyrophosphatase_inorganic_1	GO:0005623|GO:0009987|GO:0005576|GO:0005488|GO:0003824|GO:0008152|GO:0043227|GO:0016787|GO:0005622|GO:0043167|GO:1903561|GO:0044237|GO:0070062|GO:0006793|GO:0005737|GO:0043169|GO:0016817|GO:0031982|GO:0006796|GO:0046872|GO:0016818|GO:0016462|GO:0000287|GO:0004427	cell|cellular process|extracellular region|binding|catalytic activity|metabolic process|membrane-bounded organelle|hydrolase activity|intracellular|ion binding|extracellular vesicle|cellular metabolic process|extracellular exosome|phosphorus metabolic process|cytoplasm|cation binding|hydrolase activity, acting on acid anhydrides|vesicle|phosphate-containing compound metabolic process|metal ion bi…	K01507	inorganic pyrophosphatase[3.6.1.1]	mmu00190	Oxidative phosphorylation - Mus musculus (mouse)	10:61648552-61674168	345	189	6.9046	3.2301	6.9046	3.2301	1.09598	5.28e-19	2.77e-17	UP
ENSMUSG00000002204	Napsa	napsin_A_aspartic_peptidase	GO:0005623|GO:0005576|GO:0005488|GO:0003824|GO:0008152|GO:0043227|GO:0016787|GO:0071704|GO:0043229|GO:0005622|GO:0012505|GO:0005615|GO:0005515|GO:1903561|GO:0009056|GO:0070062|GO:0005737|GO:0048871|GO:0008233|GO:0042592|GO:0019538|GO:0030141|GO:0031982|GO:0043231|GO:0001894|GO:0030163|GO:0031988|GO:0006508|GO:0031410|GO:0042599|GO:0016023|GO:0005773|GO:0048878|GO:0097208|GO:0033619|GO:0000323|GO:…	cell|extracellular region|binding|catalytic activity|metabolic process|membrane-bounded organelle|hydrolase activity|organic substance metabolic process|intracellular organelle|intracellular|endomembrane system|extracellular space|protein binding|extracellular vesicle|catabolic process|extracellular exosome|cytoplasm|multicellular organismal homeostasis|peptidase activity|homeostatic process|prot…	K08565	napsin-A [EC:3.4.23.-][-]	mmu04142	Lysosome - Mus musculus (mouse)	7:44572432-44586862	206	96	6.00055	2.38797	6.00055	2.38797	1.32931	5.36e-19	2.8e-17	UP
ENSMUSG00000030972	Acsm5	acyl_CoA_synthetase_medium_chain_family_member_5	GO:0005623|GO:0009987|GO:0005488|GO:0003824|GO:0008152|GO:0043227|GO:0071704|GO:0043229|GO:0016874|GO:0005622|GO:0043167|GO:0097367|GO:0044237|GO:0036094|GO:0097159|GO:0005737|GO:0001882|GO:0043169|GO:0000166|GO:0006082|GO:0043168|GO:0043231|GO:0006629|GO:0044255|GO:0017076|GO:0001883|GO:0016878|GO:0046872|GO:0005759|GO:0005739|GO:0006631|GO:0032549|GO:0019752|GO:0005524|GO:0047760|GO:0032787	cell|cellular process|binding|catalytic activity|metabolic process|membrane-bounded organelle|organic substance metabolic process|intracellular organelle|ligase activity|intracellular|ion binding|carbohydrate derivative binding|cellular metabolic process|small molecule binding|organic cyclic compound binding|cytoplasm|nucleoside binding|cation binding|nucleotide binding|organic acid metabolic pro…	K01896	medium-chain acyl-CoA synthetase[6.2.1.2]	mmu01100|mmu00650	Metabolic pathways - Mus musculus (mouse)|Butanoate metabolism - Mus musculus (mouse)	7:119526304-119543793	116	37	2.76171	0.752233	2.76171	0.752233	1.87631	5.82e-19	3.01e-17	UP
ENSMUSG00000021485	Mxd3	Max_dimerization_protein_3	GO:0005623|GO:0009987|GO:0005488|GO:0008152|GO:0043227|GO:0019222|GO:0071704|GO:0048523|GO:0043229|GO:0050794|GO:0006807|GO:0009058|GO:0005622|GO:0009892|GO:0005515|GO:0044237|GO:0097159|GO:0046483|GO:1901360|GO:0031324|GO:0009890|GO:0044249|GO:0003676|GO:0006725|GO:0006139|GO:0051171|GO:0043231|GO:0031323|GO:0046983|GO:0005634|GO:0010468|GO:0016070|GO:0010629|GO:0034645|GO:0009059|GO:0003677|GO:…	cell|cellular process|binding|metabolic process|membrane-bounded organelle|regulation of metabolic process|organic substance metabolic process|negative regulation of cellular process|intracellular organelle|regulation of cellular process|nitrogen compound metabolic process|biosynthetic process|intracellular|negative regulation of metabolic process|protein binding|cellular metabolic process|organi…	-	-	-	-	13:55325168-55329758	55	6	1.16632	0.108662	1.16632	0.108662	3.42404	6e-19	3.08e-17	UP
ENSMUSG00000025202	Scd3	stearoyl_coenzyme_A_desaturase_3	GO:0005623|GO:0009987|GO:0005488|GO:0003824|GO:0016020|GO:0008152|GO:0031224|GO:0043227|GO:0005789|GO:0031090|GO:0071704|GO:0043229|GO:0009058|GO:0005622|GO:0043167|GO:0012505|GO:0016491|GO:0044237|GO:0042175|GO:0016705|GO:0005783|GO:0005737|GO:0098588|GO:0044249|GO:0043169|GO:0055114|GO:0006082|GO:0043231|GO:0006629|GO:0044255|GO:0016021|GO:0016717|GO:0046872|GO:0006631|GO:0008610|GO:0019752|GO:…	cell|cellular process|binding|catalytic activity|membrane|metabolic process|intrinsic component of membrane|membrane-bounded organelle|endoplasmic reticulum membrane|organelle membrane|organic substance metabolic process|intracellular organelle|biosynthetic process|intracellular|ion binding|endomembrane system|oxidoreductase activity|cellular metabolic process|nuclear outer membrane-endoplasmic r…	K00507	stearoyl-CoA desaturase (delta-9 desaturase)[1.14.19.1]	mmu04152|mmu03320|mmu01212|mmu01040	AMPK signaling pathway - Mus musculus (mouse)|PPAR signaling pathway - Mus musculus (mouse)|Fatty acid metabolism - Mus musculus (mouse)|Biosynthesis of unsaturated fatty acids - Mus musculus (mouse)	19:44203288-44244016	57	1	1.12826	0.0169122	1.12826	0.0169122	6.05989	6e-19	3.08e-17	UP
ENSMUSG00000000686	Abhd15	abhydrolase_domain_containing_15	GO:0005576|GO:0003824|GO:0016020|GO:0008152|GO:0016787	extracellular region|catalytic activity|membrane|metabolic process|hydrolase activity	-	-	-	-	11:77515121-77538607	158	65	2.93704	1.03181	2.93704	1.03181	1.50919	6.43e-19	3.27e-17	UP
ENSMUSG00000024694	Keg1	kidney_expressed_gene_1	GO:0005623|GO:0003824|GO:0008152|GO:0043227|GO:0043229|GO:0016740|GO:0005622|GO:0005737|GO:0005874|GO:0016746|GO:0043231|GO:0005815|GO:0005856|GO:0016747|GO:0005739|GO:0015630|GO:0016410|GO:0047961	cell|catalytic activity|metabolic process|membrane-bounded organelle|intracellular organelle|transferase activity|intracellular|cytoplasm|microtubule|transferase activity, transferring acyl groups|intracellular membrane-bounded organelle|microtubule organizing center|cytoskeleton|transferase activity, transferring acyl groups other than amino-acyl groups|mitochondrion|microtubule cytoskeleton|N-a…	K00628	glycine N-acyltransferase[2.3.1.13]	-	-	19:12695786-12719902	104	31	0.965704	0.245818	0.965704	0.245818	1.97399	6.44e-19	3.27e-17	UP
ENSMUSG00000036110	Slc17a2	solute_carrier_family_17_sodium_phosphate_member_2	GO:0005215|GO:0005623|GO:0009987|GO:0016020|GO:0031224|GO:0005886|GO:0071944|GO:0022857|GO:0006810|GO:0022891|GO:0055085|GO:0005887|GO:0031226|GO:0016021|GO:0034220|GO:0015291|GO:0006811|GO:0015075|GO:0008324|GO:0098656|GO:0006820|GO:0098655|GO:0006812|GO:0015293|GO:0008509|GO:0022890|GO:0030001|GO:0015672|GO:0005436|GO:0015698|GO:0046873|GO:0006817|GO:0015114|GO:0006814|GO:0035435|GO:0015077|GO:…	transporter activity|cell|cellular process|membrane|intrinsic component of membrane|plasma membrane|cell periphery|transmembrane transporter activity|transport|substrate-specific transmembrane transporter activity|transmembrane transport|integral component of plasma membrane|intrinsic component of plasma membrane|integral component of membrane|ion transmembrane transport|secondary active transmem…	-	-	-	-	13:23806993-23825180	198	91	1.2697	0.498326	1.2697	0.498326	1.34933	6.66e-19	3.38e-17	UP
ENSMUSG00000094793	Mup12	major_urinary_protein_12	GO:0050896|GO:0005215|GO:0005623|GO:0009987|GO:0048511|GO:0005576|GO:0023052|GO:0005488|GO:0004871|GO:0003824|GO:0007610|GO:0032502|GO:0008152|GO:0007622|GO:0043227|GO:0019222|GO:0023051|GO:0009653|GO:0071704|GO:0048523|GO:0043229|GO:0016740|GO:0009893|GO:0009605|GO:0050794|GO:0007626|GO:0006807|GO:0009058|GO:0038023|GO:0005622|GO:0044708|GO:0051641|GO:0016043|GO:0005549|GO:0010888|GO:0009892|GO:…	response to stimulus|transporter activity|cell|cellular process|rhythmic process|extracellular region|signaling|binding|signal transducer activity|catalytic activity|behavior|developmental process|metabolic process|rhythmic behavior|membrane-bounded organelle|regulation of metabolic process|regulation of signaling|anatomical structure morphogenesis|organic substance metabolic process|negative reg…	-	-	-	-	4:60737383-60741326	0	155	0	9.81803	0	9.81803	#NAME?	6.69e-19	3.39e-17	DOWN
ENSMUSG00000013921	Clip3	CAP_GLY_domain_containing_linker_protein_3	GO:0005623|GO:0009987|GO:0005488|GO:0016020|GO:0032502|GO:0008152|GO:0043227|GO:0031090|GO:0019222|GO:0005886|GO:0071704|GO:0048523|GO:0043229|GO:0051050|GO:0009893|GO:0050794|GO:0009058|GO:0005622|GO:0097367|GO:0051641|GO:0071944|GO:0012505|GO:0016043|GO:0008289|GO:0033218|GO:0005515|GO:0044237|GO:1903829|GO:0006793|GO:0043254|GO:0006810|GO:0005737|GO:0098588|GO:0051861|GO:0005794|GO:0090004|GO:…	cell|cellular process|binding|membrane|developmental process|metabolic process|membrane-bounded organelle|organelle membrane|regulation of metabolic process|plasma membrane|organic substance metabolic process|negative regulation of cellular process|intracellular organelle|positive regulation of transport|positive regulation of metabolic process|regulation of cellular process|biosynthetic process|…	-	-	-	-	7:30291672-30308367	60	8	0.65728	0.0748405	0.65728	0.0748405	3.13462	8.32e-19	4.18e-17	UP
ENSMUSG00000076937	Iglc2	immunoglobulin_lambda_constant_2	GO:0050896|GO:0005623|GO:0009987|GO:0005576|GO:0023052|GO:0005488|GO:0002376|GO:0032991|GO:0016020|GO:0008152|GO:0051707|GO:0009607|GO:0006955|GO:0005886|GO:0071704|GO:0002684|GO:0009605|GO:0050794|GO:0009986|GO:0071944|GO:0016043|GO:0042571|GO:0006950|GO:0003823|GO:0072562|GO:0051716|GO:0005615|GO:0043234|GO:0002253|GO:0005515|GO:0002682|GO:0006959|GO:0006810|GO:0050776|GO:0002757|GO:0006952|GO:…	response to stimulus|cell|cellular process|extracellular region|signaling|binding|immune system process|macromolecular complex|membrane|metabolic process|response to other organism|response to biotic stimulus|immune response|plasma membrane|organic substance metabolic process|positive regulation of immune system process|response to external stimulus|regulation of cellular process|cell surface|cel…	-	-	-	-	16:19198396-19200351	60	8	3.87325	0.441024	3.87325	0.441024	3.13462	8.32e-19	4.18e-17	UP
ENSMUSG00000030677	Kif22	kinesin_family_member_22	GO:0050896|GO:0030054|GO:0005623|GO:0009987|GO:0005488|GO:0003824|GO:0032991|GO:0008152|GO:0043227|GO:0016787|GO:0071704|GO:0043229|GO:0000785|GO:0006807|GO:0005622|GO:0043167|GO:0097367|GO:0051641|GO:0016043|GO:0006950|GO:0051716|GO:0043234|GO:0030055|GO:0005515|GO:0044237|GO:0036094|GO:0097159|GO:0007059|GO:0033554|GO:0051640|GO:0046483|GO:0005737|GO:0005874|GO:0005912|GO:1901360|GO:0005875|GO:…	response to stimulus|cell junction|cell|cellular process|binding|catalytic activity|macromolecular complex|metabolic process|membrane-bounded organelle|hydrolase activity|organic substance metabolic process|intracellular organelle|chromatin|nitrogen compound metabolic process|intracellular|ion binding|carbohydrate derivative binding|cellular localization|cellular component organization|response t…	-	-	-	-	7:127027729-127042471	187	84	1.83384	0.703456	1.83384	0.703456	1.38234	8.46e-19	4.24e-17	UP
ENSMUSG00000021186	Fbln5	fibulin_5	GO:0050896|GO:0009987|GO:0005576|GO:0005488|GO:0031012|GO:0008152|GO:0040007|GO:0043227|GO:0007155|GO:0019222|GO:0005578|GO:0071953|GO:0050794|GO:0043167|GO:0051641|GO:0016043|GO:0006950|GO:0051716|GO:0005615|GO:0016049|GO:0005515|GO:1903561|GO:0044237|GO:0040008|GO:0070062|GO:0006979|GO:0006810|GO:0033554|GO:0072593|GO:0010035|GO:0050839|GO:0009636|GO:0043169|GO:0042802|GO:0005102|GO:0008022|GO:…	response to stimulus|cellular process|extracellular region|binding|extracellular matrix|metabolic process|growth|membrane-bounded organelle|cell adhesion|regulation of metabolic process|proteinaceous extracellular matrix|elastic fiber|regulation of cellular process|ion binding|cellular localization|cellular component organization|response to stress|cellular response to stimulus|extracellular spac…	-	-	-	-	12:101746565-101819055	141	54	1.66147	0.543383	1.66147	0.543383	1.61242	9.25e-19	4.62e-17	UP
ENSMUSG00000036777	Anln	anillin_actin_binding_protein	GO:0005623|GO:0009987|GO:0005488|GO:0002376|GO:0032502|GO:0040011|GO:0043227|GO:0043229|GO:0048870|GO:0005622|GO:0071944|GO:0016043|GO:0070938|GO:0048856|GO:0005515|GO:0002520|GO:0005737|GO:0008092|GO:0051301|GO:0048869|GO:0005938|GO:0016477|GO:0006928|GO:0005826|GO:0007049|GO:0043231|GO:0006996|GO:0007275|GO:0048513|GO:0005634|GO:0005654|GO:0030097|GO:0030864|GO:0007067|GO:0003779|GO:0030154|GO:…	cell|cellular process|binding|immune system process|developmental process|locomotion|membrane-bounded organelle|intracellular organelle|cell motility|intracellular|cell periphery|cellular component organization|contractile ring|anatomical structure development|protein binding|immune system development|cytoplasm|cytoskeletal protein binding|cell division|cellular developmental process|cell cortex|…	-	-	-	-	9:22331214-22389206	213	102	2.69878	1.10363	2.69878	1.10363	1.29004	1.08e-18	5.35e-17	UP
ENSMUSG00000101355	Hist1h3h	histone_cluster_1_H3h	GO:0005623|GO:0009987|GO:0005488|GO:0032991|GO:0008152|GO:0043227|GO:0019222|GO:0071704|GO:0048523|GO:0043229|GO:0050794|GO:0000785|GO:0006807|GO:0009058|GO:0005622|GO:0016043|GO:0032993|GO:0009892|GO:0043234|GO:0005515|GO:0044237|GO:0097159|GO:0046483|GO:1901360|GO:0031324|GO:0009890|GO:0044249|GO:0003676|GO:0006725|GO:0006139|GO:0051171|GO:0000786|GO:0016458|GO:0043231|GO:0006996|GO:0031323|GO:…	cell|cellular process|binding|macromolecular complex|metabolic process|membrane-bounded organelle|regulation of metabolic process|organic substance metabolic process|negative regulation of cellular process|intracellular organelle|regulation of cellular process|chromatin|nitrogen compound metabolic process|biosynthetic process|intracellular|cellular component organization|protein-DNA complex|negat…	K11253	histone H3[-]	mmu05034|mmu05202|mmu05322	Alcoholism - Mus musculus (mouse)|Transcriptional misregulation in cancer - Mus musculus (mouse)|Systemic lupus erythematosus - Mus musculus (mouse)	13:21717659-21718069	85	20	14.205	2.85422	14.205	2.85422	2.31523	1.23e-18	6.07e-17	UP
ENSMUSG00000046080	Clec9a	C_type_lectin_domain_family_9_member_a	GO:0005623|GO:0009987|GO:0005488|GO:0016020|GO:0031224|GO:0051050|GO:0050794|GO:0009986|GO:0051641|GO:0030246|GO:0006810|GO:0001819|GO:0051222|GO:0060341|GO:0001816|GO:0032880|GO:0032940|GO:0008104|GO:0045184|GO:0001817|GO:0051047|GO:0016021|GO:0051223|GO:0050663|GO:0016192|GO:0070201|GO:0050715|GO:0015031|GO:0050714|GO:0046903|GO:0051046|GO:0009306|GO:0050707|GO:0006897|GO:0050708|GO:0006898	cell|cellular process|binding|membrane|intrinsic component of membrane|positive regulation of transport|regulation of cellular process|cell surface|cellular localization|carbohydrate binding|transport|positive regulation of cytokine production|positive regulation of protein transport|regulation of cellular localization|cytokine production|regulation of protein localization|secretion by cell|prote…	-	-	-	-	6:129408862-129424763	69	879	1.17193	12.7491	1.17193	12.7491	-3.44343	1.82e-18	8.96e-17	DOWN
ENSMUSG00000023992	Trem2	triggering_receptor_expressed_on_myeloid_cells_2	GO:0050896|GO:0005623|GO:0009987|GO:0005576|GO:0023052|GO:0005488|GO:0004871|GO:0002376|GO:0016020|GO:0032502|GO:0008152|GO:0051707|GO:0009607|GO:0031224|GO:0043227|GO:0006955|GO:0019222|GO:0005886|GO:0023051|GO:0071704|GO:0002684|GO:0043229|GO:0009893|GO:0009605|GO:0050794|GO:0038023|GO:0005622|GO:0097367|GO:0051641|GO:0071944|GO:0016043|GO:0006950|GO:0051716|GO:0008289|GO:0004872|GO:0048856|GO:…	response to stimulus|cell|cellular process|extracellular region|signaling|binding|signal transducer activity|immune system process|membrane|developmental process|metabolic process|response to other organism|response to biotic stimulus|intrinsic component of membrane|membrane-bounded organelle|immune response|regulation of metabolic process|plasma membrane|regulation of signaling|organic substance…	K14378	triggering receptor expressed on myeloid cells 2[-]	mmu04380	Osteoclast differentiation - Mus musculus (mouse)	17:48346401-48354147	104	33	1.1674	0.316327	1.1674	0.316327	1.88381	2.27e-18	1.1e-16	UP
ENSMUSG00000030244	Gys2	glycogen_synthase_2	GO:0050896|GO:0005623|GO:0009987|GO:0005488|GO:0003824|GO:0008152|GO:0071704|GO:0043229|GO:0016740|GO:0009058|GO:0005622|GO:0071944|GO:0030246|GO:0044237|GO:0036094|GO:0006091|GO:0005737|GO:0044262|GO:0044249|GO:0005975|GO:0016757|GO:0055114|GO:0005938|GO:0010033|GO:0048029|GO:0043265|GO:0016758|GO:0016051|GO:0030864|GO:0006112|GO:0034645|GO:0009743|GO:0005977|GO:0009059|GO:0005856|GO:0008194|GO:…	response to stimulus|cell|cellular process|binding|catalytic activity|metabolic process|organic substance metabolic process|intracellular organelle|transferase activity|biosynthetic process|intracellular|cell periphery|carbohydrate binding|cellular metabolic process|small molecule binding|generation of precursor metabolites and energy|cytoplasm|cellular carbohydrate metabolic process|cellular bio…	K00693	glycogen(starch) synthase[2.4.1.11]	mmu04151|mmu04910|mmu04152|mmu04931|mmu04922|mmu00500	PI3K-Akt signaling pathway - Mus musculus (mouse)|Insulin signaling pathway - Mus musculus (mouse)|AMPK signaling pathway - Mus musculus (mouse)|Insulin resistance - Mus musculus (mouse)|Glucagon signaling pathway - Mus musculus (mouse)|Starch and sucrose metabolism - Mus musculus (mouse)	6:142422613-142473109	238	122	5.50225	2.40858	5.50225	2.40858	1.19184	2.35e-18	1.13e-16	UP
ENSMUSG00000072625	Gdf2	growth_differentiation_factor_2	GO:0050896|GO:0005623|GO:0009987|GO:0005576|GO:0023052|GO:0005488|GO:0032502|GO:0008152|GO:0040007|GO:0040011|GO:0048646|GO:0043227|GO:0019222|GO:0023051|GO:0009653|GO:0071704|GO:0048523|GO:0048870|GO:0009893|GO:0050794|GO:0006807|GO:0009058|GO:0016043|GO:0009892|GO:0040013|GO:0051716|GO:0005615|GO:0016049|GO:0045926|GO:0048856|GO:0005515|GO:1903561|GO:0044237|GO:0040012|GO:0040008|GO:0050793|GO:…	response to stimulus|cell|cellular process|extracellular region|signaling|binding|developmental process|metabolic process|growth|locomotion|anatomical structure formation involved in morphogenesis|membrane-bounded organelle|regulation of metabolic process|regulation of signaling|anatomical structure morphogenesis|organic substance metabolic process|negative regulation of cellular process|cell mot…	-	-	-	-	14:33941039-33947198	158	67	3.63198	1.3152	3.63198	1.3152	1.46547	3.15e-18	1.51e-16	UP
ENSMUSG00000023963	Cyp39a1	cytochrome_P450_family_39_subfamily_a_polypeptide_1	GO:0005623|GO:0009987|GO:0005488|GO:0003824|GO:0016020|GO:0008152|GO:0043227|GO:0005789|GO:0031090|GO:0071704|GO:0043229|GO:0009058|GO:0005622|GO:0043167|GO:0012505|GO:0016491|GO:0044237|GO:0042175|GO:0009056|GO:0097159|GO:0016705|GO:0005783|GO:0005737|GO:0098588|GO:1901360|GO:0007586|GO:0044249|GO:0043169|GO:0055114|GO:0004497|GO:0006082|GO:0046906|GO:0043231|GO:0006629|GO:0006066|GO:0008206|GO:…	cell|cellular process|binding|catalytic activity|membrane|metabolic process|membrane-bounded organelle|endoplasmic reticulum membrane|organelle membrane|organic substance metabolic process|intracellular organelle|biosynthetic process|intracellular|ion binding|endomembrane system|oxidoreductase activity|cellular metabolic process|nuclear outer membrane-endoplasmic reticulum membrane network|catabo…	K07439	24-hydroxycholesterol 7alpha-hydroxylase[1.14.13.99]	mmu00120	Primary bile acid biosynthesis - Mus musculus (mouse)	17:43667425-43751431	313	175	7.04182	3.36213	7.04182	3.36213	1.06657	3.26e-18	1.56e-16	UP
ENSMUSG00000021539	Lect2	leukocyte_cell_derived_chemotaxin_2	GO:0005488|GO:0005515|GO:0042802	binding|protein binding|identical protein binding	-	-	-	-	13:56542460-56548538	111	38	8.69342	2.54148	8.69342	2.54148	1.77426	3.73e-18	1.78e-16	UP
ENSMUSG00000032418	Me1	malic_enzyme_1_NADP_+_dependent_cytosolic	GO:0050896|GO:0005623|GO:0009987|GO:0005488|GO:0003824|GO:0008152|GO:0043227|GO:0016829|GO:0019222|GO:0071704|GO:0043229|GO:0050794|GO:0006807|GO:0005622|GO:0043167|GO:0016043|GO:0016491|GO:0048037|GO:0005515|GO:0044237|GO:0036094|GO:0097159|GO:0006793|GO:0046483|GO:0009725|GO:0005737|GO:1901360|GO:0016830|GO:0043169|GO:0055114|GO:0050662|GO:0000166|GO:0006725|GO:0006139|GO:0019637|GO:0016614|GO:…	response to stimulus|cell|cellular process|binding|catalytic activity|metabolic process|membrane-bounded organelle|lyase activity|regulation of metabolic process|organic substance metabolic process|intracellular organelle|regulation of cellular process|nitrogen compound metabolic process|intracellular|ion binding|cellular component organization|oxidoreductase activity|cofactor binding|protein bin…	K00029	malate dehydrogenase (oxaloacetate-decarboxylating)(NADP+)[1.1.1.40]	mmu01100|mmu01200|mmu03320|mmu00620	Metabolic pathways - Mus musculus (mouse)|Carbon metabolism - Mus musculus (mouse)|PPAR signaling pathway - Mus musculus (mouse)|Pyruvate metabolism - Mus musculus (mouse)	9:86581371-86695953	245	128	3.01199	1.34379	3.01199	1.34379	1.16441	3.96e-18	1.88e-16	UP
ENSMUSG00000026227	2810459M11Rik	RIKEN_cDNA_2810459M11_gene	GO:0005488|GO:0005515	binding|protein binding	-	-	-	-	1:86045863-86055456	91	26	1.62517	0.396527	1.62517	0.396527	2.0351	4.52e-18	2.13e-16	UP
ENSMUSG00000001517	Foxm1	forkhead_box_M1	GO:0050896|GO:0001071|GO:0005623|GO:0009987|GO:0023052|GO:0005488|GO:0032502|GO:0008152|GO:0003700|GO:0043227|GO:0019222|GO:0023051|GO:0009653|GO:0071704|GO:0048523|GO:0043229|GO:0009893|GO:0050794|GO:0006807|GO:0009058|GO:0005622|GO:0009892|GO:0006950|GO:0051716|GO:0048856|GO:0005515|GO:0044237|GO:0050793|GO:0008283|GO:0023057|GO:0097159|GO:0006793|GO:0033554|GO:0072593|GO:0046483|GO:0009725|GO:…	response to stimulus|nucleic acid binding transcription factor activity|cell|cellular process|signaling|binding|developmental process|metabolic process|transcription factor activity, sequence-specific DNA binding|membrane-bounded organelle|regulation of metabolic process|regulation of signaling|anatomical structure morphogenesis|organic substance metabolic process|negative regulation of cellular …	-	-	-	-	6:128362967-128376146	159	69	1.19775	0.443868	1.19775	0.443868	1.43212	4.56e-18	2.15e-16	UP
ENSMUSG00000067279	Ppp1r3c	protein_phosphatase_1_regulatory_inhibitor_subunit_3C	GO:0005623|GO:0009987|GO:0005488|GO:0008152|GO:0019222|GO:0071704|GO:0009058|GO:0005622|GO:0051641|GO:0030234|GO:0005515|GO:0044237|GO:0006810|GO:0006091|GO:0050790|GO:0044262|GO:0044249|GO:0005975|GO:0019208|GO:0055114|GO:0019899|GO:0051649|GO:0008104|GO:0045184|GO:0019902|GO:0034613|GO:0016051|GO:0006112|GO:0015031|GO:0034645|GO:0019888|GO:0005977|GO:0009059|GO:0046907|GO:0033692|GO:0006605|GO:…	cell|cellular process|binding|metabolic process|regulation of metabolic process|organic substance metabolic process|biosynthetic process|intracellular|cellular localization|enzyme regulator activity|protein binding|cellular metabolic process|transport|generation of precursor metabolites and energy|regulation of catalytic activity|cellular carbohydrate metabolic process|cellular biosynthetic proce…	K07189	protein phosphatase 1 regulatory subunit 3A/B/C/D/E[-]	mmu04910|mmu04931	Insulin signaling pathway - Mus musculus (mouse)|Insulin resistance - Mus musculus (mouse)	19:36731737-36736653	190	91	4.79967	1.96306	4.79967	1.96306	1.28983	4.94e-18	2.32e-16	UP
ENSMUSG00000020102	Slc16a7	solute_carrier_family_16_monocarboxylic_acid_transporters_member_7	GO:0005215|GO:0005623|GO:0009987|GO:0016020|GO:0031224|GO:0005886|GO:0005622|GO:0071944|GO:0022857|GO:0006810|GO:0005737|GO:0022891|GO:0055085|GO:0005887|GO:0031226|GO:0016021|GO:0034220|GO:0015291|GO:0006811|GO:1903825|GO:0015129|GO:0015075|GO:0015711|GO:0098656|GO:0006820|GO:0015293|GO:0008509|GO:0015718|GO:0008514|GO:0035873|GO:1901475|GO:0008028|GO:0035879|GO:0050833	transporter activity|cell|cellular process|membrane|intrinsic component of membrane|plasma membrane|intracellular|cell periphery|transmembrane transporter activity|transport|cytoplasm|substrate-specific transmembrane transporter activity|transmembrane transport|integral component of plasma membrane|intrinsic component of plasma membrane|integral component of membrane|ion transmembrane transport|s…	-	-	-	-	10:125226464-125328963	211	105	3.09276	1.31428	3.09276	1.31428	1.23463	5.44e-18	2.54e-16	UP
ENSMUSG00000037686	Aspg	asparaginase_homolog_S._cerevisiae_	GO:0009987|GO:0005488|GO:0003824|GO:0008152|GO:0016787|GO:0071704|GO:0006807|GO:0005515|GO:0044237|GO:0009056|GO:0016788|GO:0006082|GO:0006520|GO:0006629|GO:0016810|GO:0052689|GO:0016811|GO:0016042|GO:0016298|GO:0004067|GO:0004620|GO:0019752|GO:0004622|GO:0003847	cellular process|binding|catalytic activity|metabolic process|hydrolase activity|organic substance metabolic process|nitrogen compound metabolic process|protein binding|cellular metabolic process|catabolic process|hydrolase activity, acting on ester bonds|organic acid metabolic process|cellular amino acid metabolic process|lipid metabolic process|hydrolase activity, acting on carbon-nitrogen (but…	-	-	-	-	12:112106683-112127573	170	77	4.27401	1.65316	4.27401	1.65316	1.37036	5.67e-18	2.64e-16	UP
ENSMUSG00000022629	Kif21a	kinesin_family_member_21A	GO:0005623|GO:0009987|GO:0005488|GO:0003824|GO:0032991|GO:0008152|GO:0016787|GO:0043229|GO:0005622|GO:0043167|GO:0097367|GO:0042995|GO:0043234|GO:0005515|GO:0036094|GO:0097159|GO:0005737|GO:0005874|GO:0005875|GO:0036477|GO:0001882|GO:0016817|GO:0008092|GO:0000166|GO:0043005|GO:0006928|GO:0043168|GO:0032403|GO:0007017|GO:0017076|GO:0008017|GO:0001883|GO:0030425|GO:0007018|GO:0030424|GO:0016818|GO:…	cell|cellular process|binding|catalytic activity|macromolecular complex|metabolic process|hydrolase activity|intracellular organelle|intracellular|ion binding|carbohydrate derivative binding|cell projection|protein complex|protein binding|small molecule binding|organic cyclic compound binding|cytoplasm|microtubule|microtubule associated complex|somatodendritic compartment|nucleoside binding|hydro…	-	-	-	-	15:90933276-91049948	208	103	2.20643	0.933036	2.20643	0.933036	1.24171	5.69e-18	2.65e-16	UP
ENSMUSG00000028364	Tnc	tenascin_C	GO:0022414|GO:0050896|GO:0030054|GO:0009987|GO:0005576|GO:0023052|GO:0005488|GO:0000003|GO:0031012|GO:0016020|GO:0032502|GO:0008152|GO:0040007|GO:0007155|GO:0019222|GO:0009653|GO:0005578|GO:0071704|GO:0048523|GO:0009893|GO:0009605|GO:0050794|GO:0016043|GO:0003006|GO:0006950|GO:0044702|GO:0051716|GO:0005615|GO:0005604|GO:0030055|GO:0048856|GO:0005515|GO:0048589|GO:0008283|GO:0035295|GO:0033554|GO:…	reproductive process|response to stimulus|cell junction|cellular process|extracellular region|signaling|binding|reproduction|extracellular matrix|membrane|developmental process|metabolic process|growth|cell adhesion|regulation of metabolic process|anatomical structure morphogenesis|proteinaceous extracellular matrix|organic substance metabolic process|negative regulation of cellular process|posit…	K06252	tenascin[-]	mmu04151|mmu04510|mmu05206|mmu04512	PI3K-Akt signaling pathway - Mus musculus (mouse)|Focal adhesion - Mus musculus (mouse)|MicroRNAs in cancer - Mus musculus (mouse)|ECM-receptor interaction - Mus musculus (mouse)	4:63959785-64047015	52	5	0.450457	0.0369872	0.450457	0.0369872	3.60629	5.81e-18	2.69e-16	UP
ENSMUSG00000045826	Ptprcap	protein_tyrosine_phosphatase_receptor_type_C_polypeptide_associated_protein	GO:0050896|GO:0005623|GO:0016020|GO:0031224|GO:0005886|GO:0071944|GO:0006950|GO:0006952|GO:0016021	response to stimulus|cell|membrane|intrinsic component of membrane|plasma membrane|cell periphery|response to stress|defense response|integral component of membrane	-	-	-	-	19:4154606-4156751	233	122	17.2641	7.7194	17.2641	7.7194	1.16121	7.13e-18	3.29e-16	UP
ENSMUSG00000043079	Synpo	synaptopodin	GO:0030054|GO:0005623|GO:0009987|GO:0045202|GO:0005488|GO:0016020|GO:0044089|GO:0005911|GO:0005886|GO:0043229|GO:0044297|GO:0097060|GO:0050794|GO:0005622|GO:0071944|GO:0016043|GO:0042995|GO:0060076|GO:0005515|GO:0043296|GO:0005737|GO:0036477|GO:0043204|GO:0051130|GO:0008092|GO:0030029|GO:0043197|GO:0032233|GO:0032231|GO:0014069|GO:0043005|GO:0032970|GO:0006996|GO:0022607|GO:0043025|GO:0051128|GO:…	cell junction|cell|cellular process|synapse|binding|membrane|positive regulation of cellular component biogenesis|cell-cell junction|plasma membrane|intracellular organelle|cell body|synaptic membrane|regulation of cellular process|intracellular|cell periphery|cellular component organization|cell projection|excitatory synapse|protein binding|apical junction complex|cytoplasm|somatodendritic compa…	-	-	-	-	18:60593973-60660142	211	106	0.447084	0.1918	0.447084	0.1918	1.22095	9.56e-18	4.37e-16	UP
ENSMUSG00000068264	Ap5s1	adaptor_related_protein_5_complex_sigma_1_subunit	GO:0050896|GO:0005623|GO:0009987|GO:0005488|GO:0032991|GO:0016020|GO:0008152|GO:0043227|GO:0031090|GO:0071704|GO:0043229|GO:0006807|GO:0005622|GO:0051641|GO:0012505|GO:0006950|GO:0051716|GO:0043234|GO:0005515|GO:0044237|GO:0006810|GO:0033554|GO:0046483|GO:0005737|GO:0098588|GO:1901360|GO:0030117|GO:0005774|GO:0030119|GO:0051649|GO:0008104|GO:0045184|GO:0006725|GO:0006139|GO:0006281|GO:0043231|GO:…	response to stimulus|cell|cellular process|binding|macromolecular complex|membrane|metabolic process|membrane-bounded organelle|organelle membrane|organic substance metabolic process|intracellular organelle|nitrogen compound metabolic process|intracellular|cellular localization|endomembrane system|response to stress|cellular response to stimulus|protein complex|protein binding|cellular metabolic …	-	-	-	-	2:131207078-131213514	106	36	1.39906	0.405762	1.39906	0.405762	1.78575	1.05e-17	4.8e-16	UP
ENSMUSG00000064168	Hist1h2bh	histone_cluster_1_H2bh	GO:0005623|GO:0009987|GO:0005488|GO:0032991|GO:0043227|GO:0043229|GO:0000785|GO:0005622|GO:0016043|GO:0032993|GO:0043234|GO:0005515|GO:0097159|GO:0003676|GO:0000786|GO:0043231|GO:0006996|GO:0046983|GO:0022607|GO:0000790|GO:0005634|GO:0005654|GO:0051276|GO:0003677|GO:0006461|GO:0005694|GO:0046982|GO:0000788|GO:0000228|GO:0006325|GO:0031981|GO:0065004|GO:0071103|GO:0034622|GO:0006333|GO:0006334|GO:…	cell|cellular process|binding|macromolecular complex|membrane-bounded organelle|intracellular organelle|chromatin|intracellular|cellular component organization|protein-DNA complex|protein complex|protein binding|organic cyclic compound binding|nucleic acid binding|nucleosome|intracellular membrane-bounded organelle|organelle organization|protein dimerization activity|cellular component assembly|n…	K11252	histone H2B[-]	mmu05203|mmu05034|mmu05322	Viral carcinogenesis - Mus musculus (mouse)|Alcoholism - Mus musculus (mouse)|Systemic lupus erythematosus - Mus musculus (mouse)	13:23542970-23543357	95	28	16.8174	4.23282	16.8174	4.23282	1.99026	1.07e-17	4.88e-16	UP
ENSMUSG00000001663	Gstt1	glutathione_S_transferase_theta_1	GO:0016209|GO:0050896|GO:0005623|GO:0009987|GO:0005488|GO:0003824|GO:0008152|GO:0004601|GO:0043227|GO:0016787|GO:0071704|GO:0043229|GO:0016740|GO:0009605|GO:0006807|GO:0005622|GO:0016491|GO:0051716|GO:0005515|GO:0044237|GO:0009410|GO:0046483|GO:0016765|GO:0009991|GO:0005737|GO:1901360|GO:0010035|GO:0004602|GO:0016684|GO:0055114|GO:0006805|GO:0006725|GO:0006790|GO:0006139|GO:0043231|GO:0010033|GO:…	antioxidant activity|response to stimulus|cell|cellular process|binding|catalytic activity|metabolic process|peroxidase activity|membrane-bounded organelle|hydrolase activity|organic substance metabolic process|intracellular organelle|transferase activity|response to external stimulus|nitrogen compound metabolic process|intracellular|oxidoreductase activity|cellular response to stimulus|protein b…	K00799	glutathione S-transferase[2.5.1.18]	mmu05204|mmu00982|mmu00980|mmu00480	Chemical carcinogenesis - Mus musculus (mouse)|Drug metabolism - cytochrome P450 - Mus musculus (mouse)|Metabolism of xenobiotics by cytochrome P450 - Mus musculus (mouse)|Glutathione metabolism - Mus musculus (mouse)	10:75783813-75798584	316	182	11.6317	5.72087	11.6317	5.72087	1.02375	1.29e-17	5.81e-16	UP
ENSMUSG00000032783	Troap	trophinin_associated_protein	GO:0005623|GO:0005488|GO:0007155|GO:0005622|GO:0005515|GO:0005737	cell|binding|cell adhesion|intracellular|protein binding|cytoplasm	-	-	-	-	15:99074973-99083407	50	5	1.51692	0.129537	1.51692	0.129537	3.54971	1.46e-17	6.57e-16	UP
ENSMUSG00000040254	Sema3d	sema_domain_immunoglobulin_domain_Ig_short_basic_domain_secreted_semaphorin_3D	GO:0050896|GO:0009987|GO:0005576|GO:0023052|GO:0005488|GO:0045499|GO:0016020|GO:0007610|GO:0032502|GO:0040007|GO:0040011|GO:0031224|GO:0009653|GO:0050795|GO:0048523|GO:0048870|GO:0009605|GO:0048521|GO:0050794|GO:0016043|GO:0040013|GO:0051716|GO:0005615|GO:0016049|GO:0045926|GO:0040017|GO:0048856|GO:0005515|GO:0048589|GO:0040012|GO:0040008|GO:0050793|GO:0045595|GO:0048638|GO:0051272|GO:0009888|GO:…	response to stimulus|cellular process|extracellular region|signaling|binding|chemorepellent activity|membrane|behavior|developmental process|growth|locomotion|intrinsic component of membrane|anatomical structure morphogenesis|regulation of behavior|negative regulation of cellular process|cell motility|response to external stimulus|negative regulation of behavior|regulation of cellular process|cel…	K06840	semaphorin 3[-]	mmu04360	Axon guidance - Mus musculus (mouse)	5:12383385-12588948	65	804	0.345851	3.65314	0.345851	3.65314	-3.40091	1.49e-17	6.66e-16	DOWN
ENSMUSG00000041798	Gck	glucokinase	GO:0050896|GO:0005623|GO:0009987|GO:0023052|GO:0005488|GO:0003824|GO:0032502|GO:0008152|GO:0043227|GO:0019222|GO:0023051|GO:0071704|GO:0048523|GO:0043229|GO:0016740|GO:0051050|GO:0009893|GO:0009605|GO:0050794|GO:0006807|GO:0009058|GO:0005622|GO:0043167|GO:0097367|GO:0051641|GO:0071944|GO:0012505|GO:0030246|GO:0045178|GO:0009892|GO:0006950|GO:0051716|GO:0051051|GO:0048856|GO:0051606|GO:0005515|GO:…	response to stimulus|cell|cellular process|signaling|binding|catalytic activity|developmental process|metabolic process|membrane-bounded organelle|regulation of metabolic process|regulation of signaling|organic substance metabolic process|negative regulation of cellular process|intracellular organelle|transferase activity|positive regulation of transport|positive regulation of metabolic process|r…	K12407	glucokinase[2.7.1.2]	mmu01100|mmu04910|mmu01200|mmu04922|mmu04911|mmu04917|mmu00010|mmu05230|mmu00500|mmu04930|mmu00520|mmu00052|mmu04950	Metabolic pathways - Mus musculus (mouse)|Insulin signaling pathway - Mus musculus (mouse)|Carbon metabolism - Mus musculus (mouse)|Glucagon signaling pathway - Mus musculus (mouse)|Insulin secretion - Mus musculus (mouse)|Prolactin signaling pathway - Mus musculus (mouse)|Glycolysis / Gluconeogenesis - Mus musculus (mouse)|Central carbon metabolism in cancer - Mus musculus (mouse)|Starch and suc…	11:5900820-5950081	120	45	1.75592	0.562301	1.75592	0.562301	1.64281	1.91e-17	8.49e-16	UP
ENSMUSG00000046806	3110062M04Rik	RIKEN_cDNA_3110062M04_gene	GO:0005623|GO:0005488|GO:0005622|GO:0005515|GO:0005737	cell|binding|intracellular|protein binding|cytoplasm	-	-	-	-	6:34871771-34878060	127	50	0.936357	0.314804	0.936357	0.314804	1.57261	2.28e-17	1.01e-15	UP
ENSMUSG00000040204	2810417H13Rik	RIKEN_cDNA_2810417H13_gene	GO:0050896|GO:0005623|GO:0009987|GO:0005488|GO:0008152|GO:0043227|GO:0071704|GO:0043229|GO:0050794|GO:0006807|GO:0009058|GO:0005622|GO:0016043|GO:0006950|GO:0051716|GO:0044237|GO:0033554|GO:0046483|GO:0005737|GO:1901360|GO:0044249|GO:0051726|GO:0006725|GO:0006139|GO:0009314|GO:0006281|GO:0007049|GO:0043231|GO:0006996|GO:0003682|GO:0007017|GO:0005634|GO:0006974|GO:0031023|GO:0009416|GO:0034645|GO:…	response to stimulus|cell|cellular process|binding|metabolic process|membrane-bounded organelle|organic substance metabolic process|intracellular organelle|regulation of cellular process|nitrogen compound metabolic process|biosynthetic process|intracellular|cellular component organization|response to stress|cellular response to stimulus|cellular metabolic process|cellular response to stress|heter…	-	-	-	-	9:65890237-65903266	51	2	0.658209	0.0220393	0.658209	0.0220393	4.9004	2.33e-17	1.03e-15	UP
ENSMUSG00000039063	Echdc3	enoyl_Coenzyme_A_hydratase_domain_containing_3	GO:0005623|GO:0003824|GO:0008152|GO:0043227|GO:0043229|GO:0005622|GO:0005737|GO:0043231|GO:0005739	cell|catalytic activity|metabolic process|membrane-bounded organelle|intracellular organelle|intracellular|cytoplasm|intracellular membrane-bounded organelle|mitochondrion	-	-	-	-	2:6188465-6213033	122	47	2.52704	0.831344	2.52704	0.831344	1.60393	2.4e-17	1.06e-15	UP
ENSMUSG00000030674	Qprt	quinolinate_phosphoribosyltransferase	GO:0005623|GO:0009987|GO:0005576|GO:0005488|GO:0003824|GO:0008152|GO:0043227|GO:0071704|GO:0016740|GO:0006807|GO:0009058|GO:0005622|GO:0016043|GO:0005515|GO:1903561|GO:0044237|GO:0009056|GO:0070062|GO:0006793|GO:0046483|GO:0005737|GO:1901360|GO:0044249|GO:0016757|GO:0042802|GO:0006725|GO:0006139|GO:0019637|GO:0031982|GO:0006082|GO:0051186|GO:0046983|GO:0022607|GO:0042803|GO:0006796|GO:0016763|GO:…	cell|cellular process|extracellular region|binding|catalytic activity|metabolic process|membrane-bounded organelle|organic substance metabolic process|transferase activity|nitrogen compound metabolic process|biosynthetic process|intracellular|cellular component organization|protein binding|extracellular vesicle|cellular metabolic process|catabolic process|extracellular exosome|phosphorus metaboli…	K00767	nicotinate-nucleotide pyrophosphorylase (carboxylating)[2.4.2.19]	mmu01100|mmu00760	Metabolic pathways - Mus musculus (mouse)|Nicotinate and nicotinamide metabolism - Mus musculus (mouse)	7:127107114-127122226	300	175	6.84575	3.41016	6.84575	3.41016	1.00537	2.81e-17	1.23e-15	UP
ENSMUSG00000023505	Cdca3	cell_division_cycle_associated_3	GO:0005623|GO:0009987|GO:0005488|GO:0008152|GO:0071704|GO:0005622|GO:0016043|GO:0005515|GO:0044237|GO:0005737|GO:0019538|GO:0051301|GO:0007049|GO:0006996|GO:0043412|GO:0044267|GO:0007067|GO:0036211|GO:1903047|GO:0000278|GO:0005829|GO:0006464|GO:0032446|GO:0016567	cell|cellular process|binding|metabolic process|organic substance metabolic process|intracellular|cellular component organization|protein binding|cellular metabolic process|cytoplasm|protein metabolic process|cell division|cell cycle|organelle organization|macromolecule modification|cellular protein metabolic process|mitotic nuclear division|protein modification process|mitotic cell cycle process…	-	-	-	-	6:124829547-124833701	98	32	1.35546	0.377954	1.35546	0.377954	1.8425	2.99e-17	1.3e-15	UP
ENSMUSG00000039956	Mrap	melanocortin_2_receptor_accessory_protein	GO:0005623|GO:0009987|GO:0005488|GO:0016020|GO:0032502|GO:0008152|GO:0031224|GO:0043227|GO:0005789|GO:0031090|GO:0019222|GO:0005886|GO:0071704|GO:0043229|GO:0009893|GO:0050794|GO:0006807|GO:0009058|GO:0005622|GO:0051641|GO:0071944|GO:0012505|GO:0005515|GO:0044237|GO:0042175|GO:0006793|GO:0005783|GO:0046483|GO:0005737|GO:0098588|GO:1901360|GO:0044249|GO:0005102|GO:0048869|GO:0008104|GO:0006725|GO:…	cell|cellular process|binding|membrane|developmental process|metabolic process|intrinsic component of membrane|membrane-bounded organelle|endoplasmic reticulum membrane|organelle membrane|regulation of metabolic process|plasma membrane|organic substance metabolic process|intracellular organelle|positive regulation of metabolic process|regulation of cellular process|nitrogen compound metabolic pro…	-	-	-	-	16:90738324-90749785	121	47	5.09876	1.69125	5.09876	1.69125	1.59206	3.06e-17	1.33e-15	UP
ENSMUSG00000021751	Acox2	acyl_Coenzyme_A_oxidase_2_branched_chain	GO:0005623|GO:0009987|GO:0005488|GO:0003824|GO:0009055|GO:0008152|GO:0043227|GO:0071704|GO:0043229|GO:0005622|GO:0043167|GO:0016491|GO:0008289|GO:0048037|GO:0005515|GO:0044237|GO:0036094|GO:0009056|GO:0097159|GO:0005737|GO:0042592|GO:0000062|GO:0055114|GO:0016627|GO:0050662|GO:0005102|GO:0043177|GO:0000166|GO:0005504|GO:0006082|GO:0043168|GO:0043231|GO:0006629|GO:0044255|GO:0030258|GO:0052890|GO:…	cell|cellular process|binding|catalytic activity|electron carrier activity|metabolic process|membrane-bounded organelle|organic substance metabolic process|intracellular organelle|intracellular|ion binding|oxidoreductase activity|lipid binding|cofactor binding|protein binding|cellular metabolic process|small molecule binding|catabolic process|organic cyclic compound binding|cytoplasm|homeostatic …	K10214	3alpha,7alpha,12alpha-trihydroxy-5beta-cholestanoyl-CoA 24-hydroxylase[1.17.99.3]	mmu01100|mmu04146|mmu03320|mmu00120	Metabolic pathways - Mus musculus (mouse)|Peroxisome - Mus musculus (mouse)|PPAR signaling pathway - Mus musculus (mouse)|Primary bile acid biosynthesis - Mus musculus (mouse)	14:8225511-8259353	272	155	3.85366	1.87531	3.85366	1.87531	1.0391	3.46e-17	1.49e-15	UP
ENSMUSG00000027820	Mme	membrane_metallo_endopeptidase	GO:0050896|GO:0030054|GO:0005623|GO:0009987|GO:0005576|GO:0045202|GO:0005488|GO:0003824|GO:0016020|GO:0032502|GO:0008152|GO:0031224|GO:0043227|GO:0016787|GO:0005886|GO:0071704|GO:0043229|GO:0008021|GO:0006807|GO:0005622|GO:0043167|GO:0071944|GO:0012505|GO:0042995|GO:0051716|GO:0033218|GO:0030055|GO:0048856|GO:0005515|GO:1903561|GO:0044237|GO:0070062|GO:0046483|GO:0005737|GO:0005912|GO:1901360|GO:…	response to stimulus|cell junction|cell|cellular process|extracellular region|synapse|binding|catalytic activity|membrane|developmental process|metabolic process|intrinsic component of membrane|membrane-bounded organelle|hydrolase activity|plasma membrane|organic substance metabolic process|intracellular organelle|synaptic vesicle|nitrogen compound metabolic process|intracellular|ion binding|cell…	K01389	neprilysin[3.4.24.11]	mmu05010|mmu04974|mmu04640|mmu04614	Alzheimer,s disease - Mus musculus (mouse)|Protein digestion and absorption - Mus musculus (mouse)|Hematopoietic cell lineage - Mus musculus (mouse)|Renin-angiotensin system - Mus musculus (mouse)	3:63241537-63386030	247	138	1.16353	0.555127	1.16353	0.555127	1.06762	4.04e-17	1.74e-15	UP
ENSMUSG00000020681	Ace	angiotensin_I_converting_enzyme_peptidyl_dipeptidase_A_1	GO:0022414|GO:0005623|GO:0009987|GO:0005576|GO:0005488|GO:0000003|GO:0003824|GO:0002376|GO:0016020|GO:0032502|GO:0008152|GO:0008144|GO:0031224|GO:0043227|GO:0016787|GO:0019222|GO:0005886|GO:0042445|GO:0071704|GO:0048523|GO:0043229|GO:0009893|GO:0050794|GO:0006807|GO:0005622|GO:0043167|GO:0009986|GO:0048609|GO:0071944|GO:0012505|GO:0016043|GO:0009892|GO:0044702|GO:0005615|GO:0048856|GO:0005515|GO:…	reproductive process|cell|cellular process|extracellular region|binding|reproduction|catalytic activity|immune system process|membrane|developmental process|metabolic process|drug binding|intrinsic component of membrane|membrane-bounded organelle|hydrolase activity|regulation of metabolic process|plasma membrane|hormone metabolic process|organic substance metabolic process|negative regulation of …	K01283	peptidyl-dipeptidase A[3.4.15.1]	mmu05142|mmu05410|mmu04924|mmu04614	Chagas disease (American trypanosomiasis) - Mus musculus (mouse)|Hypertrophic cardiomyopathy (HCM) - Mus musculus (mouse)|Renin secretion - Mus musculus (mouse)|Renin-angiotensin system - Mus musculus (mouse)	11:105967945-105989964	265	150	2.68502	1.29786	2.68502	1.29786	1.04879	4.12e-17	1.76e-15	UP
ENSMUSG00000064356	mt-Atp8	mitochondrially_encoded_ATP_synthase_8	GO:0050896|GO:0005215|GO:0005623|GO:0009987|GO:0003824|GO:0032991|GO:0016020|GO:0008152|GO:0031224|GO:0043227|GO:0031090|GO:0016787|GO:0071704|GO:0043229|GO:0006807|GO:0009058|GO:0005622|GO:0006950|GO:0016491|GO:0043234|GO:0044237|GO:0022857|GO:0006793|GO:0006810|GO:0045259|GO:0046483|GO:0005737|GO:0033177|GO:0055093|GO:1901360|GO:0022891|GO:0044249|GO:0055085|GO:0019866|GO:0055114|GO:0031966|GO:…	response to stimulus|transporter activity|cell|cellular process|catalytic activity|macromolecular complex|membrane|metabolic process|intrinsic component of membrane|membrane-bounded organelle|organelle membrane|hydrolase activity|organic substance metabolic process|intracellular organelle|nitrogen compound metabolic process|biosynthetic process|intracellular|response to stress|oxidoreductase acti…	K02125	F-type H+-transporting ATPase subunit 8[-]	mmu01100|mmu05016|mmu05010|mmu05012|mmu00190	Metabolic pathways - Mus musculus (mouse)|Huntington,s disease - Mus musculus (mouse)|Alzheimer,s disease - Mus musculus (mouse)|Parkinson,s disease - Mus musculus (mouse)|Oxidative phosphorylation - Mus musculus (mouse)	MT:7766-7969	0	139	0	39.9656	0	39.9656	#NAME?	4.59e-17	1.95e-15	DOWN
ENSMUSG00000040473	Cfap69	cilia_and_flagella_associated_protein_69	GO:0005488	binding	-	-	-	-	5:5579278-5664239	186	94	0.976501	0.421428	0.976501	0.421428	1.21233	4.65e-17	1.97e-15	UP
ENSMUSG00000046179	E2f8	E2F_transcription_factor_8	GO:0022414|GO:0001071|GO:0000988|GO:0005623|GO:0009987|GO:0005488|GO:0000003|GO:0032991|GO:0032502|GO:0008152|GO:0003700|GO:0048646|GO:0043227|GO:0019222|GO:0009653|GO:0071704|GO:0048523|GO:0043229|GO:0009893|GO:0050794|GO:0006807|GO:0009058|GO:0005622|GO:0003006|GO:0009892|GO:0044702|GO:0043234|GO:0048856|GO:0005515|GO:0044237|GO:0000989|GO:0008283|GO:0097159|GO:0001892|GO:0051782|GO:0060706|GO:…	reproductive process|nucleic acid binding transcription factor activity|transcription factor activity, protein binding|cell|cellular process|binding|reproduction|macromolecular complex|developmental process|metabolic process|transcription factor activity, sequence-specific DNA binding|anatomical structure formation involved in morphogenesis|membrane-bounded organelle|regulation of metabolic proce…	-	-	-	-	7:48866429-48881596	49	2	0.538239	0.0187579	0.538239	0.0187579	4.84268	5.94e-17	2.5e-15	UP
ENSMUSG00000076695	Ighv1-18	immunoglobulin_heavy_variable_V1_18	GO:0005488|GO:0005515	binding|protein binding	-	-	-	-	12:114682632-114683065	50	0	5.62079	0	5.62079	0	Inf	5.94e-17	2.5e-15	UP
ENSMUSG00000042978	Sbk1	SH3_binding_kinase_1	GO:0005623|GO:0009987|GO:0005488|GO:0003824|GO:0008152|GO:0071704|GO:0016740|GO:0005622|GO:0043167|GO:0097367|GO:0044237|GO:0036094|GO:0097159|GO:0006793|GO:0005737|GO:0019538|GO:0001882|GO:0000166|GO:0043168|GO:0016772|GO:0017076|GO:0001883|GO:0043412|GO:0044267|GO:0006796|GO:0016773|GO:0016301|GO:0036211|GO:0032549|GO:0016310|GO:0004672|GO:0005524|GO:0006464|GO:0004674|GO:0006468	cell|cellular process|binding|catalytic activity|metabolic process|organic substance metabolic process|transferase activity|intracellular|ion binding|carbohydrate derivative binding|cellular metabolic process|small molecule binding|organic cyclic compound binding|phosphorus metabolic process|cytoplasm|protein metabolic process|nucleoside binding|nucleotide binding|anion binding|transferase activi…	-	-	-	-	7:126272619-126295016	235	130	3.31033	1.56381	3.31033	1.56381	1.08191	7.79e-17	3.25e-15	UP
ENSMUSG00000074733	Zfp950	zinc_finger_protein_950	GO:0005623|GO:0009987|GO:0005488|GO:0008152|GO:0019222|GO:0071704|GO:0050794|GO:0006807|GO:0009058|GO:0005622|GO:0043167|GO:0044237|GO:0097159|GO:0046483|GO:1901360|GO:0044249|GO:0043169|GO:0003676|GO:0006725|GO:0006139|GO:0051171|GO:0031323|GO:0010468|GO:0016070|GO:0034645|GO:0046872|GO:0009059|GO:0010467|GO:0051252|GO:0006351|GO:0032774|GO:0006355|GO:2001141|GO:1903506	cell|cellular process|binding|metabolic process|regulation of metabolic process|organic substance metabolic process|regulation of cellular process|nitrogen compound metabolic process|biosynthetic process|intracellular|ion binding|cellular metabolic process|organic cyclic compound binding|heterocycle metabolic process|organic cyclic compound metabolic process|cellular biosynthetic process|cation b…	-	-	-	-	19:61053840-61140840	31	475	0.165033	2.15943	0.165033	2.15943	-3.70982	8.18e-17	3.41e-15	DOWN
ENSMUSG00000041261	Car8	carbonic_anhydrase_8	GO:0050896|GO:0005623|GO:0009987|GO:0023052|GO:0005488|GO:0003824|GO:0008152|GO:0016829|GO:0050794|GO:0005622|GO:0043167|GO:0051716|GO:0005515|GO:0044237|GO:0005737|GO:0007154|GO:0043169|GO:0007165|GO:0006730|GO:0046872|GO:0016836|GO:0035556|GO:0048017|GO:0004089|GO:0046914|GO:0048015|GO:0008270	response to stimulus|cell|cellular process|signaling|binding|catalytic activity|metabolic process|lyase activity|regulation of cellular process|intracellular|ion binding|cellular response to stimulus|protein binding|cellular metabolic process|cytoplasm|cell communication|cation binding|signal transduction|one-carbon metabolic process|metal ion binding|hydro-lyase activity|intracellular signal tra…	K01672	carbonic anhydrase[4.2.1.1]	mmu00910	Nitrogen metabolism - Mus musculus (mouse)	4:8143362-8239041	770	6794	13.7265	103.426	13.7265	103.426	-2.91356	8.34e-17	3.47e-15	DOWN
ENSMUSG00000043831	Lysmd4	LysM_putative_peptidoglycan_binding_domain_containing_4	GO:0016020|GO:0031224|GO:0016021	membrane|intrinsic component of membrane|integral component of membrane	-	-	-	-	7:67222544-67228468	90	29	1.81976	0.500742	1.81976	0.500742	1.86161	8.94e-17	3.7e-15	UP
ENSMUSG00000056978	Hamp2	hepcidin_antimicrobial_peptide_2	GO:0050896|GO:0005623|GO:0009987|GO:0005576|GO:0005488|GO:0051707|GO:0009607|GO:0048523|GO:0009605|GO:0050794|GO:0006950|GO:0005615|GO:0051051|GO:0005515|GO:0016247|GO:0019725|GO:0006810|GO:0006952|GO:0043271|GO:0042592|GO:0055085|GO:0005102|GO:0098542|GO:0043207|GO:0016248|GO:0009617|GO:0034763|GO:0034765|GO:0034220|GO:0006811|GO:0043269|GO:0008200|GO:0055082|GO:0034766|GO:0005179|GO:0042742|GO:…	response to stimulus|cell|cellular process|extracellular region|binding|response to other organism|response to biotic stimulus|negative regulation of cellular process|response to external stimulus|regulation of cellular process|response to stress|extracellular space|negative regulation of transport|protein binding|channel regulator activity|cellular homeostasis|transport|defense response|negative…	-	-	-	-	7:30922389-30924681	60	10	5.25656	0.748141	5.25656	0.748141	2.81274	9.08e-17	3.75e-15	UP
ENSMUSG00000000782	Tcf7	transcription_factor_7_T_cell_specific	GO:0022414|GO:0050896|GO:0001071|GO:0005623|GO:0009987|GO:0023052|GO:0005488|GO:0000003|GO:0002376|GO:0032991|GO:0032502|GO:0008152|GO:0003700|GO:0043227|GO:0007155|GO:0019222|GO:0009653|GO:0071704|GO:0048523|GO:0043229|GO:0050794|GO:0000785|GO:0006807|GO:0009058|GO:0005622|GO:0003006|GO:0009892|GO:0044702|GO:0051716|GO:0043234|GO:0048856|GO:0005515|GO:0044237|GO:0008283|GO:0002520|GO:0097159|GO:…	reproductive process|response to stimulus|nucleic acid binding transcription factor activity|cell|cellular process|signaling|binding|reproduction|immune system process|macromolecular complex|developmental process|metabolic process|transcription factor activity, sequence-specific DNA binding|membrane-bounded organelle|cell adhesion|regulation of metabolic process|anatomical structure morphogenesis…	K02620	transcription factor 7[-]	mmu05200|mmu04390|mmu04310|mmu04916|mmu05215|mmu04520|mmu05412|mmu05210|mmu05221|mmu05217|mmu05213|mmu05216	Pathways in cancer - Mus musculus (mouse)|Hippo signaling pathway - Mus musculus (mouse)|Wnt signaling pathway - Mus musculus (mouse)|Melanogenesis - Mus musculus (mouse)|Prostate cancer - Mus musculus (mouse)|Adherens junction - Mus musculus (mouse)|Arrhythmogenic right ventricular cardiomyopathy (ARVC) - Mus musculus (mouse)|Colorectal cancer - Mus musculus (mouse)|Acute myeloid leukemia - Mus …	11:52252371-52283014	125	52	2.56137	0.909907	2.56137	0.909907	1.49313	1.13e-16	4.66e-15	UP
ENSMUSG00000025646	Atrip	ATR_interacting_protein	GO:0050896|GO:0005623|GO:0009987|GO:0005488|GO:0008152|GO:0043227|GO:0071704|GO:0043229|GO:0006807|GO:0005622|GO:0006950|GO:0051716|GO:0005515|GO:0044237|GO:0033554|GO:0046483|GO:1901360|GO:0032182|GO:0006725|GO:0006139|GO:0006281|GO:0043231|GO:0005634|GO:0006974|GO:0006259|GO:0043130|GO:0031593|GO:0070530	response to stimulus|cell|cellular process|binding|metabolic process|membrane-bounded organelle|organic substance metabolic process|intracellular organelle|nitrogen compound metabolic process|intracellular|response to stress|cellular response to stimulus|protein binding|cellular metabolic process|cellular response to stress|heterocycle metabolic process|organic cyclic compound metabolic process|u…	-	-	-	-	9:109059747-109074124	6	223	0.056744	1.80091	0.056744	1.80091	-4.98811	1.29e-16	5.26e-15	DOWN
ENSMUSG00000052429	Prmt1	protein_arginine_N_methyltransferase_1	GO:0005623|GO:0009987|GO:0005488|GO:0003824|GO:0002376|GO:0032502|GO:0008152|GO:0002262|GO:0043227|GO:0019222|GO:0071704|GO:0002684|GO:0048523|GO:0043229|GO:0016740|GO:0050794|GO:0006807|GO:0009058|GO:0005622|GO:0016043|GO:0032844|GO:0002683|GO:0048856|GO:0005515|GO:0044237|GO:0050793|GO:0032259|GO:0002682|GO:0002520|GO:0097159|GO:1903706|GO:0045595|GO:0045646|GO:0046483|GO:0005737|GO:0045597|GO:…	cell|cellular process|binding|catalytic activity|immune system process|developmental process|metabolic process|myeloid cell homeostasis|membrane-bounded organelle|regulation of metabolic process|organic substance metabolic process|positive regulation of immune system process|negative regulation of cellular process|intracellular organelle|transferase activity|regulation of cellular process|nitroge…	-	-	-	-	7:44976756-44986420	10	266	0.50429	11.4553	0.50429	11.4553	-4.50562	1.33e-16	5.43e-15	DOWN
ENSMUSG00000050556	Kcnb1	potassium_voltage_gated_channel_Shab_related_subfamily_member_1	GO:0050896|GO:0005215|GO:0030054|GO:0005623|GO:0009987|GO:0023052|GO:0045202|GO:0005488|GO:0032991|GO:0016020|GO:0031224|GO:0005886|GO:0023051|GO:0048523|GO:0044297|GO:0051050|GO:0097060|GO:0009605|GO:0050794|GO:0005622|GO:0051641|GO:0071944|GO:0016043|GO:0042995|GO:0051716|GO:0098900|GO:0043234|GO:0051051|GO:1900454|GO:0005515|GO:0022857|GO:0023057|GO:1903829|GO:0019725|GO:0006810|GO:0051222|GO:…	response to stimulus|transporter activity|cell junction|cell|cellular process|signaling|synapse|binding|macromolecular complex|membrane|intrinsic component of membrane|plasma membrane|regulation of signaling|negative regulation of cellular process|cell body|positive regulation of transport|synaptic membrane|response to external stimulus|regulation of cellular process|intracellular|cellular locali…	-	-	-	-	2:167103378-167190155	239	2253	3.70813	29.8506	3.70813	29.8506	-3.009	1.63e-16	6.61e-15	DOWN
ENSMUSG00000105985	Gm42993	predicted_gene_42993	-	-	-	-	-	-	5:132015610-132022934	4	197	0.0375091	1.57747	0.0375091	1.57747	-5.39423	1.65e-16	6.65e-15	DOWN
ENSMUSG00000035692	Isg15	ISG15_ubiquitin_like_modifier	GO:0050896|GO:0031386|GO:0005623|GO:0009987|GO:0005576|GO:0005488|GO:0002376|GO:0032502|GO:0008152|GO:0051707|GO:0009607|GO:0002262|GO:0006955|GO:0019222|GO:0071704|GO:0002684|GO:0048523|GO:0009605|GO:0050794|GO:0005622|GO:0009892|GO:0006950|GO:0032844|GO:0048856|GO:0005515|GO:0044237|GO:0050793|GO:0002682|GO:0002520|GO:0009056|GO:1903706|GO:0045595|GO:0045646|GO:0005737|GO:0045597|GO:0031324|GO:…	response to stimulus|protein tag|cell|cellular process|extracellular region|binding|immune system process|developmental process|metabolic process|response to other organism|response to biotic stimulus|myeloid cell homeostasis|immune response|regulation of metabolic process|organic substance metabolic process|positive regulation of immune system process|negative regulation of cellular process|resp…	K12159	ubiquitin cross-reactive protein[-]	mmu04622	RIG-I-like receptor signaling pathway - Mus musculus (mouse)	4:156199424-156200818	169	85	15.3544	6.59473	15.3544	6.59473	1.21926	1.91e-16	7.68e-15	UP
ENSMUSG00000003526	Prodh	proline_dehydrogenase	GO:0005623|GO:0009987|GO:0005488|GO:0003824|GO:0016020|GO:0008152|GO:0043227|GO:0031090|GO:0071704|GO:0043229|GO:0006807|GO:0005622|GO:0043167|GO:0016491|GO:0048037|GO:0044237|GO:0036094|GO:0009056|GO:0097159|GO:0046483|GO:0005737|GO:1901360|GO:0019866|GO:0055114|GO:0031966|GO:0050662|GO:0000166|GO:0006082|GO:0006520|GO:0043168|GO:0043231|GO:0009063|GO:0004657|GO:0005759|GO:0050660|GO:0005739|GO:…	cell|cellular process|binding|catalytic activity|membrane|metabolic process|membrane-bounded organelle|organelle membrane|organic substance metabolic process|intracellular organelle|nitrogen compound metabolic process|intracellular|ion binding|oxidoreductase activity|cofactor binding|cellular metabolic process|small molecule binding|catabolic process|organic cyclic compound binding|heterocycle me…	K00318	proline dehydrogenase [EC:1.5.-.-][-]	mmu01100|mmu00330	Metabolic pathways - Mus musculus (mouse)|Arginine and proline metabolism - Mus musculus (mouse)	16:18060357-18090203	196	104	2.92153	1.3238	2.92153	1.3238	1.14203	1.93e-16	7.74e-15	UP
ENSMUSG00000091867	Cyp2a22	cytochrome_P450_family_2_subfamily_a_polypeptide_22	GO:0050896|GO:0005623|GO:0009987|GO:0005488|GO:0003824|GO:0008152|GO:0043227|GO:0071704|GO:0043229|GO:0005622|GO:0043167|GO:0016491|GO:0051716|GO:0044237|GO:0019825|GO:0009056|GO:0097159|GO:0009410|GO:0016705|GO:0046483|GO:0005737|GO:1901360|GO:0017144|GO:0043169|GO:0055114|GO:0006805|GO:0006725|GO:0004497|GO:0006082|GO:0046906|GO:0043231|GO:0006629|GO:0044255|GO:0042493|GO:0008391|GO:0020037|GO:…	response to stimulus|cell|cellular process|binding|catalytic activity|metabolic process|membrane-bounded organelle|organic substance metabolic process|intracellular organelle|intracellular|ion binding|oxidoreductase activity|cellular response to stimulus|cellular metabolic process|oxygen binding|catabolic process|organic cyclic compound binding|response to xenobiotic stimulus|oxidoreductase activ…	-	-	-	-	7:26931631-26939384	109	42	1.67902	0.55247	1.67902	0.55247	1.60365	1.98e-16	7.93e-15	UP
ENSMUSG00000069305	Hist1h4n	histone_cluster_1_H4n	GO:0005623|GO:0009987|GO:0005488|GO:0032991|GO:0008152|GO:0043227|GO:0019222|GO:0071704|GO:0048523|GO:0043229|GO:0050794|GO:0000785|GO:0006807|GO:0009058|GO:0005622|GO:0016043|GO:0032993|GO:0009892|GO:0043234|GO:0005515|GO:0044237|GO:0097159|GO:0046483|GO:1901360|GO:0031324|GO:0009890|GO:0044249|GO:0003676|GO:0006725|GO:0006139|GO:0051171|GO:0000786|GO:0016458|GO:0043231|GO:0006996|GO:0031323|GO:…	cell|cellular process|binding|macromolecular complex|metabolic process|membrane-bounded organelle|regulation of metabolic process|organic substance metabolic process|negative regulation of cellular process|intracellular organelle|regulation of cellular process|chromatin|nitrogen compound metabolic process|biosynthetic process|intracellular|cellular component organization|protein-DNA complex|negat…	K11254	histone H4[-]	mmu05203|mmu05034|mmu05322	Viral carcinogenesis - Mus musculus (mouse)|Alcoholism - Mus musculus (mouse)|Systemic lupus erythematosus - Mus musculus (mouse)	13:21831767-21832196	247	143	39.4544	19.506	39.4544	19.506	1.01627	2.39e-16	9.52e-15	UP
ENSMUSG00000039004	Bmp6	bone_morphogenetic_protein_6	GO:0022414|GO:0050896|GO:0005623|GO:0009987|GO:0005576|GO:0023052|GO:0005488|GO:0000003|GO:0002376|GO:0032502|GO:0008152|GO:0040007|GO:0051707|GO:0009607|GO:0014823|GO:0043227|GO:0006955|GO:0019222|GO:0042445|GO:0023051|GO:0009653|GO:0071704|GO:0048523|GO:0051050|GO:0009893|GO:0009605|GO:0050794|GO:0006807|GO:0009058|GO:0005622|GO:0051641|GO:0003006|GO:0009892|GO:0006950|GO:0044702|GO:0051716|GO:…	reproductive process|response to stimulus|cell|cellular process|extracellular region|signaling|binding|reproduction|immune system process|developmental process|metabolic process|growth|response to other organism|response to biotic stimulus|response to activity|membrane-bounded organelle|immune response|regulation of metabolic process|hormone metabolic process|regulation of signaling|anatomical st…	K16620	bone morphogenetic protein 6[-]	mmu04390|mmu04350|mmu04913	Hippo signaling pathway - Mus musculus (mouse)|TGF-beta signaling pathway - Mus musculus (mouse)|Ovarian steroidogenesis - Mus musculus (mouse)	13:38345716-38499728	461	4099	13.1387	99.7615	13.1387	99.7615	-2.92467	2.43e-16	9.64e-15	DOWN
ENSMUSG00000019942	Cdk1	cyclin_dependent_kinase_1	GO:0050896|GO:0005623|GO:0009987|GO:0005576|GO:0005488|GO:0003824|GO:0016020|GO:0032502|GO:0008152|GO:0040007|GO:0014823|GO:0043227|GO:0019222|GO:0071704|GO:0048523|GO:0043229|GO:0016740|GO:0051050|GO:0009893|GO:0045927|GO:0050794|GO:0006807|GO:0009058|GO:0005622|GO:0043167|GO:0097367|GO:0051641|GO:0016043|GO:0006950|GO:0051716|GO:0048856|GO:0005515|GO:0048589|GO:1903561|GO:0044237|GO:0036094|GO:…	response to stimulus|cell|cellular process|extracellular region|binding|catalytic activity|membrane|developmental process|metabolic process|growth|response to activity|membrane-bounded organelle|regulation of metabolic process|organic substance metabolic process|negative regulation of cellular process|intracellular organelle|transferase activity|positive regulation of transport|positive regulatio…	K02087	cyclin-dependent kinase 1[2.7.11.23]	mmu05203|mmu05169|mmu05168|mmu04110|mmu04114|mmu04914|mmu04540|mmu04115	Viral carcinogenesis - Mus musculus (mouse)|Epstein-Barr virus infection - Mus musculus (mouse)|Herpes simplex infection - Mus musculus (mouse)|Cell cycle - Mus musculus (mouse)|Oocyte meiosis - Mus musculus (mouse)|Progesterone-mediated oocyte maturation - Mus musculus (mouse)|Gap junction - Mus musculus (mouse)|p53 signaling pathway - Mus musculus (mouse)	10:69336635-69352938	212	118	2.90588	1.38121	2.90588	1.38121	1.07305	2.48e-16	9.83e-15	UP
ENSMUSG00000040260	Daam2	dishevelled_associated_activator_of_morphogenesis_2	GO:0009987|GO:0005576|GO:0005488|GO:0032502|GO:0043227|GO:0016043|GO:0048856|GO:0005515|GO:1903561|GO:0070062|GO:0008092|GO:0030029|GO:0019899|GO:0031982|GO:0006996|GO:0007389|GO:0007275|GO:0030036|GO:0007010|GO:0051020|GO:0003779|GO:0009855|GO:0031267|GO:0007368|GO:0017016|GO:0017048	cellular process|extracellular region|binding|developmental process|membrane-bounded organelle|cellular component organization|anatomical structure development|protein binding|extracellular vesicle|extracellular exosome|cytoskeletal protein binding|actin filament-based process|enzyme binding|vesicle|organelle organization|pattern specification process|multicellular organism development|actin cyto…	K04512	dishevelled associated activator of morphogenesis[-]	mmu04310	Wnt signaling pathway - Mus musculus (mouse)	17:49456022-49564337	103	38	1.17033	0.368714	1.17033	0.368714	1.66634	2.8e-16	1.1e-14	UP
ENSMUSG00000055296	Tmem245	transmembrane_protein_245	GO:0016020|GO:0031224|GO:0016021	membrane|intrinsic component of membrane|integral component of membrane	-	-	-	-	4:56866923-56947437	166	1615	0.591811	4.91681	0.591811	4.91681	-3.05451	2.81e-16	1.1e-14	DOWN
ENSMUSG00000027890	Gstm4	glutathione_S_transferase_mu_4	GO:0050896|GO:0005623|GO:0009987|GO:0005488|GO:0003824|GO:0008152|GO:0072341|GO:0071704|GO:0016740|GO:0006807|GO:0005622|GO:0043167|GO:0051716|GO:0033218|GO:0005515|GO:0044237|GO:0009056|GO:0009410|GO:0018916|GO:0016765|GO:0005737|GO:1901360|GO:0042277|GO:0042802|GO:0019899|GO:0006805|GO:0006725|GO:0006790|GO:0043168|GO:0046983|GO:0043295|GO:0042803|GO:0071466|GO:0006518|GO:0042178|GO:0004364|GO:…	response to stimulus|cell|cellular process|binding|catalytic activity|metabolic process|modified amino acid binding|organic substance metabolic process|transferase activity|nitrogen compound metabolic process|intracellular|ion binding|cellular response to stimulus|amide binding|protein binding|cellular metabolic process|catabolic process|response to xenobiotic stimulus|nitrobenzene metabolic proc…	K00799	glutathione S-transferase[2.5.1.18]	mmu00480	Glutathione metabolism - Mus musculus (mouse)	3:108040408-108044894	136	62	3.23899	1.26094	3.23899	1.26094	1.36105	2.83e-16	1.11e-14	UP
ENSMUSG00000028150	Rorc	RAR_related_orphan_receptor_gamma	GO:0050896|GO:0001071|GO:0005623|GO:0009987|GO:0048511|GO:0023052|GO:0005488|GO:0004871|GO:0002376|GO:0032502|GO:0008152|GO:0042752|GO:0003700|GO:0004879|GO:0043227|GO:0006955|GO:0007155|GO:0019222|GO:0071704|GO:0048523|GO:0043229|GO:0009893|GO:0050794|GO:0006807|GO:0009058|GO:0038023|GO:0005622|GO:0043167|GO:0007623|GO:0051716|GO:0008289|GO:0004872|GO:0048856|GO:0005515|GO:0044237|GO:0036094|GO:…	response to stimulus|nucleic acid binding transcription factor activity|cell|cellular process|rhythmic process|signaling|binding|signal transducer activity|immune system process|developmental process|metabolic process|regulation of circadian rhythm|transcription factor activity, sequence-specific DNA binding|RNA polymerase II transcription factor activity, ligand-activated sequence-specific DNA b…	K08534	RAR-related orphan receptor gamma[-]	mmu05321|mmu04710	Inflammatory bowel disease (IBD) - Mus musculus (mouse)|Circadian rhythm - Mus musculus (mouse)	3:94372794-94398276	122	52	1.52774	0.556063	1.52774	0.556063	1.45808	2.89e-16	1.13e-14	UP
ENSMUSG00000096674	Mup15	major_urinary_protein_15	GO:0005215|GO:0005576|GO:0005488|GO:0005549|GO:0036094|GO:0006810|GO:0005550	transporter activity|extracellular region|binding|odorant binding|small molecule binding|transport|pheromone binding	-	-	-	-	4:61435790-61439743	0	131	0	8.30675	0	8.30675	#NAME?	3.31e-16	1.28e-14	DOWN
ENSMUSG00000027306	Nusap1	nucleolar_and_spindle_associated_protein_1	GO:0005623|GO:0009987|GO:0005488|GO:0043227|GO:0043229|GO:0050794|GO:0005622|GO:0051641|GO:0016043|GO:0005515|GO:0097159|GO:0007059|GO:0051640|GO:0005737|GO:0005874|GO:0051302|GO:0051130|GO:0008092|GO:0051656|GO:0051301|GO:0003676|GO:0051649|GO:0051726|GO:0051781|GO:0007049|GO:0043231|GO:0006996|GO:0032403|GO:0007017|GO:0051128|GO:0045787|GO:0005634|GO:0033043|GO:0003723|GO:0008017|GO:0005730|GO:…	cell|cellular process|binding|membrane-bounded organelle|intracellular organelle|regulation of cellular process|intracellular|cellular localization|cellular component organization|protein binding|organic cyclic compound binding|chromosome segregation|organelle localization|cytoplasm|microtubule|regulation of cell division|positive regulation of cellular component organization|cytoskeletal protein…	-	-	-	-	2:119618298-119651244	147	70	1.66038	0.675185	1.66038	0.675185	1.29816	3.44e-16	1.33e-14	UP
ENSMUSG00000040660	Cyp2b9	cytochrome_P450_family_2_subfamily_b_polypeptide_9	GO:0050896|GO:0005623|GO:0009987|GO:0005488|GO:0003824|GO:0016020|GO:0008152|GO:0043227|GO:0005789|GO:0031090|GO:0071704|GO:0043229|GO:0005622|GO:0043167|GO:0012505|GO:0016491|GO:0051716|GO:0044237|GO:0019825|GO:0042175|GO:0009056|GO:0097159|GO:0009410|GO:0016705|GO:0005783|GO:0005737|GO:0098588|GO:0017144|GO:0043169|GO:0055114|GO:0006805|GO:0004497|GO:0006082|GO:0046906|GO:0043231|GO:0006629|GO:…	response to stimulus|cell|cellular process|binding|catalytic activity|membrane|metabolic process|membrane-bounded organelle|endoplasmic reticulum membrane|organelle membrane|organic substance metabolic process|intracellular organelle|intracellular|ion binding|endomembrane system|oxidoreductase activity|cellular response to stimulus|cellular metabolic process|oxygen binding|nuclear outer membrane-…	K07412	cytochrome P450, family 2, subfamily B[1.14.14.1]	mmu01100|mmu05204|mmu00590|mmu00830|mmu00140	Metabolic pathways - Mus musculus (mouse)|Chemical carcinogenesis - Mus musculus (mouse)|Arachidonic acid metabolism - Mus musculus (mouse)|Retinol metabolism - Mus musculus (mouse)|Steroid hormone biosynthesis - Mus musculus (mouse)	7:26173411-26210661	54	9	1.97709	0.281374	1.97709	0.281374	2.81281	3.9e-16	1.5e-14	UP
ENSMUSG00000024353	Mzb1	marginal_zone_B_and_B1_cell_specific_protein_1	GO:0050896|GO:0005623|GO:0009987|GO:0005576|GO:0005488|GO:0002376|GO:0032991|GO:0008152|GO:0043227|GO:0019222|GO:0071704|GO:0002684|GO:0048523|GO:0043229|GO:0009893|GO:0050794|GO:0009058|GO:0005622|GO:0012505|GO:0016043|GO:0051716|GO:0043234|GO:0051051|GO:0005515|GO:0002682|GO:0008283|GO:0070661|GO:0006810|GO:0005783|GO:0010829|GO:0009725|GO:0005737|GO:0050865|GO:0034663|GO:0008284|GO:0002377|GO:…	response to stimulus|cell|cellular process|extracellular region|binding|immune system process|macromolecular complex|metabolic process|membrane-bounded organelle|regulation of metabolic process|organic substance metabolic process|positive regulation of immune system process|negative regulation of cellular process|intracellular organelle|positive regulation of metabolic process|regulation of cellu…	-	-	-	-	18:35647266-35649367	50	7	3.79481	0.453662	3.79481	0.453662	3.06434	3.94e-16	1.51e-14	UP
ENSMUSG00000028931	Kcnab2	potassium_voltage_gated_channel_shaker_related_subfamily_beta_member_2	GO:0005215|GO:0030054|GO:0005623|GO:0009987|GO:0045202|GO:0005488|GO:0003824|GO:0002376|GO:0032991|GO:0016020|GO:0032502|GO:0008152|GO:0031224|GO:0005886|GO:0071704|GO:0043229|GO:0050794|GO:0006807|GO:0005622|GO:0051641|GO:0071944|GO:0042995|GO:0016491|GO:0043234|GO:0048856|GO:0060076|GO:0005515|GO:0044237|GO:0016247|GO:0019898|GO:0022857|GO:0002520|GO:0006793|GO:0006810|GO:0031234|GO:0046483|GO:…	transporter activity|cell junction|cell|cellular process|synapse|binding|catalytic activity|immune system process|macromolecular complex|membrane|developmental process|metabolic process|intrinsic component of membrane|plasma membrane|organic substance metabolic process|intracellular organelle|regulation of cellular process|nitrogen compound metabolic process|intracellular|cellular localization|ce…	-	-	-	-	4:152390742-152477871	175	91	1.01418	0.450352	1.01418	0.450352	1.17119	4.57e-16	1.75e-14	UP
[truncated: 3,842 more rows]
