# Supplementary material for: Circular RNA circFBXW4 suppresses hepatic fibrosis via targeting the miR-18b-3p/FBXW7 axis
Source: Theranostics. 2020 Mar 26;10(11):4851–70. doi: 10.7150/thno.42423 (PMC7163456; doi:10.7150/thno.42423)
Supplement: Supplementary file 9 — Supplementary file 8. [file thnov10p4851s9.xls]

## Sheet: Recovery_vs_CCl4
Gene ID	Gene name	Description	GO_ID	GO_term	KO_ID	KO_Description	KEGG_ID	KEGG_term	Locus	Recovery_count	CCl4_count	Recovery_FPKM	CCl4_FPKM	Recovery	CCl4	log2FC	Pvalue	Qvalue	Regulation
ENSMUSG00000064341	mt-Nd1	mitochondrially_encoded_NADH_dehydrogenase_1	GO:0050896|GO:0005623|GO:0005488|GO:0003824|GO:0016020|GO:0008152|GO:0031224|GO:0043227|GO:0031090|GO:0043229|GO:0044297|GO:0005622|GO:0042995|GO:0006950|GO:0016491|GO:0005515|GO:0006979|GO:0005737|GO:0036477|GO:0016651|GO:0055114|GO:0031966|GO:0043005|GO:0043231|GO:0010033|GO:0043025|GO:0016021|GO:0042493|GO:0033194|GO:0030425|GO:0005739|GO:0014070|GO:0005740|GO:0016655|GO:0003954|GO:0008137	response to stimulus|cell|binding|catalytic activity|membrane|metabolic process|intrinsic component of membrane|membrane-bounded organelle|organelle membrane|intracellular organelle|cell body|intracellular|cell projection|response to stress|oxidoreductase activity|protein binding|response to oxidative stress|cytoplasm|somatodendritic compartment|oxidoreductase activity, acting on NAD(P)H|oxidatio…	K03878	NADH-ubiquinone oxidoreductase chain 1[1.6.5.3]	mmu01100|mmu05012|mmu00190	Metabolic pathways - Mus musculus (mouse)|Parkinson,s disease - Mus musculus (mouse)|Oxidative phosphorylation - Mus musculus (mouse)	MT:2751-3707	0	312095	0	22399.7	0	22399.7	#NAME?	0	0	DOWN
ENSMUSG00000064363	mt-Nd4	mitochondrially_encoded_NADH_dehydrogenase_4	GO:0050896|GO:0005623|GO:0009987|GO:0003824|GO:0016020|GO:0032502|GO:0008152|GO:0031224|GO:0043227|GO:0071704|GO:0043229|GO:0006807|GO:0005622|GO:0006950|GO:0016491|GO:0048856|GO:0044237|GO:0006793|GO:0006091|GO:0046483|GO:0022037|GO:0030902|GO:0005737|GO:1901360|GO:0007568|GO:0016651|GO:0021549|GO:0055114|GO:0022900|GO:0006725|GO:0006139|GO:0019637|GO:0001666|GO:0060322|GO:0010243|GO:0043231|GO:…	response to stimulus|cell|cellular process|catalytic activity|membrane|developmental process|metabolic process|intrinsic component of membrane|membrane-bounded organelle|organic substance metabolic process|intracellular organelle|nitrogen compound metabolic process|intracellular|response to stress|oxidoreductase activity|anatomical structure development|cellular metabolic process|phosphorus metab…	K03881	NADH-ubiquinone oxidoreductase chain 4[1.6.5.3]	mmu01100|mmu05012|mmu00190	Metabolic pathways - Mus musculus (mouse)|Parkinson,s disease - Mus musculus (mouse)|Oxidative phosphorylation - Mus musculus (mouse)	MT:10167-11544	0	448214	0	22341	0	22341	#NAME?	0	0	DOWN
ENSMUSG00000065947	mt-Nd4l	mitochondrially_encoded_NADH_dehydrogenase_4L	GO:0005623|GO:0009987|GO:0003824|GO:0016020|GO:0008152|GO:0031224|GO:0043227|GO:0031090|GO:0071704|GO:0043229|GO:0070469|GO:0006807|GO:0005622|GO:0016491|GO:0044237|GO:0006793|GO:0006091|GO:0046483|GO:0005737|GO:1901360|GO:0016651|GO:0055114|GO:0031966|GO:0022900|GO:0006725|GO:0006139|GO:0019637|GO:0043231|GO:0016021|GO:0006119|GO:0022904|GO:0006796|GO:0045333|GO:0005739|GO:0005740|GO:0019693|GO:…	cell|cellular process|catalytic activity|membrane|metabolic process|intrinsic component of membrane|membrane-bounded organelle|organelle membrane|organic substance metabolic process|intracellular organelle|respiratory chain|nitrogen compound metabolic process|intracellular|oxidoreductase activity|cellular metabolic process|phosphorus metabolic process|generation of precursor metabolites and energ…	K03882	NADH-ubiquinone oxidoreductase chain 4L[1.6.5.3]	mmu01100|mmu05012|mmu00190	Metabolic pathways - Mus musculus (mouse)|Parkinson,s disease - Mus musculus (mouse)|Oxidative phosphorylation - Mus musculus (mouse)	MT:9877-10173	18937	0	4269.04	0	4269.04	0	Inf	1.54855e-179	1.02653e-175	UP
ENSMUSG00000064220	Hist2h2aa1	histone_cluster_2_H2aa1	GO:0005623|GO:0009987|GO:0005576|GO:0005488|GO:0032991|GO:0043227|GO:0043229|GO:0000785|GO:0005622|GO:0016043|GO:0032993|GO:0043234|GO:0005515|GO:1903561|GO:0097159|GO:0070062|GO:0003676|GO:0031982|GO:0000786|GO:0043231|GO:0006996|GO:0046983|GO:0022607|GO:0005634|GO:0051276|GO:0003677|GO:0006461|GO:0005694|GO:0046982|GO:0006325|GO:0065004|GO:0071103|GO:0034622|GO:0006333|GO:0006334|GO:0034728|GO:…	cell|cellular process|extracellular region|binding|macromolecular complex|membrane-bounded organelle|intracellular organelle|chromatin|intracellular|cellular component organization|protein-DNA complex|protein complex|protein binding|extracellular vesicle|organic cyclic compound binding|extracellular exosome|nucleic acid binding|vesicle|nucleosome|intracellular membrane-bounded organelle|organelle…	K11251	histone H2A[-]	mmu05034|mmu05322	Alcoholism - Mus musculus (mouse)|Systemic lupus erythematosus - Mus musculus (mouse)	3:96245497-96246082	9	1662	1.02827	194.805	1.02827	194.805	-7.56567	5.97106e-125	2.96866e-121	DOWN
ENSMUSG00000028715	Cyp4a14	cytochrome_P450_family_4_subfamily_a_polypeptide_14	GO:0005623|GO:0005488|GO:0003824|GO:0016020|GO:0008152|GO:0043227|GO:0005789|GO:0031090|GO:0043229|GO:0005622|GO:0043167|GO:0012505|GO:0016491|GO:0042175|GO:0097159|GO:0016705|GO:0005783|GO:0005737|GO:0098588|GO:0043169|GO:0055114|GO:0004497|GO:0046906|GO:0043231|GO:0020037|GO:0046872|GO:0046914|GO:0005506	cell|binding|catalytic activity|membrane|metabolic process|membrane-bounded organelle|endoplasmic reticulum membrane|organelle membrane|intracellular organelle|intracellular|ion binding|endomembrane system|oxidoreductase activity|nuclear outer membrane-endoplasmic reticulum membrane network|organic cyclic compound binding|oxidoreductase activity, acting on paired donors, with incorporation or red…	K07425	alkane 1-monooxygenase[1.14.15.3]	mmu01100|mmu04270|mmu04750|mmu00590|mmu00830|mmu03320|mmu00071	Metabolic pathways - Mus musculus (mouse)|Vascular smooth muscle contraction - Mus musculus (mouse)|Inflammatory mediator regulation of TRP channels - Mus musculus (mouse)|Arachidonic acid metabolism - Mus musculus (mouse)|Retinol metabolism - Mus musculus (mouse)|PPAR signaling pathway - Mus musculus (mouse)|Fatty acid degradation - Mus musculus (mouse)	4:115486200-115496142	55	2373	1.28398	56.831	1.28398	56.831	-5.46798	9.6124e-112	3.82324e-108	DOWN
ENSMUSG00000004038	Gstm3	glutathione_S_transferase_mu_3	GO:0050896|GO:0005623|GO:0009987|GO:0005488|GO:0003824|GO:0008152|GO:0016740|GO:0005622|GO:0051716|GO:0005515|GO:0016765|GO:0005737|GO:0042802|GO:0046983|GO:0010033|GO:0042493|GO:0071310|GO:0042803|GO:0035690|GO:0004364|GO:0014070|GO:0071407	response to stimulus|cell|cellular process|binding|catalytic activity|metabolic process|transferase activity|intracellular|cellular response to stimulus|protein binding|transferase activity, transferring alkyl or aryl (other than methyl) groups|cytoplasm|identical protein binding|protein dimerization activity|response to organic substance|response to drug|cellular response to organic substance|pr…	K00799	glutathione S-transferase[2.5.1.18]	mmu05204|mmu00982|mmu00980|mmu00480	Chemical carcinogenesis - Mus musculus (mouse)|Drug metabolism - cytochrome P450 - Mus musculus (mouse)|Metabolism of xenobiotics by cytochrome P450 - Mus musculus (mouse)|Glutathione metabolism - Mus musculus (mouse)	3:107963696-107969283	135	3810	6.89454	199.613	6.89454	199.613	-4.85561	6.97935e-108	2.31331e-104	DOWN
ENSMUSG00000066072	Cyp4a10	cytochrome_P450_family_4_subfamily_a_polypeptide_10	GO:0005623|GO:0009987|GO:0005576|GO:0005488|GO:0003824|GO:0016020|GO:0008152|GO:0031224|GO:0043227|GO:0005789|GO:0031090|GO:0005886|GO:0071704|GO:0043229|GO:0045177|GO:0005622|GO:0043167|GO:0071944|GO:0012505|GO:0016491|GO:1903561|GO:0044237|GO:0042175|GO:0009056|GO:0097159|GO:0070062|GO:0016705|GO:0005783|GO:0005737|GO:0098588|GO:0043169|GO:0055114|GO:0016324|GO:0004497|GO:0031982|GO:0006082|GO:…	cell|cellular process|extracellular region|binding|catalytic activity|membrane|metabolic process|intrinsic component of membrane|membrane-bounded organelle|endoplasmic reticulum membrane|organelle membrane|plasma membrane|organic substance metabolic process|intracellular organelle|apical part of cell|intracellular|ion binding|cell periphery|endomembrane system|oxidoreductase activity|extracellula…	K07425	alkane 1-monooxygenase[1.14.15.3]	mmu01100|mmu04270|mmu04750|mmu00590|mmu00830|mmu03320|mmu00071	Metabolic pathways - Mus musculus (mouse)|Vascular smooth muscle contraction - Mus musculus (mouse)|Inflammatory mediator regulation of TRP channels - Mus musculus (mouse)|Arachidonic acid metabolism - Mus musculus (mouse)|Retinol metabolism - Mus musculus (mouse)|PPAR signaling pathway - Mus musculus (mouse)|Fatty acid degradation - Mus musculus (mouse)	4:115518264-115533649	86	2756	2.0133	66.1881	2.0133	66.1881	-5.03894	2.66301e-107	7.56562e-104	DOWN
ENSMUSG00000037798	Mat1a	methionine_adenosyltransferase_I_alpha	GO:0005623|GO:0009987|GO:0005488|GO:0003824|GO:0008152|GO:0071704|GO:0016740|GO:0006807|GO:0009058|GO:0005622|GO:0043167|GO:0097367|GO:0044237|GO:0036094|GO:0097159|GO:0046483|GO:0016765|GO:0005737|GO:1901360|GO:0044249|GO:0001882|GO:0043169|GO:0000166|GO:0006730|GO:0006725|GO:0006790|GO:0006139|GO:0043168|GO:0051186|GO:0004478|GO:0017076|GO:0001883|GO:0046500|GO:0046872|GO:1901137|GO:0005829|GO:…	cell|cellular process|binding|catalytic activity|metabolic process|organic substance metabolic process|transferase activity|nitrogen compound metabolic process|biosynthetic process|intracellular|ion binding|carbohydrate derivative binding|cellular metabolic process|small molecule binding|organic cyclic compound binding|heterocycle metabolic process|transferase activity, transferring alkyl or aryl…	K00789	S-adenosylmethionine synthetase[2.5.1.6]	mmu01100|mmu01230|mmu00270	Metabolic pathways - Mus musculus (mouse)|Biosynthesis of amino acids - Mus musculus (mouse)|Cysteine and methionine metabolism - Mus musculus (mouse)	14:41105381-41124412	1027	15176	21.4344	324.93	21.4344	324.93	-3.92213	4.53602e-93	1.1276e-89	DOWN
ENSMUSG00000058135	Gstm1	glutathione_S_transferase_mu_1	GO:0050896|GO:0005623|GO:0009987|GO:0005488|GO:0003824|GO:0008152|GO:0071704|GO:0016740|GO:0006807|GO:0005622|GO:0051716|GO:0005515|GO:0044237|GO:0043209|GO:0016765|GO:0005737|GO:0042802|GO:0006790|GO:0046983|GO:0042493|GO:0042803|GO:0006518|GO:0035690|GO:0046982|GO:0004364|GO:0006749	response to stimulus|cell|cellular process|binding|catalytic activity|metabolic process|organic substance metabolic process|transferase activity|nitrogen compound metabolic process|intracellular|cellular response to stimulus|protein binding|cellular metabolic process|myelin sheath|transferase activity, transferring alkyl or aryl (other than methyl) groups|cytoplasm|identical protein binding|sulfu…	K00799	glutathione S-transferase[2.5.1.18]	mmu05204|mmu00982|mmu00980|mmu00480	Chemical carcinogenesis - Mus musculus (mouse)|Drug metabolism - cytochrome P450 - Mus musculus (mouse)|Metabolism of xenobiotics by cytochrome P450 - Mus musculus (mouse)|Glutathione metabolism - Mus musculus (mouse)	3:108012255-108017973	1360	18663	31.7494	446.96	31.7494	446.96	-3.81535	4.79277e-92	1.05904e-88	DOWN
ENSMUSG00000001670	Tat	tyrosine_aminotransferase	GO:0050896|GO:0005623|GO:0009987|GO:0005488|GO:0003824|GO:0008152|GO:0043227|GO:0071704|GO:0043229|GO:0016740|GO:0006807|GO:0009058|GO:0005622|GO:0043167|GO:0006950|GO:0048037|GO:0044237|GO:0036094|GO:0009056|GO:0097159|GO:0006979|GO:0009725|GO:0005737|GO:1901360|GO:0010035|GO:0043177|GO:0006725|GO:0030170|GO:0006082|GO:0006520|GO:0043168|GO:0043231|GO:0010033|GO:0009063|GO:0009072|GO:0031406|GO:…	response to stimulus|cell|cellular process|binding|catalytic activity|metabolic process|membrane-bounded organelle|organic substance metabolic process|intracellular organelle|transferase activity|nitrogen compound metabolic process|biosynthetic process|intracellular|ion binding|response to stress|cofactor binding|cellular metabolic process|small molecule binding|catabolic process|organic cyclic c…	K00815	tyrosine aminotransferase[2.6.1.5]	mmu01100|mmu01230|mmu00270|mmu00350|mmu00360|mmu00130|mmu00400	Metabolic pathways - Mus musculus (mouse)|Biosynthesis of amino acids - Mus musculus (mouse)|Cysteine and methionine metabolism - Mus musculus (mouse)|Tyrosine metabolism - Mus musculus (mouse)|Phenylalanine metabolism - Mus musculus (mouse)|Ubiquinone and other terpenoid-quinone biosynthesis - Mus musculus (mouse)|Phenylalanine, tyrosine and tryptophan biosynthesis - Mus musculus (mouse)	8:109990437-109999803	261	3746	6.84218	100.743	6.84218	100.743	-3.88008	3.00877e-86	5.98355e-83	DOWN
ENSMUSG00000057933	Gsta2	glutathione_S_transferase_alpha_2_Yc2_	GO:0050896|GO:0009987|GO:0005576|GO:0005488|GO:0003824|GO:0008152|GO:0043227|GO:0071704|GO:0016740|GO:0006807|GO:0005515|GO:1903561|GO:0044237|GO:0070062|GO:0016765|GO:0006790|GO:0031982|GO:0010033|GO:0006518|GO:0004364|GO:0014070|GO:0006749|GO:0080184|GO:0035634	response to stimulus|cellular process|extracellular region|binding|catalytic activity|metabolic process|membrane-bounded organelle|organic substance metabolic process|transferase activity|nitrogen compound metabolic process|protein binding|extracellular vesicle|cellular metabolic process|extracellular exosome|transferase activity, transferring alkyl or aryl (other than methyl) groups|sulfur compo…	K00799	glutathione S-transferase[2.5.1.18]	mmu05204|mmu00982|mmu00980|mmu00480	Chemical carcinogenesis - Mus musculus (mouse)|Drug metabolism - cytochrome P450 - Mus musculus (mouse)|Metabolism of xenobiotics by cytochrome P450 - Mus musculus (mouse)|Glutathione metabolism - Mus musculus (mouse)	9:78331018-78355788	16	686	0.724325	31.8583	0.724325	31.8583	-5.45889	1.74658e-84	3.15766e-81	DOWN
ENSMUSG00000074254	Cyp2a4	cytochrome_P450_family_2_subfamily_a_polypeptide_4	GO:0050896|GO:0005623|GO:0005488|GO:0003824|GO:0016020|GO:0008152|GO:0043227|GO:0005789|GO:0031090|GO:0043229|GO:0005622|GO:0043167|GO:0012505|GO:0016491|GO:0042175|GO:0097159|GO:0016705|GO:0005783|GO:0005737|GO:0098588|GO:0043169|GO:0055114|GO:0004497|GO:0046906|GO:0043231|GO:0010033|GO:0020037|GO:0046872|GO:0014070|GO:0016712|GO:0070330|GO:0046914|GO:0080184|GO:0035634|GO:0005506	response to stimulus|cell|binding|catalytic activity|membrane|metabolic process|membrane-bounded organelle|endoplasmic reticulum membrane|organelle membrane|intracellular organelle|intracellular|ion binding|endomembrane system|oxidoreductase activity|nuclear outer membrane-endoplasmic reticulum membrane network|organic cyclic compound binding|oxidoreductase activity, acting on paired donors, with…	K07411	cytochrome P450, family 2, subfamily A[1.14.14.1]	mmu01100|mmu00830	Metabolic pathways - Mus musculus (mouse)|Retinol metabolism - Mus musculus (mouse)	7:26307169-26315088	6	592	0.231151	23.3958	0.231151	23.3958	-6.66127	1.02386e-83	1.69679e-80	DOWN
ENSMUSG00000028179	Cth	cystathionase_cystathionine_gamma_lyase_	GO:0050896|GO:0005623|GO:0009987|GO:0005576|GO:0023052|GO:0005488|GO:0003824|GO:0008152|GO:0043227|GO:0016829|GO:0019222|GO:0023051|GO:0071704|GO:0048523|GO:0043229|GO:0009893|GO:0050794|GO:0006807|GO:0009058|GO:0005622|GO:0043167|GO:0016043|GO:0051716|GO:0048037|GO:0005515|GO:1903561|GO:0044237|GO:0023057|GO:0097159|GO:0070062|GO:0046483|GO:0005737|GO:1901360|GO:0016846|GO:0007154|GO:0044249|GO:…	response to stimulus|cell|cellular process|extracellular region|signaling|binding|catalytic activity|metabolic process|membrane-bounded organelle|lyase activity|regulation of metabolic process|regulation of signaling|organic substance metabolic process|negative regulation of cellular process|intracellular organelle|positive regulation of metabolic process|regulation of cellular process|nitrogen c…	K01758	cystathionine gamma-lyase[4.4.1.1]	mmu01100|mmu01230|mmu00270|mmu00260|mmu00450	Metabolic pathways - Mus musculus (mouse)|Biosynthesis of amino acids - Mus musculus (mouse)|Cysteine and methionine metabolism - Mus musculus (mouse)|Glycine, serine and threonine metabolism - Mus musculus (mouse)|Selenocompound metabolism - Mus musculus (mouse)	3:157894248-157925077	74	1324	1.39173	25.5449	1.39173	25.5449	-4.19809	1.31399e-81	2.0101e-78	DOWN
ENSMUSG00000005547	Cyp2a5	cytochrome_P450_family_2_subfamily_a_polypeptide_5	GO:0005488|GO:0003824|GO:0016020|GO:0008152|GO:0031224|GO:0043167|GO:0016491|GO:0097159|GO:0016705|GO:0043169|GO:0055114|GO:0004497|GO:0046906|GO:0016021|GO:0020037|GO:0046872|GO:0016712|GO:0046914|GO:0005506	binding|catalytic activity|membrane|metabolic process|intrinsic component of membrane|ion binding|oxidoreductase activity|organic cyclic compound binding|oxidoreductase activity, acting on paired donors, with incorporation or reduction of molecular oxygen|cation binding|oxidation-reduction process|monooxygenase activity|tetrapyrrole binding|integral component of membrane|heme binding|metal ion bi…	K07411	cytochrome P450, family 2, subfamily A[1.14.14.1]	mmu01100|mmu00830	Metabolic pathways - Mus musculus (mouse)|Retinol metabolism - Mus musculus (mouse)	7:26835305-26843548	107	1523	2.27215	33.1774	2.27215	33.1774	-3.86807	1.0929e-77	1.55247e-74	DOWN
ENSMUSG00000027875	Hmgcs2	3_hydroxy_3_methylglutaryl_Coenzyme_A_synthase_2	GO:0050896|GO:0005623|GO:0009987|GO:0003824|GO:0016020|GO:0032502|GO:0008152|GO:0051707|GO:0009607|GO:0043227|GO:0031090|GO:0071704|GO:0043229|GO:0016740|GO:0009605|GO:0009058|GO:0005622|GO:0006950|GO:0051716|GO:0048856|GO:0044237|GO:0035295|GO:0009991|GO:0009888|GO:0009725|GO:0005737|GO:0009266|GO:1901360|GO:0010035|GO:0016746|GO:0048565|GO:0001822|GO:0044249|GO:0048732|GO:0019866|GO:0031966|GO:…	response to stimulus|cell|cellular process|catalytic activity|membrane|developmental process|metabolic process|response to other organism|response to biotic stimulus|membrane-bounded organelle|organelle membrane|organic substance metabolic process|intracellular organelle|transferase activity|response to external stimulus|biosynthetic process|intracellular|response to stress|cellular response to s…	K01641	hydroxymethylglutaryl-CoA synthase[2.3.3.10]	mmu01100|mmu03320|mmu00280|mmu00650|mmu00900|mmu00072	Metabolic pathways - Mus musculus (mouse)|PPAR signaling pathway - Mus musculus (mouse)|Valine, leucine and isoleucine degradation - Mus musculus (mouse)|Butanoate metabolism - Mus musculus (mouse)|Terpenoid backbone biosynthesis - Mus musculus (mouse)|Synthesis and degradation of ketone bodies - Mus musculus (mouse)	3:98280435-98310738	1005	9059	15.8962	146.994	15.8962	146.994	-3.209	2.55373e-73	3.38574e-70	DOWN
ENSMUSG00000029445	Hpd	4_hydroxyphenylpyruvic_acid_dioxygenase	GO:0005623|GO:0009987|GO:0005576|GO:0005488|GO:0003824|GO:0016020|GO:0008152|GO:0043227|GO:0005789|GO:0031090|GO:0071704|GO:0043229|GO:0006807|GO:0005622|GO:0043167|GO:0012505|GO:0016491|GO:1903561|GO:0044237|GO:0042175|GO:0009056|GO:0070062|GO:0051213|GO:0005783|GO:0005737|GO:0098588|GO:1901360|GO:0005794|GO:0043169|GO:0055114|GO:0006725|GO:0031982|GO:0006082|GO:0006520|GO:0043231|GO:0016701|GO:…	cell|cellular process|extracellular region|binding|catalytic activity|membrane|metabolic process|membrane-bounded organelle|endoplasmic reticulum membrane|organelle membrane|organic substance metabolic process|intracellular organelle|nitrogen compound metabolic process|intracellular|ion binding|endomembrane system|oxidoreductase activity|extracellular vesicle|cellular metabolic process|nuclear ou…	K00457	4-hydroxyphenylpyruvate dioxygenase[1.13.11.27]	mmu01100|mmu00360	Metabolic pathways - Mus musculus (mouse)|Phenylalanine metabolism - Mus musculus (mouse)	5:123171807-123182727	425	3978	9.97735	95.8036	9.97735	95.8036	-3.26335	4.41672e-72	5.48971e-69	DOWN
ENSMUSG00000002769	Gnmt	glycine_N_methyltransferase	GO:0005623|GO:0009987|GO:0005488|GO:0003824|GO:0008152|GO:0072341|GO:0019222|GO:0071704|GO:0016740|GO:0050794|GO:0006807|GO:0009058|GO:0005622|GO:0043167|GO:0016043|GO:0033218|GO:0005515|GO:0044237|GO:0036094|GO:0032259|GO:0097159|GO:0006091|GO:0046483|GO:0005737|GO:1901360|GO:0044262|GO:0005975|GO:0019842|GO:0043169|GO:0055114|GO:0043177|GO:0005542|GO:0006730|GO:0006725|GO:0006790|GO:0006139|GO:…	cell|cellular process|binding|catalytic activity|metabolic process|modified amino acid binding|regulation of metabolic process|organic substance metabolic process|transferase activity|regulation of cellular process|nitrogen compound metabolic process|biosynthetic process|intracellular|ion binding|cellular component organization|amide binding|protein binding|cellular metabolic process|small molecu…	K00552	glycine N-methyltransferase[2.1.1.20]	mmu00260	Glycine, serine and threonine metabolism - Mus musculus (mouse)	17:46725664-46729168	337	3050	14.2626	132.422	14.2626	132.422	-3.21483	9.71142e-70	1.13506e-66	DOWN
ENSMUSG00000010651	Acaa1b	acetyl_Coenzyme_A_acyltransferase_1B	GO:0005623|GO:0009987|GO:0003824|GO:0008152|GO:0043227|GO:0071704|GO:0043229|GO:0016740|GO:0005622|GO:0044237|GO:0005737|GO:0016746|GO:0006082|GO:0043231|GO:0006629|GO:0044255|GO:0016747|GO:0005739|GO:0006631|GO:0019752|GO:0005777|GO:0003988|GO:0032787	cell|cellular process|catalytic activity|metabolic process|membrane-bounded organelle|organic substance metabolic process|intracellular organelle|transferase activity|intracellular|cellular metabolic process|cytoplasm|transferase activity, transferring acyl groups|organic acid metabolic process|intracellular membrane-bounded organelle|lipid metabolic process|cellular lipid metabolic process|trans…	K07513	acetyl-CoA acyltransferase 1[2.3.1.16]	mmu01100|mmu04146|mmu03320|mmu00280|mmu01212|mmu00071|mmu01040|mmu00592	Metabolic pathways - Mus musculus (mouse)|Peroxisome - Mus musculus (mouse)|PPAR signaling pathway - Mus musculus (mouse)|Valine, leucine and isoleucine degradation - Mus musculus (mouse)|Fatty acid metabolism - Mus musculus (mouse)|Fatty acid degradation - Mus musculus (mouse)|Biosynthesis of unsaturated fatty acids - Mus musculus (mouse)|alpha-Linolenic acid metabolism - Mus musculus (mouse)	9:119148023-119157093	206	2027	6.07866	61.3601	6.07866	61.3601	-3.33548	1.02736e-69	1.13506e-66	DOWN
ENSMUSG00000056035	Cyp3a11	cytochrome_P450_family_3_subfamily_a_polypeptide_11	GO:0005623|GO:0005488|GO:0003824|GO:0016020|GO:0008152|GO:0031224|GO:0043227|GO:0005789|GO:0031090|GO:0043229|GO:0005622|GO:0043167|GO:0012505|GO:0016491|GO:0042175|GO:0097159|GO:0016705|GO:0005783|GO:0005737|GO:0098588|GO:0043169|GO:0055114|GO:0004497|GO:0046906|GO:0043231|GO:0016021|GO:0020037|GO:0046872|GO:0016712|GO:0070330|GO:0046914|GO:0005506	cell|binding|catalytic activity|membrane|metabolic process|intrinsic component of membrane|membrane-bounded organelle|endoplasmic reticulum membrane|organelle membrane|intracellular organelle|intracellular|ion binding|endomembrane system|oxidoreductase activity|nuclear outer membrane-endoplasmic reticulum membrane network|organic cyclic compound binding|oxidoreductase activity, acting on paired d…	K07424	cytochrome P450, family 3, subfamily A[1.14.14.1]	mmu01100|mmu05204|mmu00830|mmu00140|mmu00591	Metabolic pathways - Mus musculus (mouse)|Chemical carcinogenesis - Mus musculus (mouse)|Retinol metabolism - Mus musculus (mouse)|Steroid hormone biosynthesis - Mus musculus (mouse)|Linoleic acid metabolism - Mus musculus (mouse)	5:145854426-145879964	2604	20289	33.8803	270.806	33.8803	270.806	-2.99874	1.45327e-69	1.52111e-66	DOWN
ENSMUSG00000101249	Gm29216	predicted_gene_29216	-	-	-	-	-	-	1:24615706-24616197	14955	115327	2035.15	16100.3	2035.15	16100.3	-2.98387	2.24637e-69	2.23367e-66	DOWN
ENSMUSG00000020051	Pah	phenylalanine_hydroxylase	GO:0009987|GO:0005576|GO:0005488|GO:0003824|GO:0008152|GO:0043227|GO:0071704|GO:0006807|GO:0009058|GO:0043167|GO:0016491|GO:0048037|GO:0005515|GO:1903561|GO:0044237|GO:0036094|GO:0009056|GO:0070062|GO:0016705|GO:0046483|GO:1901360|GO:0044249|GO:0019538|GO:0043169|GO:0055114|GO:0042802|GO:0043177|GO:0006725|GO:0004497|GO:0031982|GO:0006082|GO:0006520|GO:0043168|GO:0051186|GO:0046983|GO:0009063|GO:…	cellular process|extracellular region|binding|catalytic activity|metabolic process|membrane-bounded organelle|organic substance metabolic process|nitrogen compound metabolic process|biosynthetic process|ion binding|oxidoreductase activity|cofactor binding|protein binding|extracellular vesicle|cellular metabolic process|small molecule binding|catabolic process|extracellular exosome|oxidoreductase …	K00500	phenylalanine-4-hydroxylase[1.14.16.1]	mmu01100|mmu01230|mmu00360|mmu00400	Metabolic pathways - Mus musculus (mouse)|Biosynthesis of amino acids - Mus musculus (mouse)|Phenylalanine metabolism - Mus musculus (mouse)|Phenylalanine, tyrosine and tryptophan biosynthesis - Mus musculus (mouse)	10:87521795-87584136	273	2511	5.09432	48.0686	5.09432	48.0686	-3.23813	4.0058e-69	3.79349e-66	DOWN
ENSMUSG00000064370	mt-Cytb	mitochondrially_encoded_cytochrome_b	GO:0050896|GO:0005215|GO:0005623|GO:0009987|GO:0005488|GO:0003824|GO:0032991|GO:0009055|GO:0016020|GO:0032502|GO:0008152|GO:0031224|GO:0043227|GO:0031090|GO:0071704|GO:0043229|GO:0009605|GO:0070469|GO:0006807|GO:0005622|GO:0043167|GO:0006950|GO:0016491|GO:0043234|GO:0048856|GO:0005515|GO:0044237|GO:0022857|GO:0006793|GO:0006810|GO:0006091|GO:0046483|GO:0009991|GO:0009725|GO:0005737|GO:0009266|GO:…	response to stimulus|transporter activity|cell|cellular process|binding|catalytic activity|macromolecular complex|electron carrier activity|membrane|developmental process|metabolic process|intrinsic component of membrane|membrane-bounded organelle|organelle membrane|organic substance metabolic process|intracellular organelle|response to external stimulus|respiratory chain|nitrogen compound metabo…	K00412	ubiquinol-cytochrome c reductase cytochrome b subunit[-]	mmu01100|mmu05016|mmu05010|mmu04932|mmu05012|mmu00190|mmu04260	Metabolic pathways - Mus musculus (mouse)|Huntington,s disease - Mus musculus (mouse)|Alzheimer,s disease - Mus musculus (mouse)|Non-alcoholic fatty liver disease (NAFLD) - Mus musculus (mouse)|Parkinson,s disease - Mus musculus (mouse)|Oxidative phosphorylation - Mus musculus (mouse)|Cardiac muscle contraction - Mus musculus (mouse)	MT:14145-15288	61668	469009	3609.19	28159.3	3609.19	28159.3	-2.96387	7.12771e-69	6.44312e-66	DOWN
ENSMUSG00000022853	Ehhadh	enoyl_Coenzyme_A_hydratase_3_hydroxyacyl_Coenzyme_A_dehydrogenase	GO:0005623|GO:0009987|GO:0005488|GO:0003824|GO:0008152|GO:0016853|GO:0043227|GO:0016829|GO:0071704|GO:0043229|GO:0005622|GO:0016491|GO:0005515|GO:0044237|GO:0009056|GO:0006793|GO:0005737|GO:0019538|GO:0055114|GO:0005102|GO:0019899|GO:0006790|GO:0016614|GO:0006082|GO:0043231|GO:0051186|GO:0006629|GO:0044255|GO:0006637|GO:0030258|GO:0043412|GO:0044267|GO:0036211|GO:0034440|GO:0005739|GO:0016042|GO:…	cell|cellular process|binding|catalytic activity|metabolic process|isomerase activity|membrane-bounded organelle|lyase activity|organic substance metabolic process|intracellular organelle|intracellular|oxidoreductase activity|protein binding|cellular metabolic process|catabolic process|phosphorus metabolic process|cytoplasm|protein metabolic process|oxidation-reduction process|receptor binding|en…	K07514	enoyl-CoA hydratase / 3-hydroxyacyl-CoA dehydrogenase / 3,2-trans-enoyl-CoA isomerase[5.3.3.8]	mmu01100|mmu01200|mmu04146|mmu03320|mmu00280|mmu00310|mmu01212|mmu00071|mmu00380|mmu00410|mmu00640|mmu00650	Metabolic pathways - Mus musculus (mouse)|Carbon metabolism - Mus musculus (mouse)|Peroxisome - Mus musculus (mouse)|PPAR signaling pathway - Mus musculus (mouse)|Valine, leucine and isoleucine degradation - Mus musculus (mouse)|Lysine degradation - Mus musculus (mouse)|Fatty acid metabolism - Mus musculus (mouse)|Fatty acid degradation - Mus musculus (mouse)|Tryptophan metabolism - Mus musculus …	16:21761287-21787844	210	2009	4.6588	45.7222	4.6588	45.7222	-3.29486	9.96885e-69	8.61959e-66	DOWN
ENSMUSG00000069324	Gm5096	predicted_gene_5096	GO:0005623|GO:0009987|GO:0005488|GO:0003824|GO:0008152|GO:0071704|GO:0016740|GO:0006807|GO:0009058|GO:0005622|GO:0043167|GO:0044237|GO:0032259|GO:0009056|GO:0005737|GO:0044249|GO:0043169|GO:0006790|GO:0006082|GO:0006520|GO:0000096|GO:0008168|GO:0046872|GO:0008652|GO:0019752|GO:0006579|GO:0046914|GO:0006555|GO:0047150|GO:0009086|GO:0008270	cell|cellular process|binding|catalytic activity|metabolic process|organic substance metabolic process|transferase activity|nitrogen compound metabolic process|biosynthetic process|intracellular|ion binding|cellular metabolic process|methylation|catabolic process|cytoplasm|cellular biosynthetic process|cation binding|sulfur compound metabolic process|organic acid metabolic process|cellular amino …	-	-	-	-	18:87756286-87758143	633	5067	22.8105	187.315	22.8105	187.315	-3.0377	1.35489e-67	1.12269e-64	DOWN
ENSMUSG00000100862	Gm10925	predicted_gene_10925	-	-	-	-	-	-	1:24613974-24614651	9128	67103	901.408	6797.97	901.408	6797.97	-2.91485	1.67917e-67	1.33575e-64	DOWN
ENSMUSG00000022821	Hgd	homogentisate_1_2_dioxygenase	GO:0009987|GO:0005576|GO:0005488|GO:0003824|GO:0008152|GO:0043227|GO:0071704|GO:0006807|GO:0043167|GO:0016491|GO:1903561|GO:0044237|GO:0009056|GO:0070062|GO:0051213|GO:1901360|GO:0043169|GO:0055114|GO:0006725|GO:0031982|GO:0006082|GO:0006520|GO:0016701|GO:0009063|GO:0046872|GO:0016702|GO:0009072|GO:0019439|GO:0019752|GO:0006570|GO:0009074|GO:0006558|GO:0046395|GO:0004411|GO:0006559|GO:0006572	cellular process|extracellular region|binding|catalytic activity|metabolic process|membrane-bounded organelle|organic substance metabolic process|nitrogen compound metabolic process|ion binding|oxidoreductase activity|extracellular vesicle|cellular metabolic process|catabolic process|extracellular exosome|dioxygenase activity|organic cyclic compound metabolic process|cation binding|oxidation-redu…	K00451	homogentisate 1,2-dioxygenase[1.13.11.5]	mmu01100|mmu00350	Metabolic pathways - Mus musculus (mouse)|Tyrosine metabolism - Mus musculus (mouse)	16:37580153-37632020	133	1352	3.07065	32.0218	3.07065	32.0218	-3.38244	5.24339e-67	4.01059e-64	DOWN
ENSMUSG00000064367	mt-Nd5	mitochondrially_encoded_NADH_dehydrogenase_5	GO:0005623|GO:0009987|GO:0003824|GO:0016020|GO:0008152|GO:0031224|GO:0043227|GO:0031090|GO:0071704|GO:0043229|GO:0070469|GO:0006807|GO:0005622|GO:0016491|GO:0044237|GO:0006793|GO:0006091|GO:0046483|GO:0005737|GO:1901360|GO:0019866|GO:0016651|GO:0055114|GO:0031966|GO:0022900|GO:0006725|GO:0006139|GO:0019637|GO:0043231|GO:0016021|GO:0006119|GO:0022904|GO:0006796|GO:0045333|GO:0005739|GO:0005740|GO:…	cell|cellular process|catalytic activity|membrane|metabolic process|intrinsic component of membrane|membrane-bounded organelle|organelle membrane|organic substance metabolic process|intracellular organelle|respiratory chain|nitrogen compound metabolic process|intracellular|oxidoreductase activity|cellular metabolic process|phosphorus metabolic process|generation of precursor metabolites and energ…	K03883	NADH-ubiquinone oxidoreductase chain 5[1.6.5.3]	mmu01100|mmu05012|mmu00190	Metabolic pathways - Mus musculus (mouse)|Parkinson,s disease - Mus musculus (mouse)|Oxidative phosphorylation - Mus musculus (mouse)	MT:11742-13565	39307	283325	1442.85	10669.1	1442.85	10669.1	-2.88644	8.36033e-67	6.15785e-64	DOWN
ENSMUSG00000107369	Gstm2-ps1	glutathione_S_transferase_mu_2_muscle_pseudogene_1	-	-	-	-	-	-	5:116632908-116633564	82	950	8.35653	99.3173	8.35653	99.3173	-3.57107	3.8908e-66	2.76344e-63	DOWN
ENSMUSG00000027513	Pck1	phosphoenolpyruvate_carboxykinase_1_cytosolic	GO:0050896|GO:0005623|GO:0009987|GO:0005576|GO:0005488|GO:0003824|GO:0008152|GO:0014823|GO:0043227|GO:0016829|GO:0019222|GO:0071704|GO:0009893|GO:0009605|GO:0050794|GO:0006807|GO:0009058|GO:0005622|GO:0043167|GO:0097367|GO:0006950|GO:0051716|GO:1903561|GO:0044237|GO:0036094|GO:0097159|GO:0070062|GO:0033554|GO:0046483|GO:0009991|GO:0009725|GO:0005737|GO:1901360|GO:0016830|GO:0007154|GO:0044262|GO:…	response to stimulus|cell|cellular process|extracellular region|binding|catalytic activity|metabolic process|response to activity|membrane-bounded organelle|lyase activity|regulation of metabolic process|organic substance metabolic process|positive regulation of metabolic process|response to external stimulus|regulation of cellular process|nitrogen compound metabolic process|biosynthetic process|…	K01596	phosphoenolpyruvate carboxykinase (GTP)[4.1.1.32]	mmu01100|mmu04151|mmu04910|mmu04068|mmu04152|mmu04931|mmu04922|mmu03320|mmu04920|mmu00010|mmu00020|mmu04964	Metabolic pathways - Mus musculus (mouse)|PI3K-Akt signaling pathway - Mus musculus (mouse)|Insulin signaling pathway - Mus musculus (mouse)|FoxO signaling pathway - Mus musculus (mouse)|AMPK signaling pathway - Mus musculus (mouse)|Insulin resistance - Mus musculus (mouse)|Glucagon signaling pathway - Mus musculus (mouse)|PPAR signaling pathway - Mus musculus (mouse)|Adipocytokine signaling path…	2:173153048-173159273	848	6369	10.1188	77.9647	10.1188	77.9647	-2.94577	6.6239e-66	4.5424e-63	DOWN
ENSMUSG00000061292	Cyp3a59	cytochrome_P450_family_3_subfamily_a_polypeptide_59	GO:0005488|GO:0003824|GO:0016020|GO:0008152|GO:0031224|GO:0043167|GO:0016491|GO:0097159|GO:0016705|GO:0043169|GO:0055114|GO:0004497|GO:0046906|GO:0016021|GO:0020037|GO:0046872|GO:0016712|GO:0046914|GO:0005506	binding|catalytic activity|membrane|metabolic process|intrinsic component of membrane|ion binding|oxidoreductase activity|organic cyclic compound binding|oxidoreductase activity, acting on paired donors, with incorporation or reduction of molecular oxygen|cation binding|oxidation-reduction process|monooxygenase activity|tetrapyrrole binding|integral component of membrane|heme binding|metal ion bi…	-	-	-	-	5:146079257-146113287	26	506	0.657655	13.13	0.657655	13.13	-4.31939	2.27459e-65	1.50782e-62	DOWN
ENSMUSG00000053279	Aldh1a1	aldehyde_dehydrogenase_family_1_subfamily_A1	GO:0050896|GO:0005623|GO:0009987|GO:0005576|GO:0003824|GO:0032502|GO:0008152|GO:0048646|GO:0043227|GO:0042445|GO:0009653|GO:0071704|GO:0050794|GO:0009058|GO:0005622|GO:0016491|GO:0048856|GO:1903561|GO:0044237|GO:0070062|GO:0048598|GO:0009888|GO:0005737|GO:0044249|GO:0008219|GO:0007423|GO:0055114|GO:0060900|GO:0010941|GO:0010817|GO:0031982|GO:0006082|GO:0048568|GO:0009887|GO:0048729|GO:0006629|GO:…	response to stimulus|cell|cellular process|extracellular region|catalytic activity|developmental process|metabolic process|anatomical structure formation involved in morphogenesis|membrane-bounded organelle|hormone metabolic process|anatomical structure morphogenesis|organic substance metabolic process|regulation of cellular process|biosynthetic process|intracellular|oxidoreductase activity|anato…	K07249	retinal dehydrogenase[1.2.1.36]	mmu01100|mmu00830	Metabolic pathways - Mus musculus (mouse)|Retinol metabolism - Mus musculus (mouse)	19:20601961-20643462	462	3592	15.067	120.175	15.067	120.175	-2.99567	2.51082e-65	1.61073e-62	DOWN
ENSMUSG00000083563	Gm13340	predicted_gene_13340	-	-	-	-	-	-	2:22588103-22589647	6378	43681	276.396	1941.92	276.396	1941.92	-2.81267	9.34996e-65	5.81071e-62	DOWN
ENSMUSG00000074768	Bhmt	betaine_homocysteine_methyltransferase	GO:0005623|GO:0009987|GO:0005488|GO:0003824|GO:0008152|GO:0071704|GO:0016740|GO:0006807|GO:0009058|GO:0005622|GO:0043167|GO:0044237|GO:0032259|GO:0009056|GO:0005737|GO:0044249|GO:0043169|GO:0006790|GO:0006082|GO:0006520|GO:0000096|GO:0008168|GO:0046872|GO:0008652|GO:0019752|GO:0006579|GO:0046914|GO:0006555|GO:0047150|GO:0009086|GO:0008270	cell|cellular process|binding|catalytic activity|metabolic process|organic substance metabolic process|transferase activity|nitrogen compound metabolic process|biosynthetic process|intracellular|ion binding|cellular metabolic process|methylation|catabolic process|cytoplasm|cellular biosynthetic process|cation binding|sulfur compound metabolic process|organic acid metabolic process|cellular amino …	K00544	betaine-homocysteine S-methyltransferase[2.1.1.5]	mmu01100|mmu00270|mmu00260	Metabolic pathways - Mus musculus (mouse)|Cysteine and methionine metabolism - Mus musculus (mouse)|Glycine, serine and threonine metabolism - Mus musculus (mouse)	13:93616891-93637961	408	3150	4.56427	36.1504	4.56427	36.1504	-2.98556	1.34958e-64	8.13306e-62	DOWN
ENSMUSG00000090175	Ugt1a9	UDP_glucuronosyltransferase_1_family_polypeptide_A9	GO:0050896|GO:0005623|GO:0009987|GO:0005576|GO:0005488|GO:0003824|GO:0016020|GO:0008152|GO:0008144|GO:0031224|GO:0043227|GO:0005789|GO:0031090|GO:0019222|GO:0071704|GO:0043229|GO:0016740|GO:0009058|GO:0005622|GO:0043167|GO:0012505|GO:0030234|GO:0009892|GO:0051716|GO:0008289|GO:0005515|GO:1903561|GO:0044237|GO:0036094|GO:0042175|GO:0097159|GO:0070062|GO:0009410|GO:0043086|GO:0005783|GO:0009725|GO:…	response to stimulus|cell|cellular process|extracellular region|binding|catalytic activity|membrane|metabolic process|drug binding|intrinsic component of membrane|membrane-bounded organelle|endoplasmic reticulum membrane|organelle membrane|regulation of metabolic process|organic substance metabolic process|intracellular organelle|transferase activity|biosynthetic process|intracellular|ion binding…	K00699	glucuronosyltransferase[2.4.1.17]	mmu01100|mmu05204|mmu00830|mmu00140|mmu00982|mmu00980|mmu00500|mmu00983|mmu00860|mmu00040|mmu00053	Metabolic pathways - Mus musculus (mouse)|Chemical carcinogenesis - Mus musculus (mouse)|Retinol metabolism - Mus musculus (mouse)|Steroid hormone biosynthesis - Mus musculus (mouse)|Drug metabolism - cytochrome P450 - Mus musculus (mouse)|Metabolism of xenobiotics by cytochrome P450 - Mus musculus (mouse)|Starch and sucrose metabolism - Mus musculus (mouse)|Drug metabolism - other enzymes - Mus …	1:88070800-88218997	146	1356	4.46359	42.5287	4.46359	42.5287	-3.25216	1.76703e-64	1.03356e-61	DOWN
ENSMUSG00000022040	Ephx2	epoxide_hydrolase_2_cytoplasmic	GO:0050896|GO:0005623|GO:0009987|GO:0005576|GO:0005488|GO:0003824|GO:0008152|GO:0043227|GO:0016787|GO:0019222|GO:0015643|GO:0071704|GO:0043229|GO:0009893|GO:0005622|GO:0043167|GO:0005515|GO:1903561|GO:0044237|GO:0009056|GO:0070062|GO:0016788|GO:0006793|GO:0005737|GO:1901360|GO:0042592|GO:0009636|GO:0043169|GO:0042802|GO:0005102|GO:0006725|GO:0031982|GO:0043231|GO:0006629|GO:0046983|GO:0044255|GO:…	response to stimulus|cell|cellular process|extracellular region|binding|catalytic activity|metabolic process|membrane-bounded organelle|hydrolase activity|regulation of metabolic process|toxic substance binding|organic substance metabolic process|intracellular organelle|positive regulation of metabolic process|intracellular|ion binding|protein binding|extracellular vesicle|cellular metabolic proc…	K08726	soluble epoxide hydrolase / lipid-phosphate phosphatase[3.1.3.76]	mmu01100|mmu00590|mmu04146	Metabolic pathways - Mus musculus (mouse)|Arachidonic acid metabolism - Mus musculus (mouse)|Peroxisome - Mus musculus (mouse)	14:66084377-66124500	260	2114	8.55428	71.3522	8.55428	71.3522	-3.06024	3.51102e-64	1.99496e-61	DOWN
ENSMUSG00000030237	Slco1a4	solute_carrier_organic_anion_transporter_family_member_1a4	GO:0005215|GO:0005623|GO:0009987|GO:0005488|GO:0016020|GO:0008152|GO:0031224|GO:0005886|GO:0071704|GO:0071944|GO:0005515|GO:0044237|GO:0022857|GO:0006810|GO:1901360|GO:0022891|GO:0005887|GO:0010876|GO:0006082|GO:0031226|GO:0006629|GO:0005319|GO:0016021|GO:0015125|GO:0008206|GO:0015291|GO:0006811|GO:0008202|GO:0015075|GO:0006869|GO:0019752|GO:0015347|GO:0015711|GO:0015721|GO:0006820|GO:0008509|GO:…	transporter activity|cell|cellular process|binding|membrane|metabolic process|intrinsic component of membrane|plasma membrane|organic substance metabolic process|cell periphery|protein binding|cellular metabolic process|transmembrane transporter activity|transport|organic cyclic compound metabolic process|substrate-specific transmembrane transporter activity|integral component of plasma membrane|…	K03460	solute carrier organic anion transporter family, member 1A[-]	mmu04976	Bile secretion - Mus musculus (mouse)	6:141805440-141856199	50	666	0.466316	6.37202	0.466316	6.37202	-3.77237	1.06718e-63	5.8953e-61	DOWN
ENSMUSG00000069805	Fbp1	fructose_bisphosphatase_1	GO:0050896|GO:0005623|GO:0009987|GO:0005576|GO:0023052|GO:0005488|GO:0003824|GO:0008152|GO:0040007|GO:0043227|GO:0016787|GO:0019222|GO:0023051|GO:0071704|GO:0048523|GO:0050794|GO:0006807|GO:0009058|GO:0005622|GO:0043167|GO:0097367|GO:0016043|GO:0030246|GO:0009892|GO:0051716|GO:0016049|GO:0045926|GO:0005515|GO:1903561|GO:0044237|GO:0036094|GO:0040008|GO:0023057|GO:0009056|GO:0097159|GO:0070062|GO:…	response to stimulus|cell|cellular process|extracellular region|signaling|binding|catalytic activity|metabolic process|growth|membrane-bounded organelle|hydrolase activity|regulation of metabolic process|regulation of signaling|organic substance metabolic process|negative regulation of cellular process|regulation of cellular process|nitrogen compound metabolic process|biosynthetic process|intrace…	K03841	fructose-1,6-bisphosphatase I[3.1.3.11]	mmu01100|mmu04910|mmu04152|mmu01200|mmu04922|mmu00010|mmu00051|mmu00030	Metabolic pathways - Mus musculus (mouse)|Insulin signaling pathway - Mus musculus (mouse)|AMPK signaling pathway - Mus musculus (mouse)|Carbon metabolism - Mus musculus (mouse)|Glucagon signaling pathway - Mus musculus (mouse)|Glycolysis / Gluconeogenesis - Mus musculus (mouse)|Fructose and mannose metabolism - Mus musculus (mouse)|Pentose phosphate pathway - Mus musculus (mouse)	13:62864753-62888282	189	1618	5.08002	44.614	5.08002	44.614	-3.13459	1.12595e-63	6.05185e-61	DOWN
ENSMUSG00000001506	Col1a1	collagen_type_I_alpha_1	GO:0050896|GO:0005623|GO:0009987|GO:0005576|GO:0005198|GO:0023052|GO:0005488|GO:0031012|GO:0032991|GO:0032502|GO:0008152|GO:0040011|GO:0048646|GO:0043227|GO:0007155|GO:0019222|GO:0023051|GO:0009653|GO:0005578|GO:0071704|GO:0048523|GO:0043229|GO:0048870|GO:0009893|GO:0009605|GO:0050794|GO:0006807|GO:0005201|GO:0009058|GO:0005622|GO:0043167|GO:0051641|GO:0012505|GO:0016043|GO:0005583|GO:0006950|GO:…	response to stimulus|cell|cellular process|extracellular region|structural molecule activity|signaling|binding|extracellular matrix|macromolecular complex|developmental process|metabolic process|locomotion|anatomical structure formation involved in morphogenesis|membrane-bounded organelle|cell adhesion|regulation of metabolic process|regulation of signaling|anatomical structure morphogenesis|prot…	K06236	collagen, type I, alpha[-]	mmu04151|mmu04510|mmu05205|mmu04611|mmu05146|mmu04933|mmu04974|mmu04512	PI3K-Akt signaling pathway - Mus musculus (mouse)|Focal adhesion - Mus musculus (mouse)|Proteoglycans in cancer - Mus musculus (mouse)|Platelet activation - Mus musculus (mouse)|Amoebiasis - Mus musculus (mouse)|AGE-RAGE signaling pathway in diabetic complications - Mus musculus (mouse)|Protein digestion and absorption - Mus musculus (mouse)|ECM-receptor interaction - Mus musculus (mouse)	11:94936224-94953042	78	844	0.753164	8.36037	0.753164	8.36037	-3.47253	4.2584e-63	2.2286e-60	DOWN
ENSMUSG00000026043	Col3a1	collagen_type_III_alpha_1	GO:0050896|GO:0009987|GO:0005576|GO:0005198|GO:0023052|GO:0005488|GO:0031012|GO:0002376|GO:0032991|GO:0032502|GO:0008152|GO:0040011|GO:0006955|GO:0007155|GO:0023051|GO:0009653|GO:0005578|GO:0071704|GO:0048523|GO:0048870|GO:0009605|GO:0050794|GO:0005201|GO:0043167|GO:0016043|GO:0005583|GO:0006950|GO:0040013|GO:0051716|GO:0005615|GO:0002683|GO:0043234|GO:0048856|GO:0005515|GO:0044237|GO:0040012|GO:…	response to stimulus|cellular process|extracellular region|structural molecule activity|signaling|binding|extracellular matrix|immune system process|macromolecular complex|developmental process|metabolic process|locomotion|immune response|cell adhesion|regulation of signaling|anatomical structure morphogenesis|proteinaceous extracellular matrix|organic substance metabolic process|negative regulat…	K19720	collagen, type III, alpha[-]	mmu04611|mmu05146|mmu04933|mmu04974	Platelet activation - Mus musculus (mouse)|Amoebiasis - Mus musculus (mouse)|AGE-RAGE signaling pathway in diabetic complications - Mus musculus (mouse)|Protein digestion and absorption - Mus musculus (mouse)	1:45311538-45349706	222	1799	1.38474	11.5116	1.38474	11.5116	-3.05541	6.79908e-63	3.46701e-60	DOWN
ENSMUSG00000028712	Cyp4a31	cytochrome_P450_family_4_subfamily_a_polypeptide_31	GO:0005623|GO:0009987|GO:0005576|GO:0005488|GO:0003824|GO:0016020|GO:0008152|GO:0031224|GO:0043227|GO:0005886|GO:0071704|GO:0043229|GO:0045177|GO:0005622|GO:0043167|GO:0071944|GO:0016491|GO:1903561|GO:0044237|GO:0009056|GO:0097159|GO:0070062|GO:0016705|GO:0005737|GO:0043169|GO:0055114|GO:0016324|GO:0004497|GO:0031982|GO:0006082|GO:0046906|GO:0043231|GO:0006629|GO:0044255|GO:0016021|GO:0008391|GO:…	cell|cellular process|extracellular region|binding|catalytic activity|membrane|metabolic process|intrinsic component of membrane|membrane-bounded organelle|plasma membrane|organic substance metabolic process|intracellular organelle|apical part of cell|intracellular|ion binding|cell periphery|oxidoreductase activity|extracellular vesicle|cellular metabolic process|catabolic process|organic cyclic …	K07425	alkane 1-monooxygenase[1.14.15.3]	mmu01100|mmu04270|mmu04750|mmu00590|mmu00830|mmu03320|mmu00071	Metabolic pathways - Mus musculus (mouse)|Vascular smooth muscle contraction - Mus musculus (mouse)|Inflammatory mediator regulation of TRP channels - Mus musculus (mouse)|Arachidonic acid metabolism - Mus musculus (mouse)|Retinol metabolism - Mus musculus (mouse)|PPAR signaling pathway - Mus musculus (mouse)|Fatty acid degradation - Mus musculus (mouse)	4:115563649-115579015	6	330	0.0905636	5.10962	0.0905636	5.10962	-5.81814	1.3265e-62	6.59504e-60	DOWN
ENSMUSG00000064351	mt-Co1	mitochondrially_encoded_cytochrome_c_oxidase_I	GO:0050896|GO:0005215|GO:0005623|GO:0009987|GO:0005488|GO:0003824|GO:0032991|GO:0009055|GO:0016020|GO:0032502|GO:0008152|GO:0031224|GO:0043227|GO:0031090|GO:0071704|GO:0043229|GO:0070469|GO:0006807|GO:0005622|GO:0043167|GO:0004129|GO:0006950|GO:0016491|GO:0043234|GO:0048856|GO:0005515|GO:0044237|GO:0022857|GO:0097159|GO:0006793|GO:0006979|GO:0006810|GO:0006091|GO:0046483|GO:0022037|GO:0030902|GO:…	response to stimulus|transporter activity|cell|cellular process|binding|catalytic activity|macromolecular complex|electron carrier activity|membrane|developmental process|metabolic process|intrinsic component of membrane|membrane-bounded organelle|organelle membrane|organic substance metabolic process|intracellular organelle|respiratory chain|nitrogen compound metabolic process|intracellular|ion …	K02256	cytochrome c oxidase subunit 1[1.9.3.1]	mmu01100|mmu05016|mmu05010|mmu04932|mmu05012|mmu00190|mmu04260	Metabolic pathways - Mus musculus (mouse)|Huntington,s disease - Mus musculus (mouse)|Alzheimer,s disease - Mus musculus (mouse)|Non-alcoholic fatty liver disease (NAFLD) - Mus musculus (mouse)|Parkinson,s disease - Mus musculus (mouse)|Oxidative phosphorylation - Mus musculus (mouse)|Cardiac muscle contraction - Mus musculus (mouse)	MT:5328-6872	913732	5643186	39597.3	250878	39597.3	250878	-2.66351	5.80367e-61	2.81506e-58	DOWN
ENSMUSG00000074207	Adh1	alcohol_dehydrogenase_1_class_I_	GO:0050896|GO:0005623|GO:0009987|GO:0005488|GO:0003824|GO:0007610|GO:0008152|GO:0043227|GO:0042445|GO:0071704|GO:0043229|GO:0005622|GO:0043167|GO:0044708|GO:0016491|GO:0005515|GO:0044237|GO:0009056|GO:0030534|GO:0009725|GO:0005737|GO:0043169|GO:0055114|GO:0042802|GO:0010817|GO:0016614|GO:0006082|GO:0043231|GO:0006629|GO:0046983|GO:0010033|GO:0044255|GO:0006066|GO:0048149|GO:0042803|GO:0046872|GO:…	response to stimulus|cell|cellular process|binding|catalytic activity|behavior|metabolic process|membrane-bounded organelle|hormone metabolic process|organic substance metabolic process|intracellular organelle|intracellular|ion binding|single-organism behavior|oxidoreductase activity|protein binding|cellular metabolic process|catabolic process|adult behavior|response to hormone|cytoplasm|cation b…	K13951	alcohol dehydrogenase 1/7[1.1.1.1]	mmu01100|mmu05204|mmu00830|mmu00982|mmu00010|mmu00980|mmu00071|mmu00350	Metabolic pathways - Mus musculus (mouse)|Chemical carcinogenesis - Mus musculus (mouse)|Retinol metabolism - Mus musculus (mouse)|Drug metabolism - cytochrome P450 - Mus musculus (mouse)|Glycolysis / Gluconeogenesis - Mus musculus (mouse)|Metabolism of xenobiotics by cytochrome P450 - Mus musculus (mouse)|Fatty acid degradation - Mus musculus (mouse)|Tyrosine metabolism - Mus musculus (mouse)	3:138260991-138290698	593	3834	14.501	96.1801	14.501	96.1801	-2.72959	2.41048e-59	1.14136e-56	DOWN
ENSMUSG00000090639	Gm20425	predicted_gene_20425	GO:0050896|GO:0005623|GO:0009987|GO:0005576|GO:0023052|GO:0005488|GO:0016020|GO:0031224|GO:0050794|GO:0005622|GO:0043167|GO:0097367|GO:0051716|GO:0036094|GO:0097159|GO:0007154|GO:0001882|GO:0007165|GO:0000166|GO:0043168|GO:0016021|GO:0017076|GO:0001883|GO:0035556|GO:0032549|GO:0032561|GO:0005525|GO:0007264|GO:0019001	response to stimulus|cell|cellular process|extracellular region|signaling|binding|membrane|intrinsic component of membrane|regulation of cellular process|intracellular|ion binding|carbohydrate derivative binding|cellular response to stimulus|small molecule binding|organic cyclic compound binding|cell communication|nucleoside binding|signal transduction|nucleotide binding|anion binding|integral co…	-	-	-	-	9:103190208-103230307	30	458	0.663346	10.3891	0.663346	10.3891	-3.96916	2.87764e-59	1.33088e-56	DOWN
ENSMUSG00000029727	Cyp3a13	cytochrome_P450_family_3_subfamily_a_polypeptide_13	GO:0005623|GO:0005488|GO:0003824|GO:0016020|GO:0008152|GO:0043227|GO:0005789|GO:0031090|GO:0019222|GO:0071704|GO:0043229|GO:0009893|GO:0005622|GO:0043167|GO:0012505|GO:0016491|GO:0042175|GO:0097159|GO:0016705|GO:0005783|GO:0005737|GO:0098588|GO:0043169|GO:0055114|GO:0004497|GO:0046906|GO:0043231|GO:0010468|GO:0020037|GO:0046872|GO:0010628|GO:0010467|GO:0016712|GO:0070330|GO:0046914|GO:0005506	cell|binding|catalytic activity|membrane|metabolic process|membrane-bounded organelle|endoplasmic reticulum membrane|organelle membrane|regulation of metabolic process|organic substance metabolic process|intracellular organelle|positive regulation of metabolic process|intracellular|ion binding|endomembrane system|oxidoreductase activity|nuclear outer membrane-endoplasmic reticulum membrane networ…	K07424	cytochrome P450, family 3, subfamily A[1.14.14.1]	mmu01100|mmu05204|mmu00830|mmu00140|mmu00591	Metabolic pathways - Mus musculus (mouse)|Chemical carcinogenesis - Mus musculus (mouse)|Retinol metabolism - Mus musculus (mouse)|Steroid hormone biosynthesis - Mus musculus (mouse)|Linoleic acid metabolism - Mus musculus (mouse)	5:137892932-137921619	76	749	1.72141	17.4038	1.72141	17.4038	-3.33774	3.32236e-59	1.50163e-56	DOWN
ENSMUSG00000017950	Hnf4a	hepatic_nuclear_factor_4_alpha	GO:0022414|GO:0050896|GO:0001071|GO:0005623|GO:0009987|GO:0023052|GO:0005488|GO:0000003|GO:0004871|GO:0003824|GO:0032991|GO:0032502|GO:0008152|GO:0040007|GO:0003700|GO:0004879|GO:0043227|GO:1903828|GO:0016787|GO:0019222|GO:0023051|GO:0009653|GO:0071704|GO:0048523|GO:0043229|GO:0009893|GO:0050794|GO:0006807|GO:0009058|GO:0038023|GO:0005622|GO:0043167|GO:0051641|GO:0016043|GO:0003006|GO:0009892|GO:…	reproductive process|response to stimulus|nucleic acid binding transcription factor activity|cell|cellular process|signaling|binding|reproduction|signal transducer activity|catalytic activity|macromolecular complex|developmental process|metabolic process|growth|transcription factor activity, sequence-specific DNA binding|RNA polymerase II transcription factor activity, ligand-activated sequence-s…	K07292	hepatocyte nuclear factor 4-alpha[-]	mmu04152|mmu04950	AMPK signaling pathway - Mus musculus (mouse)|Maturity onset diabetes of the young - Mus musculus (mouse)	2:163506808-163572910	337	2298	2.73562	19.1367	2.73562	19.1367	-2.8064	4.43648e-59	1.96063e-56	DOWN
ENSMUSG00000038641	Akr1d1	aldo_keto_reductase_family_1_member_D1	GO:0005623|GO:0009987|GO:0005576|GO:0003824|GO:0008152|GO:0043227|GO:0042445|GO:0071704|GO:0009058|GO:0005622|GO:0016491|GO:1903561|GO:0044237|GO:0009056|GO:0070062|GO:0005737|GO:1901360|GO:0007586|GO:0044249|GO:0016229|GO:0055114|GO:0016627|GO:0010817|GO:0031982|GO:0006082|GO:0006629|GO:0008209|GO:0008207|GO:0006066|GO:0008206|GO:0016628|GO:0008202|GO:0016042|GO:0005829|GO:0008610|GO:0047568|GO:…	cell|cellular process|extracellular region|catalytic activity|metabolic process|membrane-bounded organelle|hormone metabolic process|organic substance metabolic process|biosynthetic process|intracellular|oxidoreductase activity|extracellular vesicle|cellular metabolic process|catabolic process|extracellular exosome|cytoplasm|organic cyclic compound metabolic process|digestion|cellular biosyntheti…	K00251	3-oxo-5-beta-steroid 4-dehydrogenase[1.3.1.3]	mmu01100|mmu00140|mmu00120	Metabolic pathways - Mus musculus (mouse)|Steroid hormone biosynthesis - Mus musculus (mouse)|Primary bile acid biosynthesis - Mus musculus (mouse)	6:37530173-37568815	30	451	0.689533	10.6342	0.689533	10.6342	-3.94694	9.60475e-59	4.15239e-56	DOWN
ENSMUSG00000034456	Uroc1	urocanase_domain_containing_1	GO:0005623|GO:0009987|GO:0003824|GO:0008152|GO:0016829|GO:0071704|GO:0006807|GO:0005622|GO:0044237|GO:0009056|GO:0046483|GO:0005737|GO:1901360|GO:0006725|GO:0006082|GO:0006520|GO:0009063|GO:0019439|GO:0016836|GO:0005829|GO:0019752|GO:0016153|GO:0046395|GO:0019556|GO:0006536|GO:0043648|GO:0032787|GO:0006548|GO:0015942|GO:0019557	cell|cellular process|catalytic activity|metabolic process|lyase activity|organic substance metabolic process|nitrogen compound metabolic process|intracellular|cellular metabolic process|catabolic process|heterocycle metabolic process|cytoplasm|organic cyclic compound metabolic process|cellular aromatic compound metabolic process|organic acid metabolic process|cellular amino acid metabolic proces…	K01712	urocanate hydratase[4.2.1.49]	mmu01100|mmu00340	Metabolic pathways - Mus musculus (mouse)|Histidine metabolism - Mus musculus (mouse)	6:90333284-90364551	148	1169	1.9215	15.5698	1.9215	15.5698	-3.01845	1.00339e-58	4.24561e-56	DOWN
ENSMUSG00000003585	Sec14l2	SEC14_like_lipid_binding_2	GO:0005215|GO:0005623|GO:0009987|GO:0005576|GO:0005488|GO:0003824|GO:0016020|GO:0008152|GO:0031224|GO:0043227|GO:0019222|GO:0071704|GO:0043229|GO:0016740|GO:0009893|GO:0050794|GO:0006807|GO:0009058|GO:0005622|GO:0030234|GO:0008289|GO:1903561|GO:0044237|GO:0070062|GO:0006810|GO:0046483|GO:0016765|GO:0005737|GO:0050790|GO:1901360|GO:0044249|GO:0045834|GO:0043085|GO:0008047|GO:0006725|GO:0006139|GO:…	transporter activity|cell|cellular process|extracellular region|binding|catalytic activity|membrane|metabolic process|intrinsic component of membrane|membrane-bounded organelle|regulation of metabolic process|organic substance metabolic process|intracellular organelle|transferase activity|positive regulation of metabolic process|regulation of cellular process|nitrogen compound metabolic process|b…	-	-	-	-	11:4097039-4123415	170	1283	2.34297	18.1399	2.34297	18.1399	-2.95276	3.32037e-58	1.37567e-55	DOWN
ENSMUSG00000046687	Gm5424	predicted_gene_5424	GO:0005623|GO:0009987|GO:0005488|GO:0003824|GO:0008152|GO:0071704|GO:0016874|GO:0006807|GO:0009058|GO:0005622|GO:0043167|GO:0097367|GO:0044237|GO:0036094|GO:0097159|GO:0005737|GO:0044249|GO:0001882|GO:0000166|GO:0006082|GO:0006520|GO:0043168|GO:0017076|GO:0001883|GO:0004055|GO:0000050|GO:0008652|GO:0000053|GO:0032549|GO:0019752|GO:0005524|GO:0072350|GO:0006525|GO:0006526	cell|cellular process|binding|catalytic activity|metabolic process|organic substance metabolic process|ligase activity|nitrogen compound metabolic process|biosynthetic process|intracellular|ion binding|carbohydrate derivative binding|cellular metabolic process|small molecule binding|organic cyclic compound binding|cytoplasm|cellular biosynthetic process|nucleoside binding|nucleotide binding|organ…	-	-	-	-	10:62071015-62072609	874	5319	36.6882	229.053	36.6882	229.053	-2.64229	4.04897e-58	1.6433e-55	DOWN
ENSMUSG00000019987	Arg1	arginase_liver	GO:0022414|GO:0050896|GO:0005623|GO:0009987|GO:0005576|GO:0005488|GO:0000003|GO:0003824|GO:0016020|GO:0032502|GO:0008152|GO:0051707|GO:0009607|GO:0019867|GO:0043227|GO:0031090|GO:0016787|GO:0009653|GO:0071704|GO:0043229|GO:0044297|GO:0009605|GO:0050794|GO:0006807|GO:0009058|GO:0005622|GO:0043167|GO:0048609|GO:0016043|GO:0042995|GO:0006950|GO:0044702|GO:0051716|GO:0005615|GO:0048856|GO:1903561|GO:…	reproductive process|response to stimulus|cell|cellular process|extracellular region|binding|reproduction|catalytic activity|membrane|developmental process|metabolic process|response to other organism|response to biotic stimulus|outer membrane|membrane-bounded organelle|organelle membrane|hydrolase activity|anatomical structure morphogenesis|organic substance metabolic process|intracellular organ…	K01476	arginase[3.5.3.1]	mmu01100|mmu05146|mmu01230|mmu00330|mmu00220	Metabolic pathways - Mus musculus (mouse)|Amoebiasis - Mus musculus (mouse)|Biosynthesis of amino acids - Mus musculus (mouse)|Arginine and proline metabolism - Mus musculus (mouse)|Arginine biosynthesis - Mus musculus (mouse)	10:24915208-24927470	443	2816	20.0952	131.043	20.0952	131.043	-2.70511	1.16489e-57	4.63325e-55	DOWN
ENSMUSG00000004558	Ndrg2	N_myc_downstream_regulated_gene_2	GO:0050896|GO:0005623|GO:0009987|GO:0005576|GO:0023052|GO:0005488|GO:0032502|GO:0008152|GO:0030427|GO:0043227|GO:0019222|GO:0023051|GO:0071704|GO:0048523|GO:0043229|GO:0050794|GO:0005622|GO:0012505|GO:0042995|GO:0009892|GO:0051716|GO:0048856|GO:0005515|GO:1903561|GO:0044237|GO:0008283|GO:0023057|GO:0070062|GO:0006793|GO:0008285|GO:0005737|GO:0031324|GO:0005794|GO:0007154|GO:0019538|GO:0009966|GO:…	response to stimulus|cell|cellular process|extracellular region|signaling|binding|developmental process|metabolic process|site of polarized growth|membrane-bounded organelle|regulation of metabolic process|regulation of signaling|organic substance metabolic process|negative regulation of cellular process|intracellular organelle|regulation of cellular process|intracellular|endomembrane system|cell…	-	-	-	-	14:51905271-51913488	317	2077	9.83976	66.1383	9.83976	66.1383	-2.74879	3.16112e-57	1.23265e-54	DOWN
ENSMUSG00000022304	Dpys	dihydropyrimidinase	GO:0005623|GO:0009987|GO:0005576|GO:0005488|GO:0003824|GO:0008152|GO:0043227|GO:0016787|GO:0071704|GO:0006807|GO:0005622|GO:0043167|GO:0016043|GO:0005515|GO:1903561|GO:0044237|GO:0036094|GO:0009056|GO:0097159|GO:0070062|GO:0046483|GO:0005737|GO:1901360|GO:0043169|GO:0043177|GO:0006725|GO:0006139|GO:0051219|GO:0031982|GO:0006082|GO:0006520|GO:0043168|GO:0016810|GO:0022607|GO:0046872|GO:0016812|GO:…	cell|cellular process|extracellular region|binding|catalytic activity|metabolic process|membrane-bounded organelle|hydrolase activity|organic substance metabolic process|nitrogen compound metabolic process|intracellular|ion binding|cellular component organization|protein binding|extracellular vesicle|cellular metabolic process|small molecule binding|catabolic process|organic cyclic compound bindi…	K01464	dihydropyrimidinase[3.5.2.2]	mmu01100|mmu00240|mmu00983|mmu00410|mmu00770	Metabolic pathways - Mus musculus (mouse)|Pyrimidine metabolism - Mus musculus (mouse)|Drug metabolism - other enzymes - Mus musculus (mouse)|beta-Alanine metabolism - Mus musculus (mouse)|Pantothenate and CoA biosynthesis - Mus musculus (mouse)	15:39768485-39857470	75	687	1.35717	12.7533	1.35717	12.7533	-3.2322	1.40855e-56	5.38687e-54	DOWN
ENSMUSG00000032310	Cyp1a2	cytochrome_P450_family_1_subfamily_a_polypeptide_2	GO:0050896|GO:0005623|GO:0009987|GO:0005488|GO:0003824|GO:0016020|GO:0032502|GO:0008152|GO:0051707|GO:0009607|GO:0043227|GO:0005789|GO:0031090|GO:0019222|GO:0071704|GO:0043229|GO:0009605|GO:0006807|GO:0009058|GO:0005622|GO:0043167|GO:0012505|GO:0006950|GO:0016491|GO:0051716|GO:0048856|GO:0005515|GO:0044237|GO:0032451|GO:0042175|GO:0009056|GO:0097159|GO:0035295|GO:0016705|GO:0009791|GO:0005783|GO:…	response to stimulus|cell|cellular process|binding|catalytic activity|membrane|developmental process|metabolic process|response to other organism|response to biotic stimulus|membrane-bounded organelle|endoplasmic reticulum membrane|organelle membrane|regulation of metabolic process|organic substance metabolic process|intracellular organelle|response to external stimulus|nitrogen compound metaboli…	K07409	cytochrome P450, family 1, subfamily A, polypeptide 2[1.14.14.1]	mmu01100|mmu05204|mmu00830|mmu00140|mmu00982|mmu00980|mmu00591|mmu00380	Metabolic pathways - Mus musculus (mouse)|Chemical carcinogenesis - Mus musculus (mouse)|Retinol metabolism - Mus musculus (mouse)|Steroid hormone biosynthesis - Mus musculus (mouse)|Drug metabolism - cytochrome P450 - Mus musculus (mouse)|Metabolism of xenobiotics by cytochrome P450 - Mus musculus (mouse)|Linoleic acid metabolism - Mus musculus (mouse)|Tryptophan metabolism - Mus musculus (mouse)	9:57676937-57683655	184	1290	6.51139	46.8312	6.51139	46.8312	-2.84643	2.83375e-56	1.0633e-53	DOWN
ENSMUSG00000102070	Gm28661	predicted_gene_28661	-	-	-	-	-	-	1:24614885-24615565	3628	19861	356.694	2003.18	356.694	2003.18	-2.48954	2.98962e-56	1.10101e-53	DOWN
ENSMUSG00000019232	Etnppl	ethanolamine_phosphate_phospholyase	GO:0005623|GO:0005488|GO:0003824|GO:0008152|GO:0043227|GO:0016829|GO:0043229|GO:0016740|GO:0005622|GO:0043167|GO:0048037|GO:0005515|GO:0097159|GO:0005737|GO:0042802|GO:0030170|GO:0043168|GO:0043231|GO:0005739|GO:0008483|GO:0050459	cell|binding|catalytic activity|metabolic process|membrane-bounded organelle|lyase activity|intracellular organelle|transferase activity|intracellular|ion binding|cofactor binding|protein binding|organic cyclic compound binding|cytoplasm|identical protein binding|pyridoxal phosphate binding|anion binding|intracellular membrane-bounded organelle|mitochondrion|transaminase activity|ethanolamine-pho…	K14286	ethanolamine-phosphate phospho-lyase[4.2.3.2]	mmu01100|mmu00564	Metabolic pathways - Mus musculus (mouse)|Glycerophospholipid metabolism - Mus musculus (mouse)	3:130617448-130637521	27	387	0.167047	2.45624	0.167047	2.45624	-3.87812	3.86761e-55	1.39846e-52	DOWN
ENSMUSG00000035202	Lars2	leucyl_tRNA_synthetase_mitochondrial	GO:0005623|GO:0009987|GO:0005488|GO:0003824|GO:0008152|GO:0043227|GO:0016787|GO:0019222|GO:0071704|GO:0043229|GO:0016874|GO:0050794|GO:0006807|GO:0009058|GO:0005622|GO:0043167|GO:0097367|GO:0044237|GO:0036094|GO:0097159|GO:0016788|GO:0046483|GO:0005737|GO:1901360|GO:0044249|GO:0019538|GO:0001882|GO:0006450|GO:0000166|GO:0006725|GO:0006139|GO:0006082|GO:0051171|GO:0006520|GO:0043168|GO:0043231|GO:…	cell|cellular process|binding|catalytic activity|metabolic process|membrane-bounded organelle|hydrolase activity|regulation of metabolic process|organic substance metabolic process|intracellular organelle|ligase activity|regulation of cellular process|nitrogen compound metabolic process|biosynthetic process|intracellular|ion binding|carbohydrate derivative binding|cellular metabolic process|small…	K01869	leucyl-tRNA synthetase[6.1.1.4]	mmu00970	Aminoacyl-tRNA biosynthesis - Mus musculus (mouse)	9:123366940-123462664	316	1926	5.45153	34.0863	5.45153	34.0863	-2.64446	1.24172e-54	4.40964e-52	DOWN
ENSMUSG00000048087	Gm4737	predicted_gene_4737	GO:0005623|GO:0009987|GO:0005488|GO:0003824|GO:0008152|GO:0043227|GO:0016787|GO:0043229|GO:0005622|GO:0005515|GO:0044237|GO:0005737|GO:0006730|GO:0031982|GO:0043231|GO:0031988|GO:0031410|GO:0016023|GO:0004013|GO:0042470	cell|cellular process|binding|catalytic activity|metabolic process|membrane-bounded organelle|hydrolase activity|intracellular organelle|intracellular|protein binding|cellular metabolic process|cytoplasm|one-carbon metabolic process|vesicle|intracellular membrane-bounded organelle|membrane-bounded vesicle|cytoplasmic vesicle|cytoplasmic, membrane-bounded vesicle|adenosylhomocysteinase activity|me…	K01251	adenosylhomocysteinase[3.3.1.1]	mmu01100|mmu00270	Metabolic pathways - Mus musculus (mouse)|Cysteine and methionine metabolism - Mus musculus (mouse)	16:46152997-46155077	370	2189	11.9043	72.2504	11.9043	72.2504	-2.60152	3.03138e-54	1.05763e-51	DOWN
ENSMUSG00000029630	Cyp3a25	cytochrome_P450_family_3_subfamily_a_polypeptide_25	GO:0005623|GO:0005488|GO:0003824|GO:0016020|GO:0008152|GO:0031224|GO:0043227|GO:0005789|GO:0031090|GO:0043229|GO:0005622|GO:0043167|GO:0012505|GO:0016491|GO:0042175|GO:0097159|GO:0016705|GO:0005783|GO:0005737|GO:0098588|GO:0043169|GO:0055114|GO:0004497|GO:0046906|GO:0043231|GO:0016021|GO:0020037|GO:0046872|GO:0016712|GO:0070330|GO:0046914|GO:0005506	cell|binding|catalytic activity|membrane|metabolic process|intrinsic component of membrane|membrane-bounded organelle|endoplasmic reticulum membrane|organelle membrane|intracellular organelle|intracellular|ion binding|endomembrane system|oxidoreductase activity|nuclear outer membrane-endoplasmic reticulum membrane network|organic cyclic compound binding|oxidoreductase activity, acting on paired d…	K07424	cytochrome P450, family 3, subfamily A[1.14.14.1]	mmu01100|mmu05204|mmu00830|mmu00140|mmu00591	Metabolic pathways - Mus musculus (mouse)|Chemical carcinogenesis - Mus musculus (mouse)|Retinol metabolism - Mus musculus (mouse)|Steroid hormone biosynthesis - Mus musculus (mouse)|Linoleic acid metabolism - Mus musculus (mouse)	5:145977194-146009618	201	1307	4.11299	27.4365	4.11299	27.4365	-2.73784	4.24419e-54	1.45525e-51	DOWN
ENSMUSG00000029661	Col1a2	collagen_type_I_alpha_2	GO:0050896|GO:0005623|GO:0009987|GO:0005576|GO:0005198|GO:0023052|GO:0005488|GO:0031012|GO:0032991|GO:0032502|GO:0043227|GO:0009653|GO:0005578|GO:0050794|GO:0005201|GO:0005622|GO:0043167|GO:0060090|GO:0016043|GO:0005583|GO:0051716|GO:0005615|GO:0043234|GO:0048856|GO:0005515|GO:1903561|GO:0070062|GO:0008217|GO:0007154|GO:0003013|GO:0005584|GO:0019838|GO:0030674|GO:0043169|GO:0042802|GO:0007165|GO:…	response to stimulus|cell|cellular process|extracellular region|structural molecule activity|signaling|binding|extracellular matrix|macromolecular complex|developmental process|membrane-bounded organelle|anatomical structure morphogenesis|proteinaceous extracellular matrix|regulation of cellular process|extracellular matrix structural constituent|intracellular|ion binding|binding, bridging|cellul…	K06236	collagen, type I, alpha[-]	mmu04151|mmu04510|mmu05205|mmu04611|mmu05146|mmu04933|mmu04974|mmu04512	PI3K-Akt signaling pathway - Mus musculus (mouse)|Focal adhesion - Mus musculus (mouse)|Proteoglycans in cancer - Mus musculus (mouse)|Platelet activation - Mus musculus (mouse)|Amoebiasis - Mus musculus (mouse)|AGE-RAGE signaling pathway in diabetic complications - Mus musculus (mouse)|Protein digestion and absorption - Mus musculus (mouse)|ECM-receptor interaction - Mus musculus (mouse)	6:4504814-4541544	106	808	0.43785	3.42391	0.43785	3.42391	-2.96714	4.39967e-54	1.48299e-51	DOWN
ENSMUSG00000020072	Pbld2	phenazine_biosynthesis_like_protein_domain_containing_2	GO:0050896|GO:0005623|GO:0009987|GO:0005576|GO:0023052|GO:0005488|GO:0003824|GO:0032502|GO:0008152|GO:0040011|GO:0016853|GO:0043227|GO:1903828|GO:0019222|GO:0023051|GO:0009653|GO:0071704|GO:0048523|GO:0048870|GO:0050794|GO:0009058|GO:0005622|GO:0051641|GO:0016043|GO:0009892|GO:0040013|GO:0051716|GO:0051051|GO:0048856|GO:0005515|GO:1903561|GO:0044237|GO:0040012|GO:0050793|GO:0008283|GO:0023057|GO:…	response to stimulus|cell|cellular process|extracellular region|signaling|binding|catalytic activity|developmental process|metabolic process|locomotion|isomerase activity|membrane-bounded organelle|negative regulation of cellular protein localization|regulation of metabolic process|regulation of signaling|anatomical structure morphogenesis|organic substance metabolic process|negative regulation o…	-	-	-	-	10:63024315-63077962	99	765	0.934367	7.40691	0.934367	7.40691	-2.98681	6.49868e-54	2.15399e-51	DOWN
ENSMUSG00000025934	Gsta3	glutathione_S_transferase_alpha_3	GO:0005623|GO:0009987|GO:0005576|GO:0005488|GO:0003824|GO:0032502|GO:0008152|GO:0043227|GO:0071704|GO:0016740|GO:0006807|GO:0005622|GO:0048856|GO:0005515|GO:1903561|GO:0044237|GO:0009056|GO:0070062|GO:0035295|GO:0046483|GO:0009404|GO:0016765|GO:0009888|GO:0005737|GO:1901360|GO:0001822|GO:0006790|GO:0031982|GO:0007275|GO:0048513|GO:0072001|GO:0060429|GO:0072164|GO:0006518|GO:0072073|GO:0001655|GO:…	cell|cellular process|extracellular region|binding|catalytic activity|developmental process|metabolic process|membrane-bounded organelle|organic substance metabolic process|transferase activity|nitrogen compound metabolic process|intracellular|anatomical structure development|protein binding|extracellular vesicle|cellular metabolic process|catabolic process|extracellular exosome|tube development|…	K00799	glutathione S-transferase[2.5.1.18]	mmu05204|mmu00982|mmu00980|mmu00480	Chemical carcinogenesis - Mus musculus (mouse)|Drug metabolism - cytochrome P450 - Mus musculus (mouse)|Metabolism of xenobiotics by cytochrome P450 - Mus musculus (mouse)|Glutathione metabolism - Mus musculus (mouse)	1:21240589-21265661	464	2646	6.53896	38.2535	6.53896	38.2535	-2.54846	6.60923e-54	2.15472e-51	DOWN
ENSMUSG00000030483	Cyp2b10	cytochrome_P450_family_2_subfamily_b_polypeptide_10	GO:0050896|GO:0005623|GO:0009987|GO:0005488|GO:0003824|GO:0008152|GO:0043227|GO:0071704|GO:0043229|GO:0005622|GO:0043167|GO:0016491|GO:0051716|GO:0044237|GO:0019825|GO:0009056|GO:0097159|GO:0009410|GO:0016705|GO:0005737|GO:1901360|GO:0017144|GO:0043169|GO:0055114|GO:0006805|GO:0004497|GO:0006082|GO:0046906|GO:0043231|GO:0006629|GO:0042180|GO:0044255|GO:0042493|GO:0008391|GO:0020037|GO:0008395|GO:…	response to stimulus|cell|cellular process|binding|catalytic activity|metabolic process|membrane-bounded organelle|organic substance metabolic process|intracellular organelle|intracellular|ion binding|oxidoreductase activity|cellular response to stimulus|cellular metabolic process|oxygen binding|catabolic process|organic cyclic compound binding|response to xenobiotic stimulus|oxidoreductase activ…	K07412	cytochrome P450, family 2, subfamily B[1.14.14.1]	mmu01100|mmu05204|mmu00590|mmu00830|mmu00140	Metabolic pathways - Mus musculus (mouse)|Chemical carcinogenesis - Mus musculus (mouse)|Arachidonic acid metabolism - Mus musculus (mouse)|Retinol metabolism - Mus musculus (mouse)|Steroid hormone biosynthesis - Mus musculus (mouse)	7:25897620-25926624	54	522	1.16104	11.5138	1.16104	11.5138	-3.30987	6.89806e-54	2.21261e-51	DOWN
ENSMUSG00000076441	Ass1	argininosuccinate_synthetase_1	GO:0050896|GO:0005623|GO:0009987|GO:0005576|GO:0005488|GO:0003824|GO:0008152|GO:0043227|GO:0007155|GO:0019222|GO:0071704|GO:0048523|GO:0043229|GO:0016874|GO:0009893|GO:0050794|GO:0006807|GO:0009058|GO:0005622|GO:0043167|GO:0097367|GO:0006950|GO:0051716|GO:0005515|GO:1903561|GO:0044237|GO:0036094|GO:0043209|GO:0097159|GO:0070062|GO:2001057|GO:0033554|GO:0072593|GO:0005737|GO:0030155|GO:0007162|GO:…	response to stimulus|cell|cellular process|extracellular region|binding|catalytic activity|metabolic process|membrane-bounded organelle|cell adhesion|regulation of metabolic process|organic substance metabolic process|negative regulation of cellular process|intracellular organelle|ligase activity|positive regulation of metabolic process|regulation of cellular process|nitrogen compound metabolic p…	K01940	argininosuccinate synthase[6.3.4.5]	mmu01100|mmu01230	Metabolic pathways - Mus musculus (mouse)|Biosynthesis of amino acids - Mus musculus (mouse)	2:31470207-31520672	647	3581	14.6447	83.152	14.6447	83.152	-2.50537	7.09456e-54	2.23952e-51	DOWN
ENSMUSG00000028307	Aldob	aldolase_B_fructose_bisphosphate	GO:0050896|GO:0005623|GO:0009987|GO:0005576|GO:0005488|GO:0003824|GO:0016020|GO:0032502|GO:0008152|GO:0043227|GO:0005789|GO:0016829|GO:0031090|GO:0019222|GO:0005886|GO:0071704|GO:0043229|GO:0009893|GO:0009605|GO:0006807|GO:0005622|GO:0043167|GO:0071944|GO:0012505|GO:0016043|GO:0030246|GO:0006950|GO:0051716|GO:0008289|GO:0048856|GO:0005515|GO:1903561|GO:0044237|GO:0036094|GO:0042175|GO:0009056|GO:…	response to stimulus|cell|cellular process|extracellular region|binding|catalytic activity|membrane|developmental process|metabolic process|membrane-bounded organelle|endoplasmic reticulum membrane|lyase activity|organelle membrane|regulation of metabolic process|plasma membrane|organic substance metabolic process|intracellular organelle|positive regulation of metabolic process|response to extern…	K01623	fructose-bisphosphate aldolase, class I[4.1.2.13]	mmu01100|mmu01200|mmu01230|mmu00010|mmu00051|mmu00030	Metabolic pathways - Mus musculus (mouse)|Carbon metabolism - Mus musculus (mouse)|Biosynthesis of amino acids - Mus musculus (mouse)|Glycolysis / Gluconeogenesis - Mus musculus (mouse)|Fructose and mannose metabolism - Mus musculus (mouse)|Pentose phosphate pathway - Mus musculus (mouse)	4:49535995-49549546	1390	7194	33.2378	176.473	33.2378	176.473	-2.40855	8.31362e-54	2.58333e-51	DOWN
ENSMUSG00000020429	Igfbp1	insulin_like_growth_factor_binding_protein_1	GO:0050896|GO:0009987|GO:0005576|GO:0023052|GO:0005488|GO:0032502|GO:0040007|GO:0023051|GO:0045927|GO:0050794|GO:0016043|GO:0006950|GO:0051716|GO:0005615|GO:0016049|GO:0048856|GO:0005515|GO:0048589|GO:0040008|GO:0009611|GO:0009888|GO:0009725|GO:0007154|GO:0009966|GO:0019838|GO:0010646|GO:0007165|GO:0042246|GO:0030307|GO:0010243|GO:0001558|GO:0010033|GO:0051128|GO:0005520|GO:0071310|GO:0007166|GO:…	response to stimulus|cellular process|extracellular region|signaling|binding|developmental process|growth|regulation of signaling|positive regulation of growth|regulation of cellular process|cellular component organization|response to stress|cellular response to stimulus|extracellular space|cell growth|anatomical structure development|protein binding|developmental growth|regulation of growth|resp…	-	-	-	-	11:7197782-7202546	108	778	4.74167	35.041	4.74167	35.041	-2.88558	2.18582e-52	6.68761e-50	DOWN
ENSMUSG00000060317	Acnat2	acyl_coenzyme_A_amino_acid_N_acyltransferase_2	GO:0005623|GO:0009987|GO:0003824|GO:0008152|GO:0043227|GO:0016787|GO:0071704|GO:0043229|GO:0016740|GO:0005622|GO:0044237|GO:0016788|GO:0006793|GO:0005737|GO:0016746|GO:0006790|GO:0006082|GO:0043231|GO:0051186|GO:0006629|GO:0044255|GO:0006637|GO:0016790|GO:0016747|GO:0006631|GO:0019752|GO:0016410|GO:0005777|GO:0032787	cell|cellular process|catalytic activity|metabolic process|membrane-bounded organelle|hydrolase activity|organic substance metabolic process|intracellular organelle|transferase activity|intracellular|cellular metabolic process|hydrolase activity, acting on ester bonds|phosphorus metabolic process|cytoplasm|transferase activity, transferring acyl groups|sulfur compound metabolic process|organic ac…	-	-	-	-	4:49379840-49408151	8	239	0.158836	4.86829	0.158836	4.86829	-4.93781	3.67186e-52	1.1064e-49	DOWN
ENSMUSG00000025991	Cps1	carbamoyl_phosphate_synthetase_1	GO:0050896|GO:0005623|GO:0009987|GO:0005488|GO:0003824|GO:0032991|GO:0016020|GO:0032502|GO:0008152|GO:0051707|GO:0009607|GO:0043227|GO:0031090|GO:0016787|GO:0072341|GO:0071704|GO:0043229|GO:0016874|GO:0009605|GO:0006807|GO:0009058|GO:0005622|GO:0043167|GO:0097367|GO:0042645|GO:0006950|GO:0051716|GO:0008289|GO:0043234|GO:0048856|GO:0005515|GO:0044237|GO:0036094|GO:0009056|GO:0097159|GO:0035295|GO:…	response to stimulus|cell|cellular process|binding|catalytic activity|macromolecular complex|membrane|developmental process|metabolic process|response to other organism|response to biotic stimulus|membrane-bounded organelle|organelle membrane|hydrolase activity|modified amino acid binding|organic substance metabolic process|intracellular organelle|ligase activity|response to external stimulus|nit…	K01948	carbamoyl-phosphate synthase (ammonia)[6.3.4.16]	mmu01100|mmu01200|mmu01230|mmu00250|mmu00220|mmu00910	Metabolic pathways - Mus musculus (mouse)|Carbon metabolism - Mus musculus (mouse)|Biosynthesis of amino acids - Mus musculus (mouse)|Alanine, aspartate and glutamate metabolism - Mus musculus (mouse)|Arginine biosynthesis - Mus musculus (mouse)|Nitrogen metabolism - Mus musculus (mouse)	1:67123026-67231259	894	4616	10.7753	57.0753	10.7753	57.0753	-2.40514	3.72852e-52	1.1067e-49	DOWN
ENSMUSG00000020017	Hal	histidine_ammonia_lyase	GO:0005623|GO:0009987|GO:0003824|GO:0008152|GO:0016829|GO:0071704|GO:0006807|GO:0005622|GO:0044237|GO:0009056|GO:0046483|GO:0005737|GO:1901360|GO:0006725|GO:0006082|GO:0006520|GO:0009063|GO:0016841|GO:0019439|GO:0019752|GO:0004397|GO:0046395|GO:0019556|GO:0006536|GO:0043648|GO:0032787|GO:0006548|GO:0015942|GO:0019557	cell|cellular process|catalytic activity|metabolic process|lyase activity|organic substance metabolic process|nitrogen compound metabolic process|intracellular|cellular metabolic process|catabolic process|heterocycle metabolic process|cytoplasm|organic cyclic compound metabolic process|cellular aromatic compound metabolic process|organic acid metabolic process|cellular amino acid metabolic proces…	K01745	histidine ammonia-lyase[4.3.1.3]	mmu01100|mmu00340	Metabolic pathways - Mus musculus (mouse)|Histidine metabolism - Mus musculus (mouse)	10:93488768-93519304	210	1264	2.00004	12.3498	2.00004	12.3498	-2.62638	1.11089e-51	3.24887e-49	DOWN
ENSMUSG00000028011	Tdo2	tryptophan_2_3_dioxygenase	GO:0009987|GO:0005488|GO:0003824|GO:0008152|GO:0071704|GO:0006807|GO:0043167|GO:0016491|GO:0005515|GO:0044237|GO:0019825|GO:0036094|GO:0009056|GO:0097159|GO:0051213|GO:0006793|GO:0046483|GO:1901360|GO:0043169|GO:0055114|GO:0043177|GO:0006725|GO:0006790|GO:0006082|GO:0006520|GO:0046906|GO:0043168|GO:0051186|GO:0042180|GO:0016701|GO:0006637|GO:0009063|GO:0020037|GO:0046872|GO:0016702|GO:0009072|GO:…	cellular process|binding|catalytic activity|metabolic process|organic substance metabolic process|nitrogen compound metabolic process|ion binding|oxidoreductase activity|protein binding|cellular metabolic process|oxygen binding|small molecule binding|catabolic process|organic cyclic compound binding|dioxygenase activity|phosphorus metabolic process|heterocycle metabolic process|organic cyclic com…	K00453	tryptophan 2,3-dioxygenase[1.13.11.11]	mmu01100|mmu00380	Metabolic pathways - Mus musculus (mouse)|Tryptophan metabolism - Mus musculus (mouse)	3:81957090-81976202	283	1608	3.79566	22.1247	3.79566	22.1247	-2.54324	1.62535e-51	4.68455e-49	DOWN
ENSMUSG00000030411	Nova2	neuro_oncological_ventral_antigen_2	GO:0009987|GO:0005488|GO:0008152|GO:0019222|GO:0071704|GO:0050794|GO:0006807|GO:0044237|GO:0097159|GO:0046483|GO:1901360|GO:0003676|GO:0006725|GO:0006139|GO:0051171|GO:0031323|GO:0003723|GO:0016070|GO:0051252|GO:0044822	cellular process|binding|metabolic process|regulation of metabolic process|organic substance metabolic process|regulation of cellular process|nitrogen compound metabolic process|cellular metabolic process|organic cyclic compound binding|heterocycle metabolic process|organic cyclic compound metabolic process|nucleic acid binding|cellular aromatic compound metabolic process|nucleobase-containing co…	-	-	-	-	7:18925888-18965319	66	546	0.527826	4.47951	0.527826	4.47951	-3.0852	2.43855e-51	6.92793e-49	DOWN
ENSMUSG00000050445	Cyp8b1	cytochrome_P450_family_8_subfamily_b_polypeptide_1	GO:0005488|GO:0003824|GO:0008152|GO:0043167|GO:0016491|GO:0097159|GO:0016705|GO:0043169|GO:0055114|GO:0004497|GO:0046906|GO:0020037|GO:0046872|GO:0046914|GO:0005506	binding|catalytic activity|metabolic process|ion binding|oxidoreductase activity|organic cyclic compound binding|oxidoreductase activity, acting on paired donors, with incorporation or reduction of molecular oxygen|cation binding|oxidation-reduction process|monooxygenase activity|tetrapyrrole binding|heme binding|metal ion binding|transition metal ion binding|iron ion binding	K07431	sterol 12-alpha-hydroxylase[1.14.13.96]	mmu01100|mmu03320|mmu00120	Metabolic pathways - Mus musculus (mouse)|PPAR signaling pathway - Mus musculus (mouse)|Primary bile acid biosynthesis - Mus musculus (mouse)	9:121914356-121916305	163	1012	5.59667	35.6462	5.59667	35.6462	-2.67111	5.87733e-51	1.64623e-48	DOWN
ENSMUSG00000025479	Cyp2e1	cytochrome_P450_family_2_subfamily_e_polypeptide_1	GO:0050896|GO:0005623|GO:0009987|GO:0005488|GO:0003824|GO:0016020|GO:0008152|GO:0031224|GO:0043227|GO:0005789|GO:0031090|GO:0071704|GO:0043229|GO:0005622|GO:0043167|GO:0012505|GO:0006950|GO:0016491|GO:0051716|GO:0005515|GO:0044237|GO:0019825|GO:0042175|GO:0009056|GO:0097159|GO:0009410|GO:0016705|GO:0006979|GO:0005783|GO:0046483|GO:0005737|GO:0098588|GO:1901360|GO:0010035|GO:0005794|GO:0017144|GO:…	response to stimulus|cell|cellular process|binding|catalytic activity|membrane|metabolic process|intrinsic component of membrane|membrane-bounded organelle|endoplasmic reticulum membrane|organelle membrane|organic substance metabolic process|intracellular organelle|intracellular|ion binding|endomembrane system|response to stress|oxidoreductase activity|cellular response to stimulus|protein bindin…	K07415	cytochrome P450, family 2, subfamily E, polypeptide 1 [EC:1.14.13.-][-]	mmu01100|mmu04932|mmu05204|mmu00590|mmu00140|mmu00982|mmu00980|mmu00591	Metabolic pathways - Mus musculus (mouse)|Non-alcoholic fatty liver disease (NAFLD) - Mus musculus (mouse)|Chemical carcinogenesis - Mus musculus (mouse)|Arachidonic acid metabolism - Mus musculus (mouse)|Steroid hormone biosynthesis - Mus musculus (mouse)|Drug metabolism - cytochrome P450 - Mus musculus (mouse)|Metabolism of xenobiotics by cytochrome P450 - Mus musculus (mouse)|Linoleic acid met…	7:140763739-140774975	1232	6020	45.149	226.321	45.149	226.321	-2.32561	8.94976e-51	2.472e-48	DOWN
ENSMUSG00000023070	Rgn	regucalcin	GO:0022414|GO:0050896|GO:0005623|GO:0009987|GO:0023052|GO:0005488|GO:0000003|GO:0003824|GO:0032502|GO:0008152|GO:0040011|GO:0043227|GO:0016787|GO:0019222|GO:0023051|GO:0071704|GO:0048523|GO:0043229|GO:0051050|GO:0048870|GO:0009893|GO:0050794|GO:0006807|GO:0009058|GO:0005622|GO:0043167|GO:0048609|GO:0030234|GO:0009892|GO:0006950|GO:0040013|GO:0044702|GO:0051716|GO:0048856|GO:0044237|GO:0040012|GO:…	reproductive process|response to stimulus|cell|cellular process|signaling|binding|reproduction|catalytic activity|developmental process|metabolic process|locomotion|membrane-bounded organelle|hydrolase activity|regulation of metabolic process|regulation of signaling|organic substance metabolic process|negative regulation of cellular process|intracellular organelle|positive regulation of transport…	K01053	gluconolactonase[3.1.1.17]	mmu01100|mmu01200|mmu00030|mmu00053	Metabolic pathways - Mus musculus (mouse)|Carbon metabolism - Mus musculus (mouse)|Pentose phosphate pathway - Mus musculus (mouse)|Ascorbate and aldarate metabolism - Mus musculus (mouse)	X:20549787-20562089	194	1143	8.08282	48.8537	8.08282	48.8537	-2.59554	2.03525e-50	5.54454e-48	DOWN
ENSMUSG00000030688	Stard10	START_domain_containing_10	GO:0050896|GO:0030054|GO:0005623|GO:0009987|GO:0023052|GO:0005488|GO:0016020|GO:0005911|GO:0023051|GO:0050794|GO:0005929|GO:0005622|GO:0042995|GO:0051716|GO:0008289|GO:0005515|GO:0006810|GO:0005737|GO:0031514|GO:0007154|GO:0009967|GO:0009966|GO:0010646|GO:0007165|GO:0010876|GO:0046581|GO:0005902|GO:0035358|GO:0006811|GO:0046903|GO:0030522|GO:0035360|GO:0005829|GO:0006869|GO:0046717|GO:0015711|GO:…	response to stimulus|cell junction|cell|cellular process|signaling|binding|membrane|cell-cell junction|regulation of signaling|regulation of cellular process|cilium|intracellular|cell projection|cellular response to stimulus|lipid binding|protein binding|transport|cytoplasm|motile cilium|cell communication|positive regulation of signal transduction|regulation of signal transduction|regulation of …	-	-	-	-	7:101317086-101346626	420	2179	4.73411	25.1963	4.73411	25.1963	-2.41205	4.47873e-50	1.20363e-47	DOWN
ENSMUSG00000030236	Slco1b2	solute_carrier_organic_anion_transporter_family_member_1b2	GO:0050896|GO:0005215|GO:0005623|GO:0009987|GO:0005488|GO:0016020|GO:0032502|GO:0008152|GO:0051707|GO:0009607|GO:0031224|GO:0005886|GO:0071704|GO:0009605|GO:0071944|GO:0048856|GO:0005515|GO:0044237|GO:0022857|GO:0006810|GO:0015238|GO:0009725|GO:1901360|GO:0022891|GO:0055085|GO:0048732|GO:0009636|GO:0005887|GO:0043207|GO:0016323|GO:0010876|GO:0006082|GO:0031226|GO:0009617|GO:0010243|GO:0006629|GO:…	response to stimulus|transporter activity|cell|cellular process|binding|membrane|developmental process|metabolic process|response to other organism|response to biotic stimulus|intrinsic component of membrane|plasma membrane|organic substance metabolic process|response to external stimulus|cell periphery|anatomical structure development|protein binding|cellular metabolic process|transmembrane tran…	K05043	solute carrier organic anion transporter family, member 1B[-]	mmu04976	Bile secretion - Mus musculus (mouse)	6:141629518-141686646	234	1311	2.62697	15.0984	2.62697	15.0984	-2.52293	6.61361e-50	1.75367e-47	DOWN
ENSMUSG00000078650	G6pc	glucose_6_phosphatase_catalytic	GO:0050896|GO:0005623|GO:0009987|GO:0005488|GO:0003824|GO:0016020|GO:0032502|GO:0008152|GO:0040007|GO:0031224|GO:0043227|GO:0005789|GO:0031090|GO:0016787|GO:0019222|GO:0071704|GO:0043229|GO:0016740|GO:0009605|GO:0006807|GO:0009058|GO:0005622|GO:0043167|GO:0012505|GO:0048589|GO:0044237|GO:0042175|GO:0009056|GO:0035264|GO:0016788|GO:0006793|GO:0031301|GO:0006810|GO:0005783|GO:0006091|GO:0046483|GO:…	response to stimulus|cell|cellular process|binding|catalytic activity|membrane|developmental process|metabolic process|growth|intrinsic component of membrane|membrane-bounded organelle|endoplasmic reticulum membrane|organelle membrane|hydrolase activity|regulation of metabolic process|organic substance metabolic process|intracellular organelle|transferase activity|response to external stimulus|ni…	K01084	glucose-6-phosphatase[3.1.3.9]	mmu01100|mmu04151|mmu04910|mmu04068|mmu04152|mmu04931|mmu04922|mmu04920|mmu00010|mmu00500|mmu04973|mmu00052	Metabolic pathways - Mus musculus (mouse)|PI3K-Akt signaling pathway - Mus musculus (mouse)|Insulin signaling pathway - Mus musculus (mouse)|FoxO signaling pathway - Mus musculus (mouse)|AMPK signaling pathway - Mus musculus (mouse)|Insulin resistance - Mus musculus (mouse)|Glucagon signaling pathway - Mus musculus (mouse)|Adipocytokine signaling pathway - Mus musculus (mouse)|Glycolysis / Glucon…	11:101367561-101377903	162	965	4.49318	27.4572	4.49318	27.4572	-2.61138	2.61257e-49	6.83634e-47	DOWN
ENSMUSG00000057074	Ces1g	carboxylesterase_1G	GO:0005623|GO:0009987|GO:0005576|GO:0003824|GO:0008152|GO:0043227|GO:0016787|GO:0019222|GO:0071704|GO:0043229|GO:0050794|GO:0005622|GO:0012505|GO:0016043|GO:0005615|GO:0044237|GO:0097006|GO:0009056|GO:0016788|GO:0005783|GO:0005737|GO:0043231|GO:0006629|GO:0031323|GO:0044255|GO:0022607|GO:0034381|GO:0034377|GO:0010468|GO:0090207|GO:0005788|GO:0046486|GO:0090320|GO:0052689|GO:0010467|GO:0019216|GO:…	cell|cellular process|extracellular region|catalytic activity|metabolic process|membrane-bounded organelle|hydrolase activity|regulation of metabolic process|organic substance metabolic process|intracellular organelle|regulation of cellular process|intracellular|endomembrane system|cellular component organization|extracellular space|cellular metabolic process|regulation of plasma lipoprotein part…	-	-	-	-	8:93302369-93337308	314	1616	8.80382	46.4808	8.80382	46.4808	-2.40043	1.45962e-48	3.7698e-46	DOWN
ENSMUSG00000031596	Slc7a2	solute_carrier_family_7_cationic_amino_acid_transporter_y+_system_member_2	GO:0050896|GO:0005215|GO:0005623|GO:0009987|GO:0002376|GO:0016020|GO:0008152|GO:0031224|GO:0005886|GO:0009605|GO:0050794|GO:0006807|GO:0009058|GO:0071944|GO:0006950|GO:0044237|GO:0002682|GO:0022857|GO:2001057|GO:0006810|GO:0072593|GO:0009611|GO:0006952|GO:0022891|GO:0050865|GO:0044249|GO:0055085|GO:1903409|GO:0005887|GO:0001775|GO:0031226|GO:0002532|GO:0016021|GO:0034220|GO:0015291|GO:0098657|GO:…	response to stimulus|transporter activity|cell|cellular process|immune system process|membrane|metabolic process|intrinsic component of membrane|plasma membrane|response to external stimulus|regulation of cellular process|nitrogen compound metabolic process|biosynthetic process|cell periphery|response to stress|cellular metabolic process|regulation of immune system process|transmembrane transport…	-	-	-	-	8:40862396-40922308	329	1672	1.18684	6.18764	1.18684	6.18764	-2.38226	2.28554e-48	5.75349e-46	DOWN
ENSMUSG00000039438	Ttc36	tetratricopeptide_repeat_domain_36	GO:0005488|GO:0005515	binding|protein binding	-	-	-	-	9:44799400-44802951	181	1018	15.8621	91.5211	15.8621	91.5211	-2.52852	2.26293e-48	5.75349e-46	DOWN
ENSMUSG00000033022	Cdo1	cysteine_dioxygenase_1_cytosolic	GO:0050896|GO:0005623|GO:0009987|GO:0005488|GO:0003824|GO:0016020|GO:0032502|GO:0008152|GO:0005886|GO:0071704|GO:0006807|GO:0009058|GO:0005622|GO:0043167|GO:0071944|GO:0016491|GO:0048856|GO:0044237|GO:0009056|GO:0051213|GO:0006810|GO:0009725|GO:0005737|GO:0044249|GO:0048732|GO:0043169|GO:0055114|GO:0006790|GO:0006082|GO:0006520|GO:0010243|GO:0010033|GO:0016701|GO:0007275|GO:0048513|GO:0050878|GO:…	response to stimulus|cell|cellular process|binding|catalytic activity|membrane|developmental process|metabolic process|plasma membrane|organic substance metabolic process|nitrogen compound metabolic process|biosynthetic process|intracellular|ion binding|cell periphery|oxidoreductase activity|anatomical structure development|cellular metabolic process|catabolic process|dioxygenase activity|transpo…	K00456	cysteine dioxygenase[1.13.11.20]	mmu01100|mmu00270|mmu00430	Metabolic pathways - Mus musculus (mouse)|Cysteine and methionine metabolism - Mus musculus (mouse)|Taurine and hypotaurine metabolism - Mus musculus (mouse)	18:46713205-46728342	674	3182	29.4947	142.848	29.4947	142.848	-2.27596	2.44239e-48	6.07148e-46	DOWN
ENSMUSG00000031980	Agt	angiotensinogen_serpin_peptidase_inhibitor_clade_A_member_8_	GO:0022414|GO:0050896|GO:0005623|GO:0009987|GO:0048511|GO:0005576|GO:0023052|GO:0005488|GO:0000003|GO:0007610|GO:0032502|GO:0008152|GO:0040007|GO:0040011|GO:0044089|GO:0048646|GO:0014823|GO:0043227|GO:0007155|GO:0019222|GO:0042445|GO:0023051|GO:0009653|GO:0071704|GO:0048523|GO:0051050|GO:0048870|GO:0009893|GO:0009605|GO:0045927|GO:0050794|GO:0006807|GO:0009058|GO:0005622|GO:0048609|GO:0051641|GO:…	reproductive process|response to stimulus|cell|cellular process|rhythmic process|extracellular region|signaling|binding|reproduction|behavior|developmental process|metabolic process|growth|locomotion|positive regulation of cellular component biogenesis|anatomical structure formation involved in morphogenesis|response to activity|membrane-bounded organelle|cell adhesion|regulation of metabolic pro…	K09821	angiotensinogen[-]	mmu04924|mmu04614	Renin secretion - Mus musculus (mouse)|Renin-angiotensin system - Mus musculus (mouse)	8:124556534-124569706	720	3360	25.4927	122.043	25.4927	122.043	-2.25924	4.14568e-48	1.01784e-45	DOWN
ENSMUSG00000035504	Reep6	receptor_accessory_protein_6	GO:0005623|GO:0009987|GO:0005488|GO:0016020|GO:0031224|GO:0043227|GO:0005789|GO:0031090|GO:0043229|GO:0045177|GO:0050794|GO:0005622|GO:0051641|GO:0012505|GO:0042995|GO:0005515|GO:0042175|GO:0006810|GO:0005783|GO:0005737|GO:0098588|GO:0060341|GO:0051649|GO:0043005|GO:0043231|GO:0016021|GO:0005634|GO:0044317|GO:0032386|GO:0046907	cell|cellular process|binding|membrane|intrinsic component of membrane|membrane-bounded organelle|endoplasmic reticulum membrane|organelle membrane|intracellular organelle|apical part of cell|regulation of cellular process|intracellular|cellular localization|endomembrane system|cell projection|protein binding|nuclear outer membrane-endoplasmic reticulum membrane network|transport|endoplasmic reti…	-	-	-	-	10:80329953-80336441	198	1085	2.66631	14.9887	2.66631	14.9887	-2.49096	5.44286e-48	1.32003e-45	DOWN
ENSMUSG00000025533	Asl	argininosuccinate_lyase	GO:0005623|GO:0009987|GO:0005576|GO:0003824|GO:0007610|GO:0032502|GO:0008152|GO:0043227|GO:0016829|GO:0071704|GO:0007626|GO:0006807|GO:0009058|GO:0005622|GO:0016043|GO:0048856|GO:1903561|GO:0044237|GO:0070062|GO:0009791|GO:0005737|GO:0044249|GO:0019538|GO:0031982|GO:0006082|GO:0006520|GO:0007275|GO:0022607|GO:0043412|GO:0044267|GO:0036211|GO:0006461|GO:0000050|GO:0008652|GO:0005829|GO:0019752|GO:…	cell|cellular process|extracellular region|catalytic activity|behavior|developmental process|metabolic process|membrane-bounded organelle|lyase activity|organic substance metabolic process|locomotory behavior|nitrogen compound metabolic process|biosynthetic process|intracellular|cellular component organization|anatomical structure development|extracellular vesicle|cellular metabolic process|extra…	K01755	argininosuccinate lyase[4.3.2.1]	mmu01100|mmu01230|mmu00250|mmu00220	Metabolic pathways - Mus musculus (mouse)|Biosynthesis of amino acids - Mus musculus (mouse)|Alanine, aspartate and glutamate metabolism - Mus musculus (mouse)|Arginine biosynthesis - Mus musculus (mouse)	5:130011258-130029247	318	1606	3.20363	16.5979	3.20363	16.5979	-2.37322	6.37439e-48	1.52732e-45	DOWN
ENSMUSG00000027227	Sord	sorbitol_dehydrogenase	GO:0050896|GO:0005623|GO:0009987|GO:0005576|GO:0005488|GO:0003824|GO:0016020|GO:0008152|GO:0040011|GO:0043227|GO:0031090|GO:0071704|GO:0043229|GO:0048870|GO:0009605|GO:0009058|GO:0005929|GO:0005622|GO:0043167|GO:0042995|GO:0006950|GO:0016491|GO:0048037|GO:0005515|GO:1903561|GO:0044237|GO:0036094|GO:0009056|GO:0097159|GO:0070062|GO:0009991|GO:0009725|GO:0005737|GO:0031514|GO:0010035|GO:0044262|GO:…	response to stimulus|cell|cellular process|extracellular region|binding|catalytic activity|membrane|metabolic process|locomotion|membrane-bounded organelle|organelle membrane|organic substance metabolic process|intracellular organelle|cell motility|response to external stimulus|biosynthetic process|cilium|intracellular|ion binding|cell projection|response to stress|oxidoreductase activity|cofacto…	K00008	L-iditol 2-dehydrogenase[1.1.1.14]	mmu01100|mmu00040|mmu00051	Metabolic pathways - Mus musculus (mouse)|Pentose and glucuronate interconversions - Mus musculus (mouse)|Fructose and mannose metabolism - Mus musculus (mouse)	2:122234749-122265340	688	3206	19.5852	93.6252	19.5852	93.6252	-2.25714	6.70194e-48	1.58668e-45	DOWN
ENSMUSG00000021091	Serpina3n	serine_or_cysteine_peptidase_inhibitor_clade_A_member_3N	GO:0050896|GO:0009987|GO:0005576|GO:0008152|GO:0043227|GO:0019222|GO:0071704|GO:0048523|GO:0050794|GO:0030234|GO:0009892|GO:0072562|GO:0005615|GO:1903561|GO:0044237|GO:0070062|GO:0043086|GO:0009725|GO:0050790|GO:0031324|GO:0019538|GO:0031982|GO:0010243|GO:0004857|GO:0031323|GO:0010033|GO:0044092|GO:0032269|GO:0051346|GO:0051246|GO:0044267|GO:0051248|GO:0034097|GO:0043434|GO:0030414|GO:0006508|GO:…	response to stimulus|cellular process|extracellular region|metabolic process|membrane-bounded organelle|regulation of metabolic process|organic substance metabolic process|negative regulation of cellular process|regulation of cellular process|enzyme regulator activity|negative regulation of metabolic process|blood microparticle|extracellular space|extracellular vesicle|cellular metabolic process|…	-	-	-	-	12:104406729-104414329	568	2685	18.4253	89.3514	18.4253	89.3514	-2.2778	7.2807e-48	1.70343e-45	DOWN
ENSMUSG00000042118	Bhmt2	betaine_homocysteine_methyltransferase_2	GO:0005623|GO:0009987|GO:0005576|GO:0005488|GO:0003824|GO:0008152|GO:0043227|GO:0071704|GO:0016740|GO:0006807|GO:0009058|GO:0005622|GO:0043167|GO:1903561|GO:0044237|GO:0032259|GO:0070062|GO:0046483|GO:0005737|GO:1901360|GO:0044249|GO:0043169|GO:0006725|GO:0006790|GO:0006139|GO:0031982|GO:0006082|GO:0006520|GO:0051186|GO:0000096|GO:0046500|GO:0008168|GO:0046872|GO:0033477|GO:0008652|GO:0005829|GO:…	cell|cellular process|extracellular region|binding|catalytic activity|metabolic process|membrane-bounded organelle|organic substance metabolic process|transferase activity|nitrogen compound metabolic process|biosynthetic process|intracellular|ion binding|extracellular vesicle|cellular metabolic process|methylation|extracellular exosome|heterocycle metabolic process|cytoplasm|organic cyclic compou…	K00547	homocysteine S-methyltransferase[2.1.1.10]	mmu01100|mmu00270	Metabolic pathways - Mus musculus (mouse)|Cysteine and methionine metabolism - Mus musculus (mouse)	13:93655720-93674302	71	520	1.92693	14.4777	1.92693	14.4777	-2.90946	7.44508e-48	1.72163e-45	DOWN
ENSMUSG00000047246	Hist1h2be	histone_cluster_1_H2be	GO:0005623|GO:0005488|GO:0032991|GO:0043227|GO:0043229|GO:0000785|GO:0005622|GO:0032993|GO:0043234|GO:0005515|GO:0097159|GO:0003676|GO:0000786|GO:0043231|GO:0046983|GO:0005634|GO:0005654|GO:0003677|GO:0005694|GO:0046982|GO:0031981	cell|binding|macromolecular complex|membrane-bounded organelle|intracellular organelle|chromatin|intracellular|protein-DNA complex|protein complex|protein binding|organic cyclic compound binding|nucleic acid binding|nucleosome|intracellular membrane-bounded organelle|protein dimerization activity|nucleus|nucleoplasm|DNA binding|chromosome|protein heterodimerization activity|nuclear lumen	K11252	histone H2B[-]	mmu05203|mmu05034|mmu05322	Viral carcinogenesis - Mus musculus (mouse)|Alcoholism - Mus musculus (mouse)|Systemic lupus erythematosus - Mus musculus (mouse)	13:23583742-23621124	28	318	0.270125	3.14727	0.270125	3.14727	-3.5424	7.94699e-48	1.81657e-45	DOWN
ENSMUSG00000053541	Gm4759	predicted_gene_4759	-	-	-	-	-	-	7:106417848-106424469	1455	36	14.7112	0.373407	14.7112	0.373407	5.30003	8.42299e-48	1.9035e-45	UP
ENSMUSG00000073842	Mup7	major_urinary_protein_7	GO:0005215|GO:0005576|GO:0005488|GO:0005549|GO:0036094|GO:0006810|GO:0005550	transporter activity|extracellular region|binding|odorant binding|small molecule binding|transport|pheromone binding	-	-	-	-	4:60066469-60070475	817	9	31.9704	0.361282	31.9704	0.361282	6.46746	2.38861e-47	5.33734e-45	UP
ENSMUSG00000030630	Fah	fumarylacetoacetate_hydrolase	GO:0009987|GO:0005576|GO:0005488|GO:0003824|GO:0008152|GO:0043227|GO:0016787|GO:0071704|GO:0006807|GO:0043167|GO:0005515|GO:1903561|GO:0044237|GO:0009056|GO:0070062|GO:1901360|GO:0043169|GO:0006725|GO:0031982|GO:0006082|GO:0006520|GO:0009063|GO:0046872|GO:0009072|GO:0019439|GO:0019752|GO:0004334|GO:0006570|GO:0009074|GO:0006558|GO:0046395|GO:0006559|GO:0006572|GO:0006525|GO:0006527	cellular process|extracellular region|binding|catalytic activity|metabolic process|membrane-bounded organelle|hydrolase activity|organic substance metabolic process|nitrogen compound metabolic process|ion binding|protein binding|extracellular vesicle|cellular metabolic process|catabolic process|extracellular exosome|organic cyclic compound metabolic process|cation binding|cellular aromatic compou…	K01555	fumarylacetoacetase[3.7.1.2]	mmu01100|mmu00350	Metabolic pathways - Mus musculus (mouse)|Tyrosine metabolism - Mus musculus (mouse)	7:84585159-84606722	226	1177	6.11376	32.6639	6.11376	32.6639	-2.41757	4.39971e-47	9.7219e-45	DOWN
ENSMUSG00000034450	Gulo	gulonolactone_L_oxidase	GO:0005623|GO:0009987|GO:0005488|GO:0003824|GO:0016020|GO:0008152|GO:0031224|GO:0043227|GO:0005789|GO:0031090|GO:0071704|GO:0043229|GO:0009058|GO:0005622|GO:0043167|GO:0012505|GO:0016491|GO:0048037|GO:0044237|GO:0036094|GO:0042175|GO:0097159|GO:0005783|GO:0005737|GO:0098588|GO:0044249|GO:0005975|GO:0055114|GO:0050662|GO:0000166|GO:0016614|GO:0006082|GO:0043168|GO:0043231|GO:0016021|GO:0016051|GO:…	cell|cellular process|binding|catalytic activity|membrane|metabolic process|intrinsic component of membrane|membrane-bounded organelle|endoplasmic reticulum membrane|organelle membrane|organic substance metabolic process|intracellular organelle|biosynthetic process|intracellular|ion binding|endomembrane system|oxidoreductase activity|cofactor binding|cellular metabolic process|small molecule bind…	K00103	L-gulonolactone oxidase[1.1.3.8]	mmu01100|mmu00053	Metabolic pathways - Mus musculus (mouse)|Ascorbate and aldarate metabolism - Mus musculus (mouse)	14:65986787-66009210	82	553	2.42395	16.7696	2.42395	16.7696	-2.79042	5.53769e-47	1.2102e-44	DOWN
ENSMUSG00000041548	Hspb8	heat_shock_protein_8	GO:0005623|GO:0005488|GO:0043227|GO:0043229|GO:0005622|GO:0012505|GO:0005515|GO:0005737|GO:0005794|GO:0042802|GO:0043231|GO:0005634|GO:0005654|GO:0031981	cell|binding|membrane-bounded organelle|intracellular organelle|intracellular|endomembrane system|protein binding|cytoplasm|Golgi apparatus|identical protein binding|intracellular membrane-bounded organelle|nucleus|nucleoplasm|nuclear lumen	-	-	-	-	5:116408491-116422864	78	539	2.08814	14.8027	2.08814	14.8027	-2.82557	6.37188e-47	1.37736e-44	DOWN
ENSMUSG00000044005	Gls2	glutaminase_2_liver_mitochondrial_	GO:0005623|GO:0009987|GO:0005488|GO:0003824|GO:0008152|GO:0043227|GO:0016787|GO:0071704|GO:0043229|GO:0051050|GO:0050794|GO:0006807|GO:0009058|GO:0005622|GO:0051641|GO:0016043|GO:0005515|GO:0044237|GO:0009056|GO:1903829|GO:0006810|GO:0051222|GO:0072593|GO:0005737|GO:0044249|GO:0032388|GO:0008219|GO:0060341|GO:0051130|GO:0032880|GO:0090316|GO:0051649|GO:0008104|GO:0010941|GO:0045184|GO:0006082|GO:…	cell|cellular process|binding|catalytic activity|metabolic process|membrane-bounded organelle|hydrolase activity|organic substance metabolic process|intracellular organelle|positive regulation of transport|regulation of cellular process|nitrogen compound metabolic process|biosynthetic process|intracellular|cellular localization|cellular component organization|protein binding|cellular metabolic pr…	K01425	glutaminase[3.5.1.2]	mmu01100|mmu05206|mmu04724|mmu04727|mmu05230|mmu00250|mmu04964|mmu00220	Metabolic pathways - Mus musculus (mouse)|MicroRNAs in cancer - Mus musculus (mouse)|Glutamatergic synapse - Mus musculus (mouse)|GABAergic synapse - Mus musculus (mouse)|Central carbon metabolism in cancer - Mus musculus (mouse)|Alanine, aspartate and glutamate metabolism - Mus musculus (mouse)|Proximal tubule bicarbonate reclamation - Mus musculus (mouse)|Arginine biosynthesis - Mus musculus (m…	10:128194457-128210004	94	584	0.819269	5.22162	0.819269	5.22162	-2.67209	8.95821e-46	1.91561e-43	DOWN
ENSMUSG00000029597	Sds	serine_dehydratase	GO:0005623|GO:0009987|GO:0005488|GO:0003824|GO:0008152|GO:0043227|GO:0016829|GO:0071704|GO:0043229|GO:0006807|GO:0009058|GO:0005622|GO:0043167|GO:0048037|GO:0005515|GO:0044237|GO:0009056|GO:0097159|GO:0005737|GO:0044249|GO:0005975|GO:0042802|GO:0030170|GO:0006082|GO:0006520|GO:0043168|GO:0043231|GO:0046983|GO:0009063|GO:0016051|GO:0016841|GO:0042803|GO:0005996|GO:0005739|GO:0009069|GO:0019752|GO:…	cell|cellular process|binding|catalytic activity|metabolic process|membrane-bounded organelle|lyase activity|organic substance metabolic process|intracellular organelle|nitrogen compound metabolic process|biosynthetic process|intracellular|ion binding|cofactor binding|protein binding|cellular metabolic process|catabolic process|organic cyclic compound binding|cytoplasm|cellular biosynthetic proce…	K17989	L-serine/L-threonine ammonia-lyase[4.3.1.19]	mmu01100|mmu01200|mmu01230|mmu00270|mmu00260|mmu00290	Metabolic pathways - Mus musculus (mouse)|Carbon metabolism - Mus musculus (mouse)|Biosynthesis of amino acids - Mus musculus (mouse)|Cysteine and methionine metabolism - Mus musculus (mouse)|Glycine, serine and threonine metabolism - Mus musculus (mouse)|Valine, leucine and isoleucine biosynthesis - Mus musculus (mouse)	5:120476526-120483932	61	440	1.8152	13.4319	1.8152	13.4319	-2.88746	1.46881e-45	3.10748e-43	DOWN
ENSMUSG00000078964	Ces1b	carboxylesterase_1B	GO:0005576|GO:0003824|GO:0008152|GO:0016787|GO:0071704|GO:0005615|GO:0009056|GO:0016788|GO:0006629|GO:0052689|GO:0016042|GO:0016298|GO:0004771|GO:0004806	extracellular region|catalytic activity|metabolic process|hydrolase activity|organic substance metabolic process|extracellular space|catabolic process|hydrolase activity, acting on ester bonds|lipid metabolic process|carboxylic ester hydrolase activity|lipid catabolic process|lipase activity|sterol esterase activity|triglyceride lipase activity	-	-	-	-	8:93056727-93080017	66	464	2.24884	16.2189	2.24884	16.2189	-2.85043	1.90666e-45	3.99135e-43	DOWN
ENSMUSG00000070644	Etnk2	ethanolamine_kinase_2	GO:0022414|GO:0009987|GO:0005488|GO:0000003|GO:0003824|GO:0032502|GO:0008152|GO:0040007|GO:0071704|GO:0016740|GO:0009058|GO:0043167|GO:0097367|GO:0003006|GO:0044702|GO:0048856|GO:0048589|GO:0044237|GO:0036094|GO:0097159|GO:0035264|GO:0006793|GO:0009791|GO:0044249|GO:0001882|GO:0000166|GO:0019637|GO:0043168|GO:0048608|GO:0001890|GO:0006629|GO:0007275|GO:0044255|GO:0048513|GO:0016772|GO:0009790|GO:…	reproductive process|cellular process|binding|reproduction|catalytic activity|developmental process|metabolic process|growth|organic substance metabolic process|transferase activity|biosynthetic process|ion binding|carbohydrate derivative binding|developmental process involved in reproduction|single organism reproductive process|anatomical structure development|developmental growth|cellular metab…	K00894	ethanolamine kinase[2.7.1.82]	mmu01100|mmu00564	Metabolic pathways - Mus musculus (mouse)|Glycerophospholipid metabolism - Mus musculus (mouse)	1:133363572-133380336	82	527	0.811565	5.35069	0.811565	5.35069	-2.72095	2.14765e-45	4.449e-43	DOWN
ENSMUSG00000052974	Cyp2f2	cytochrome_P450_family_2_subfamily_f_polypeptide_2	GO:0050896|GO:0005623|GO:0009987|GO:0005488|GO:0003824|GO:0016020|GO:0008152|GO:0043227|GO:0005789|GO:0031090|GO:0071704|GO:0043229|GO:0005622|GO:0043167|GO:0012505|GO:0016491|GO:0051716|GO:0044237|GO:0019825|GO:0042175|GO:0009056|GO:0097159|GO:0009410|GO:0016705|GO:0005783|GO:0005737|GO:0098588|GO:1901360|GO:0017144|GO:0009636|GO:0043169|GO:0055114|GO:0006805|GO:0006725|GO:0004497|GO:0006082|GO:…	response to stimulus|cell|cellular process|binding|catalytic activity|membrane|metabolic process|membrane-bounded organelle|endoplasmic reticulum membrane|organelle membrane|organic substance metabolic process|intracellular organelle|intracellular|ion binding|endomembrane system|oxidoreductase activity|cellular response to stimulus|cellular metabolic process|oxygen binding|nuclear outer membrane-…	K07416	cytochrome P450, family 2, subfamily F[1.14.14.1]	mmu00980	Metabolism of xenobiotics by cytochrome P450 - Mus musculus (mouse)	7:27119909-27133660	987	4181	29.3313	127.463	29.3313	127.463	-2.11957	2.25929e-45	4.63202e-43	DOWN
ENSMUSG00000093485	Gm20708	predicted_gene_20708	GO:0005623|GO:0045202|GO:0016020|GO:0043227|GO:0031594|GO:0031090|GO:0043229|GO:0008021|GO:0005622|GO:0012505|GO:0030672|GO:0030658|GO:0005737|GO:0098588|GO:0012506|GO:0031982|GO:0043231|GO:0030133|GO:0070382|GO:0031988|GO:0031410|GO:0016023|GO:0030659	cell|synapse|membrane|membrane-bounded organelle|neuromuscular junction|organelle membrane|intracellular organelle|synaptic vesicle|intracellular|endomembrane system|synaptic vesicle membrane|transport vesicle membrane|cytoplasm|bounding membrane of organelle|vesicle membrane|vesicle|intracellular membrane-bounded organelle|transport vesicle|exocytic vesicle|membrane-bounded vesicle|cytoplasmic v…	-	-	-	-	11:117809668-117839904	10	202	0.376144	7.79468	0.376144	7.79468	-4.37313	2.52075e-45	5.11532e-43	DOWN
ENSMUSG00000038539	Atf5	activating_transcription_factor_5	GO:0001071|GO:0005623|GO:0009987|GO:0048511|GO:0005488|GO:0032991|GO:0032502|GO:0008152|GO:0040007|GO:0003700|GO:0043227|GO:0019222|GO:0071704|GO:0048523|GO:0043229|GO:0009893|GO:0050794|GO:0006807|GO:0009058|GO:0005622|GO:0016043|GO:0009892|GO:0007623|GO:0043234|GO:0048856|GO:0005515|GO:0048589|GO:0044237|GO:0050793|GO:0008283|GO:0097159|GO:0035264|GO:0045595|GO:0061351|GO:0009791|GO:0008285|GO:…	nucleic acid binding transcription factor activity|cell|cellular process|rhythmic process|binding|macromolecular complex|developmental process|metabolic process|growth|transcription factor activity, sequence-specific DNA binding|membrane-bounded organelle|regulation of metabolic process|organic substance metabolic process|negative regulation of cellular process|intracellular organelle|positive re…	-	-	-	-	7:44812256-44816599	234	1121	4.89907	24.0765	4.89907	24.0765	-2.29705	1.63578e-44	3.28593e-42	DOWN
ENSMUSG00000049422	Chchd10	coiled_coil_helix_coiled_coil_helix_domain_containing_10	GO:0005623|GO:0009987|GO:0008152|GO:0043227|GO:0019222|GO:0071704|GO:0043229|GO:0006807|GO:0009058|GO:0005622|GO:0016043|GO:0009892|GO:0044237|GO:0006793|GO:0043086|GO:0006091|GO:0046483|GO:0005737|GO:0050790|GO:1901360|GO:0044249|GO:0006725|GO:0006139|GO:0019637|GO:0005758|GO:0043231|GO:0006996|GO:0044092|GO:0006119|GO:0006796|GO:1901137|GO:0005739|GO:0005740|GO:0007005|GO:0019693|GO:0009116|GO:…	cell|cellular process|metabolic process|membrane-bounded organelle|regulation of metabolic process|organic substance metabolic process|intracellular organelle|nitrogen compound metabolic process|biosynthetic process|intracellular|cellular component organization|negative regulation of metabolic process|cellular metabolic process|phosphorus metabolic process|negative regulation of catalytic activit…	-	-	-	-	10:75935573-75937725	222	1071	15.8293	78.3413	15.8293	78.3413	-2.30717	1.95224e-44	3.88243e-42	DOWN
ENSMUSG00000026664	Phyh	phytanoyl_CoA_hydroxylase	GO:0005623|GO:0009987|GO:0005488|GO:0003824|GO:0008152|GO:0043227|GO:0071704|GO:0043229|GO:0005622|GO:0043167|GO:0030246|GO:0016491|GO:0048037|GO:0005515|GO:0044237|GO:0036094|GO:0009056|GO:0051213|GO:0016705|GO:0005737|GO:0019842|GO:0043169|GO:0055114|GO:0043177|GO:0006082|GO:0043168|GO:0043231|GO:0006629|GO:0048029|GO:0044255|GO:0030258|GO:0046872|GO:0006720|GO:0034440|GO:0031418|GO:0031406|GO:…	cell|cellular process|binding|catalytic activity|metabolic process|membrane-bounded organelle|organic substance metabolic process|intracellular organelle|intracellular|ion binding|carbohydrate binding|oxidoreductase activity|cofactor binding|protein binding|cellular metabolic process|small molecule binding|catabolic process|dioxygenase activity|oxidoreductase activity, acting on paired donors, wi…	K00477	phytanoyl-CoA hydroxylase[1.14.11.18]	mmu04146	Peroxisome - Mus musculus (mouse)	2:4919019-4938730	1166	4765	35.293	147.96	35.293	147.96	-2.06775	2.04395e-44	4.02456e-42	DOWN
ENSMUSG00000096105	Bhmt-ps1	betaine_homocysteine_methyltransferase_pseudogene_1	-	-	-	-	-	-	4:26368984-26370207	25	270	1.36752	15.1513	1.36752	15.1513	-3.46981	2.51984e-44	4.91295e-42	DOWN
ENSMUSG00000040264	Gbp2b	guanylate_binding_protein_2b	GO:0050896|GO:0005623|GO:0009987|GO:0005576|GO:0005488|GO:0003824|GO:0002376|GO:0008152|GO:0051707|GO:0009607|GO:0043227|GO:0006955|GO:0016787|GO:0044216|GO:0020005|GO:0009605|GO:0044406|GO:0005622|GO:0043167|GO:0097367|GO:0006950|GO:0051716|GO:0036094|GO:0097159|GO:0005737|GO:0006952|GO:0001882|GO:0043657|GO:0016817|GO:0098542|GO:0043207|GO:0000166|GO:0065010|GO:0031982|GO:0045087|GO:0043168|GO:…	response to stimulus|cell|cellular process|extracellular region|binding|catalytic activity|immune system process|metabolic process|response to other organism|response to biotic stimulus|membrane-bounded organelle|immune response|hydrolase activity|other organism cell|symbiont-containing vacuole membrane|response to external stimulus|adhesion of symbiont to host|intracellular|ion binding|carbohydr…	-	-	-	-	3:142594847-142619179	3536	153	83.8643	3.72261	83.8643	3.72261	4.49367	2.98478e-44	5.76295e-42	UP
ENSMUSG00000019368	Sec14l4	SEC14_like_lipid_binding_4	GO:0005215|GO:0005623|GO:0005488|GO:0016020|GO:0031224|GO:0005622|GO:0008289|GO:0005515|GO:0006810|GO:0016021	transporter activity|cell|binding|membrane|intrinsic component of membrane|intracellular|lipid binding|protein binding|transport|integral component of membrane	-	-	-	-	11:4031462-4048024	72	472	1.09761	7.38153	1.09761	7.38153	-2.74955	3.35029e-44	6.40646e-42	DOWN
ENSMUSG00000021210	Akr1c6	aldo_keto_reductase_family_1_member_C6	GO:0050896|GO:0009987|GO:0005576|GO:0003824|GO:0008152|GO:0043227|GO:0019222|GO:0071704|GO:0048523|GO:0050794|GO:0006807|GO:0009058|GO:0009892|GO:0016491|GO:0051716|GO:1903561|GO:0044237|GO:0070062|GO:0030638|GO:0046483|GO:0009725|GO:1901360|GO:0031324|GO:0016651|GO:0016229|GO:0055114|GO:0006725|GO:0006139|GO:0016614|GO:0031982|GO:0051171|GO:0051186|GO:0006629|GO:0031323|GO:0016903|GO:0042180|GO:…	response to stimulus|cellular process|extracellular region|catalytic activity|metabolic process|membrane-bounded organelle|regulation of metabolic process|organic substance metabolic process|negative regulation of cellular process|regulation of cellular process|nitrogen compound metabolic process|biosynthetic process|negative regulation of metabolic process|oxidoreductase activity|cellular respon…	-	-	-	-	13:4434306-4457530	251	1173	8.14609	39.054	8.14609	39.054	-2.26129	5.42895e-44	1.02824e-41	DOWN
ENSMUSG00000025396	Hsd17b6	hydroxysteroid_17_beta_dehydrogenase_6	GO:0005623|GO:0003824|GO:0016020|GO:0008152|GO:0043227|GO:0031090|GO:0071704|GO:0043229|GO:0005622|GO:0012505|GO:0016491|GO:0005783|GO:0005737|GO:0098588|GO:1901360|GO:0016229|GO:0055114|GO:0016614|GO:0043231|GO:0006629|GO:0010008|GO:0005768|GO:0005769|GO:0031901|GO:0008202|GO:0033764|GO:0016616|GO:0004745|GO:0004303|GO:0047035	cell|catalytic activity|membrane|metabolic process|membrane-bounded organelle|organelle membrane|organic substance metabolic process|intracellular organelle|intracellular|endomembrane system|oxidoreductase activity|endoplasmic reticulum|cytoplasm|bounding membrane of organelle|organic cyclic compound metabolic process|steroid dehydrogenase activity|oxidation-reduction process|oxidoreductase activ…	K13369	17beta-estradiol 17-dehydrogenase / all-trans-retinol dehydrogenase (NAD+) / 3alpha(17beta)-hydroxysteroid dehydrogenase (NAD+)[1.1.1.239]	mmu01100|mmu00830|mmu00140	Metabolic pathways - Mus musculus (mouse)|Retinol metabolism - Mus musculus (mouse)|Steroid hormone biosynthesis - Mus musculus (mouse)	10:127990941-128000678	105	596	5.05039	29.4086	5.05039	29.4086	-2.54177	1.03326e-43	1.93852e-41	DOWN
ENSMUSG00000025347	Mettl7b	methyltransferase_like_7B	GO:0003824|GO:0008152|GO:0016740|GO:0032259|GO:0008168|GO:0008757	catalytic activity|metabolic process|transferase activity|methylation|methyltransferase activity|S-adenosylmethionine-dependent methyltransferase activity	-	-	-	-	10:128958277-128960988	198	956	10.8043	53.5155	10.8043	53.5155	-2.30835	1.05959e-43	1.95112e-41	DOWN
ENSMUSG00000074882	Cyp2c68	cytochrome_P450_family_2_subfamily_c_polypeptide_68	GO:0050896|GO:0005623|GO:0009987|GO:0005488|GO:0003824|GO:0008152|GO:0043227|GO:0071704|GO:0043229|GO:0005622|GO:0043167|GO:0016491|GO:0051716|GO:0044237|GO:0019825|GO:0009056|GO:0097159|GO:0009410|GO:0016705|GO:0005737|GO:0017144|GO:0043169|GO:0055114|GO:0006805|GO:0004497|GO:0006082|GO:0046906|GO:0043231|GO:0006629|GO:0044255|GO:0042493|GO:0008391|GO:0020037|GO:0008395|GO:0046872|GO:0071466|GO:…	response to stimulus|cell|cellular process|binding|catalytic activity|metabolic process|membrane-bounded organelle|organic substance metabolic process|intracellular organelle|intracellular|ion binding|oxidoreductase activity|cellular response to stimulus|cellular metabolic process|oxygen binding|catabolic process|organic cyclic compound binding|response to xenobiotic stimulus|oxidoreductase activ…	K07413	cytochrome P450, family 2, subfamily C[1.14.14.1]	mmu01100|mmu04726|mmu04750|mmu05204|mmu00590|mmu00830|mmu00140|mmu00591	Metabolic pathways - Mus musculus (mouse)|Serotonergic synapse - Mus musculus (mouse)|Inflammatory mediator regulation of TRP channels - Mus musculus (mouse)|Chemical carcinogenesis - Mus musculus (mouse)|Arachidonic acid metabolism - Mus musculus (mouse)|Retinol metabolism - Mus musculus (mouse)|Steroid hormone biosynthesis - Mus musculus (mouse)|Linoleic acid metabolism - Mus musculus (mouse)	19:39688834-39741054	52	384	2.01951	15.2989	2.01951	15.2989	-2.92136	1.05515e-43	1.95112e-41	DOWN
ENSMUSG00000028186	Uox	urate_oxidase	GO:0005623|GO:0009987|GO:0003824|GO:0008152|GO:0043227|GO:0071704|GO:0043229|GO:0006807|GO:0005622|GO:0016491|GO:0044237|GO:0009056|GO:0046483|GO:0005737|GO:1901360|GO:0055114|GO:0006725|GO:0006139|GO:0006082|GO:0043231|GO:0046415|GO:0019439|GO:0005739|GO:0019628|GO:0006144|GO:0004846|GO:0005777	cell|cellular process|catalytic activity|metabolic process|membrane-bounded organelle|organic substance metabolic process|intracellular organelle|nitrogen compound metabolic process|intracellular|oxidoreductase activity|cellular metabolic process|catabolic process|heterocycle metabolic process|cytoplasm|organic cyclic compound metabolic process|oxidation-reduction process|cellular aromatic compou…	K00365	urate oxidase[1.7.3.3]	mmu01100|mmu00230|mmu00232	Metabolic pathways - Mus musculus (mouse)|Purine metabolism - Mus musculus (mouse)|Caffeine metabolism - Mus musculus (mouse)	3:146570426-146632305	513	2148	5.28583	22.705	5.28583	22.705	-2.10281	2.30782e-43	4.21061e-41	DOWN
ENSMUSG00000024892	Pcx	pyruvate_carboxylase	GO:0005623|GO:0009987|GO:0005488|GO:0003824|GO:0008152|GO:0043227|GO:0019222|GO:0071704|GO:0043229|GO:0016874|GO:0050794|GO:0009058|GO:0005622|GO:0043167|GO:0097367|GO:0016043|GO:0009892|GO:0033218|GO:0005515|GO:0044237|GO:0036094|GO:0097159|GO:0009374|GO:0005737|GO:0051702|GO:0001882|GO:0005975|GO:0050792|GO:0019842|GO:0043169|GO:0043177|GO:0003676|GO:0000166|GO:0016032|GO:0006082|GO:0043168|GO:…	cell|cellular process|binding|catalytic activity|metabolic process|membrane-bounded organelle|regulation of metabolic process|organic substance metabolic process|intracellular organelle|ligase activity|regulation of cellular process|biosynthetic process|intracellular|ion binding|carbohydrate derivative binding|cellular component organization|negative regulation of metabolic process|amide binding|…	K01958	pyruvate carboxylase[6.4.1.1]	mmu01100|mmu01200|mmu01230|mmu00620|mmu00020	Metabolic pathways - Mus musculus (mouse)|Carbon metabolism - Mus musculus (mouse)|Biosynthesis of amino acids - Mus musculus (mouse)|Pyruvate metabolism - Mus musculus (mouse)|Citrate cycle (TCA cycle) - Mus musculus (mouse)	19:4510472-4621752	229	1063	3.58906	17.091	3.58906	17.091	-2.25156	2.83633e-43	5.12784e-41	DOWN
ENSMUSG00000023044	Csad	cysteine_sulfinic_acid_decarboxylase	GO:0009987|GO:0005488|GO:0003824|GO:0008152|GO:0016829|GO:0071704|GO:0006807|GO:0009058|GO:0043167|GO:0048037|GO:0044237|GO:0009056|GO:0097159|GO:0016830|GO:0044249|GO:0006790|GO:0030170|GO:0006082|GO:0006520|GO:0043168|GO:0000096|GO:0009063|GO:0019530|GO:0016831|GO:0006534|GO:0009069|GO:0019752|GO:0042412|GO:0019452|GO:0046395|GO:0004782|GO:0046439|GO:0009071|GO:0019448	cellular process|binding|catalytic activity|metabolic process|lyase activity|organic substance metabolic process|nitrogen compound metabolic process|biosynthetic process|ion binding|cofactor binding|cellular metabolic process|catabolic process|organic cyclic compound binding|carbon-carbon lyase activity|cellular biosynthetic process|sulfur compound metabolic process|pyridoxal phosphate binding|or…	K01594	sulfinoalanine decarboxylase[4.1.1.29]	mmu01100|mmu00430	Metabolic pathways - Mus musculus (mouse)|Taurine and hypotaurine metabolism - Mus musculus (mouse)	15:102176998-102189043	156	784	4.61139	23.7747	4.61139	23.7747	-2.36615	2.87249e-43	5.14641e-41	DOWN
ENSMUSG00000029273	Sult1d1	sulfotransferase_family_1D_member_1	GO:0005623|GO:0009987|GO:0003824|GO:0008152|GO:0071704|GO:0016740|GO:0006807|GO:0005622|GO:0044237|GO:0005737|GO:1901360|GO:0006725|GO:0006790|GO:0006629|GO:0008146|GO:0018958|GO:0006584|GO:0000103|GO:0004062|GO:0009712	cell|cellular process|catalytic activity|metabolic process|organic substance metabolic process|transferase activity|nitrogen compound metabolic process|intracellular|cellular metabolic process|cytoplasm|organic cyclic compound metabolic process|cellular aromatic compound metabolic process|sulfur compound metabolic process|lipid metabolic process|sulfotransferase activity|phenol-containing compoun…	-	-	-	-	5:87554645-87569027	30	279	0.781865	7.45946	0.781865	7.45946	-3.25408	6.18817e-43	1.09879e-40	DOWN
ENSMUSG00000021884	Hacl1	2_hydroxyacyl_CoA_lyase_1	GO:0005623|GO:0009987|GO:0005488|GO:0003824|GO:0008152|GO:0043227|GO:0016829|GO:0071704|GO:0043229|GO:0005622|GO:0043167|GO:0016043|GO:0048037|GO:0005515|GO:0044237|GO:0036094|GO:0009056|GO:0097159|GO:0005737|GO:0016830|GO:0019842|GO:0030976|GO:0043169|GO:0055114|GO:0042802|GO:0050662|GO:0005102|GO:0006082|GO:0043168|GO:0043231|GO:0006629|GO:0044255|GO:0022607|GO:0030258|GO:0046872|GO:0034440|GO:…	cell|cellular process|binding|catalytic activity|metabolic process|membrane-bounded organelle|lyase activity|organic substance metabolic process|intracellular organelle|intracellular|ion binding|cellular component organization|cofactor binding|protein binding|cellular metabolic process|small molecule binding|catabolic process|organic cyclic compound binding|cytoplasm|carbon-carbon lyase activity|…	K12261	2-hydroxyacyl-CoA lyase 1 [EC:4.1.-.-][-]	mmu04146	Peroxisome - Mus musculus (mouse)	14:31552905-31641286	208	972	1.97875	9.48601	1.97875	9.48601	-2.26121	7.28899e-43	1.2828e-40	DOWN
ENSMUSG00000063415	Cyp26b1	cytochrome_P450_family_26_subfamily_b_polypeptide_1	GO:0022414|GO:0050896|GO:0005623|GO:0009987|GO:0023052|GO:0005488|GO:0000003|GO:0003824|GO:0002376|GO:0016020|GO:0032502|GO:0008152|GO:0043227|GO:0005789|GO:0031090|GO:0007155|GO:0019222|GO:0042445|GO:0023051|GO:0009653|GO:0071704|GO:0048523|GO:0043229|GO:0009893|GO:0051321|GO:0050794|GO:0005622|GO:0043167|GO:0048609|GO:0012505|GO:0016043|GO:0006950|GO:0016491|GO:0044702|GO:0051716|GO:0008289|GO:…	reproductive process|response to stimulus|cell|cellular process|signaling|binding|reproduction|catalytic activity|immune system process|membrane|developmental process|metabolic process|membrane-bounded organelle|endoplasmic reticulum membrane|organelle membrane|cell adhesion|regulation of metabolic process|hormone metabolic process|regulation of signaling|anatomical structure morphogenesis|organi…	K12664	cytochrome P450, family 26, subfamily B[-]	mmu01100|mmu00830	Metabolic pathways - Mus musculus (mouse)|Retinol metabolism - Mus musculus (mouse)	6:84571414-84593908	704	9	5.18943	0.0680562	5.18943	0.0680562	6.2527	9.14993e-43	1.59618e-40	UP
ENSMUSG00000039653	Baat	bile_acid_Coenzyme_A_amino_acid_N_acyltransferase	GO:0005623|GO:0009987|GO:0005488|GO:0003824|GO:0032502|GO:0008152|GO:0043227|GO:0016787|GO:0071704|GO:0043229|GO:0016740|GO:0006807|GO:0009058|GO:0005622|GO:0048856|GO:0005515|GO:0044237|GO:0016788|GO:0006793|GO:0005737|GO:1901360|GO:0016746|GO:0044249|GO:0048732|GO:0005102|GO:0006790|GO:0006082|GO:0006520|GO:0043231|GO:0051186|GO:0006629|GO:0007275|GO:0044255|GO:0048513|GO:0006637|GO:0008206|GO:…	cell|cellular process|binding|catalytic activity|developmental process|metabolic process|membrane-bounded organelle|hydrolase activity|organic substance metabolic process|intracellular organelle|transferase activity|nitrogen compound metabolic process|biosynthetic process|intracellular|anatomical structure development|protein binding|cellular metabolic process|hydrolase activity, acting on ester …	K00659	bile acid-CoA:amino acid N-acyltransferase[3.1.2.2]	mmu01100|mmu04146|mmu04976|mmu01040|mmu00120|mmu00430	Metabolic pathways - Mus musculus (mouse)|Peroxisome - Mus musculus (mouse)|Bile secretion - Mus musculus (mouse)|Biosynthesis of unsaturated fatty acids - Mus musculus (mouse)|Primary bile acid biosynthesis - Mus musculus (mouse)|Taurine and hypotaurine metabolism - Mus musculus (mouse)	4:49489422-49506557	94	530	2.09718	12.1304	2.09718	12.1304	-2.53211	1.44559e-42	2.49987e-40	DOWN
ENSMUSG00000024990	Rbp4	retinol_binding_protein_4_plasma	GO:0022414|GO:0050896|GO:0005215|GO:0009987|GO:0005576|GO:0023052|GO:0005488|GO:0000003|GO:0002376|GO:0032991|GO:0032502|GO:0008152|GO:0040007|GO:0048646|GO:0043227|GO:0042445|GO:0023051|GO:0009653|GO:0071704|GO:0002684|GO:0048523|GO:0051050|GO:0009605|GO:0050794|GO:0009058|GO:0048609|GO:0051641|GO:0003006|GO:0044702|GO:0005615|GO:0008289|GO:0043234|GO:0045926|GO:0048856|GO:0051606|GO:0005515|GO:…	reproductive process|response to stimulus|transporter activity|cellular process|extracellular region|signaling|binding|reproduction|immune system process|macromolecular complex|developmental process|metabolic process|growth|anatomical structure formation involved in morphogenesis|membrane-bounded organelle|hormone metabolic process|regulation of signaling|anatomical structure morphogenesis|organi…	-	-	-	-	19:38116620-38125321	2295	8560	118.473	453.315	118.473	453.315	-1.93596	1.98092e-42	3.39608e-40	DOWN
ENSMUSG00000074264	Amy1	amylase_1_salivary	GO:0005576|GO:0005488|GO:0003824|GO:0008152|GO:0043227|GO:0016787|GO:0071704|GO:0043167|GO:0005615|GO:1903561|GO:0009056|GO:0070062|GO:0005975|GO:0043169|GO:0016798|GO:0031982|GO:0043168|GO:0016052|GO:0031404|GO:0046872|GO:0004553|GO:0005509|GO:0016160|GO:0004556	extracellular region|binding|catalytic activity|metabolic process|membrane-bounded organelle|hydrolase activity|organic substance metabolic process|ion binding|extracellular space|extracellular vesicle|catabolic process|extracellular exosome|carbohydrate metabolic process|cation binding|hydrolase activity, acting on glycosyl bonds|vesicle|anion binding|carbohydrate catabolic process|chloride ion …	K01176	alpha-amylase[3.2.1.1]	mmu01100|mmu00500|mmu04973	Metabolic pathways - Mus musculus (mouse)|Starch and sucrose metabolism - Mus musculus (mouse)|Carbohydrate digestion and absorption - Mus musculus (mouse)	3:113555710-113606699	113	598	1.90719	10.3539	1.90719	10.3539	-2.44066	3.07108e-42	5.22006e-40	DOWN
ENSMUSG00000027597	Ahcy	S_adenosylhomocysteine_hydrolase	GO:0005623|GO:0009987|GO:0005488|GO:0003824|GO:0008152|GO:0043227|GO:0016787|GO:0043229|GO:0005622|GO:0005515|GO:0044237|GO:0005737|GO:0006730|GO:0031982|GO:0043231|GO:0031988|GO:0031410|GO:0016023|GO:0004013|GO:0042470	cell|cellular process|binding|catalytic activity|metabolic process|membrane-bounded organelle|hydrolase activity|intracellular organelle|intracellular|protein binding|cellular metabolic process|cytoplasm|one-carbon metabolic process|vesicle|intracellular membrane-bounded organelle|membrane-bounded vesicle|cytoplasmic vesicle|cytoplasmic, membrane-bounded vesicle|adenosylhomocysteinase activity|me…	K01251	adenosylhomocysteinase[3.3.1.1]	mmu01100|mmu00270	Metabolic pathways - Mus musculus (mouse)|Cysteine and methionine metabolism - Mus musculus (mouse)	2:155059310-155074497	386	1601	8.21495	34.9542	8.21495	34.9542	-2.08914	4.55354e-42	7.67426e-40	DOWN
ENSMUSG00000093752	Gm20716	predicted_gene_20716	GO:0005623|GO:0009987|GO:0003824|GO:0016020|GO:0008152|GO:0043227|GO:0005789|GO:0031090|GO:0071704|GO:0043229|GO:0016740|GO:0009058|GO:0005622|GO:0012505|GO:0044237|GO:0042175|GO:0006793|GO:0005783|GO:0005737|GO:0098588|GO:0044249|GO:0019538|GO:0005975|GO:0016757|GO:0006486|GO:0019637|GO:0043231|GO:0006629|GO:0044255|GO:0035268|GO:0016758|GO:0009100|GO:0043412|GO:0044267|GO:0070085|GO:0006644|GO:…	cell|cellular process|catalytic activity|membrane|metabolic process|membrane-bounded organelle|endoplasmic reticulum membrane|organelle membrane|organic substance metabolic process|intracellular organelle|transferase activity|biosynthetic process|intracellular|endomembrane system|cellular metabolic process|nuclear outer membrane-endoplasmic reticulum membrane network|phosphorus metabolic process|…	-	-	-	-	2:168180986-168230364	0	171	0	2.22112	0	2.22112	#NAME?	1.04003e-41	1.73807e-39	DOWN
ENSMUSG00000073988	Ttpa	tocopherol_alpha_transfer_protein	GO:0022414|GO:0050896|GO:0005215|GO:0005623|GO:0009987|GO:0005488|GO:0000003|GO:0032502|GO:0008152|GO:0043227|GO:0071704|GO:0048523|GO:0043229|GO:0009605|GO:0050794|GO:0005622|GO:0043167|GO:0012505|GO:0003006|GO:0044702|GO:0008289|GO:0048856|GO:0005515|GO:0044237|GO:0036094|GO:0050793|GO:0097159|GO:0045595|GO:0001892|GO:0019725|GO:0006810|GO:0046483|GO:0009991|GO:0005737|GO:1901360|GO:0042592|GO:…	reproductive process|response to stimulus|transporter activity|cell|cellular process|binding|reproduction|developmental process|metabolic process|membrane-bounded organelle|organic substance metabolic process|negative regulation of cellular process|intracellular organelle|response to external stimulus|regulation of cellular process|intracellular|ion binding|endomembrane system|developmental proce…	-	-	-	-	4:20007938-20030785	225	990	2.45551	11.0838	2.45551	11.0838	-2.17435	1.91872e-41	3.17979e-39	DOWN
ENSMUSG00000051716	Apon	apolipoprotein_N	GO:0005623|GO:0005576|GO:0005622|GO:0005615|GO:0005737	cell|extracellular region|intracellular|extracellular space|cytoplasm	-	-	-	-	10:128254131-128255901	212	943	8.77269	40.0313	8.77269	40.0313	-2.19004	2.58882e-41	4.25486e-39	DOWN
ENSMUSG00000068086	Cyp2d9	cytochrome_P450_family_2_subfamily_d_polypeptide_9	GO:0050896|GO:0005623|GO:0009987|GO:0005488|GO:0003824|GO:0016020|GO:0008152|GO:0043227|GO:0005789|GO:0031090|GO:0071704|GO:0043229|GO:0005622|GO:0043167|GO:0012505|GO:0016491|GO:0051716|GO:0044237|GO:0019825|GO:0042175|GO:0009056|GO:0097159|GO:0009410|GO:0016705|GO:0005783|GO:0005737|GO:0098588|GO:0017144|GO:0043169|GO:0055114|GO:0006805|GO:0004497|GO:0006082|GO:0046906|GO:0043231|GO:0006629|GO:…	response to stimulus|cell|cellular process|binding|catalytic activity|membrane|metabolic process|membrane-bounded organelle|endoplasmic reticulum membrane|organelle membrane|organic substance metabolic process|intracellular organelle|intracellular|ion binding|endomembrane system|oxidoreductase activity|cellular response to stimulus|cellular metabolic process|oxygen binding|nuclear outer membrane-…	K07414	cytochrome P450, family 2, subfamily D[1.14.14.1]	mmu04726|mmu00140	Serotonergic synapse - Mus musculus (mouse)|Steroid hormone biosynthesis - Mus musculus (mouse)	15:82452377-82456827	640	2469	25.9542	102.717	25.9542	102.717	-1.98463	2.64937e-41	4.31869e-39	DOWN
ENSMUSG00000034926	Dhcr24	24_dehydrocholesterol_reductase	GO:0022414|GO:0050896|GO:0005623|GO:0009987|GO:0023052|GO:0005488|GO:0000003|GO:0003824|GO:0016020|GO:0032502|GO:0008152|GO:0031224|GO:0043227|GO:0005789|GO:0031090|GO:0019222|GO:0071704|GO:0048523|GO:0043229|GO:0050794|GO:0009058|GO:0005622|GO:0043167|GO:0012505|GO:0016043|GO:0003006|GO:0009892|GO:0006950|GO:0003823|GO:0016491|GO:0044702|GO:0051716|GO:0033218|GO:0048037|GO:0048856|GO:0005515|GO:…	reproductive process|response to stimulus|cell|cellular process|signaling|binding|reproduction|catalytic activity|membrane|developmental process|metabolic process|intrinsic component of membrane|membrane-bounded organelle|endoplasmic reticulum membrane|organelle membrane|regulation of metabolic process|organic substance metabolic process|negative regulation of cellular process|intracellular organ…	K09828	Delta24-sterol reductase [EC:<a href=/dbget-bin/www_bget?ec:1.3.1.72>1.3.1.72</a> 1.3.1.-][-]	mmu01100|mmu00100	Metabolic pathways - Mus musculus (mouse)|Steroid biosynthesis - Mus musculus (mouse)	4:106561038-106589113	544	2119	9.04242	36.1333	9.04242	36.1333	-1.99855	4.0276e-41	6.51194e-39	DOWN
ENSMUSG00000068874	Selenbp1	selenium_binding_protein_1	GO:0005623|GO:0009987|GO:0005576|GO:0005488|GO:0016020|GO:0032502|GO:0043227|GO:0043229|GO:0005622|GO:0008430|GO:0005615|GO:1903561|GO:0070062|GO:0006810|GO:0005737|GO:0048869|GO:0008104|GO:0045184|GO:0031982|GO:0043231|GO:0005634|GO:0015031|GO:0005730|GO:0030154|GO:0005829|GO:0031981|GO:0045444|GO:0050873	cell|cellular process|extracellular region|binding|membrane|developmental process|membrane-bounded organelle|intracellular organelle|intracellular|selenium binding|extracellular space|extracellular vesicle|extracellular exosome|transport|cytoplasm|cellular developmental process|protein localization|establishment of protein localization|vesicle|intracellular membrane-bounded organelle|nucleus|prot…	-	-	-	-	3:94933056-94944758	174	794	3.52177	16.4862	3.52177	16.4862	-2.22689	6.25222e-41	1.00273e-38	DOWN
ENSMUSG00000034528	Hsd17b13	hydroxysteroid_17_beta_dehydrogenase_13	GO:0005623|GO:0005576|GO:0003824|GO:0016020|GO:0008152|GO:0031224|GO:0019222|GO:0071704|GO:0043229|GO:0009893|GO:0009058|GO:0005622|GO:0016491|GO:0045834|GO:0055114|GO:0006629|GO:0016021|GO:0046889|GO:0005811|GO:0019216|GO:0046890|GO:0008610	cell|extracellular region|catalytic activity|membrane|metabolic process|intrinsic component of membrane|regulation of metabolic process|organic substance metabolic process|intracellular organelle|positive regulation of metabolic process|biosynthetic process|intracellular|oxidoreductase activity|positive regulation of lipid metabolic process|oxidation-reduction process|lipid metabolic process|inte…	-	-	-	-	5:103955440-103977410	425	1678	10.7908	43.7068	10.7908	43.7068	-2.01805	7.92191e-41	1.26034e-38	DOWN
ENSMUSG00000030935	Acsm3	acyl_CoA_synthetase_medium_chain_family_member_3	GO:0005623|GO:0009987|GO:0005488|GO:0003824|GO:0008152|GO:0043227|GO:0071704|GO:0043229|GO:0016874|GO:0009058|GO:0005622|GO:0043167|GO:0097367|GO:0044237|GO:0036094|GO:0097159|GO:0005737|GO:0044249|GO:0001882|GO:0043169|GO:0000166|GO:0006082|GO:0043168|GO:0043231|GO:0006629|GO:0044255|GO:0017076|GO:0001883|GO:0016878|GO:0046872|GO:0005759|GO:0005739|GO:0015645|GO:0006631|GO:0032549|GO:0008610|GO:…	cell|cellular process|binding|catalytic activity|metabolic process|membrane-bounded organelle|organic substance metabolic process|intracellular organelle|ligase activity|biosynthetic process|intracellular|ion binding|carbohydrate derivative binding|cellular metabolic process|small molecule binding|organic cyclic compound binding|cytoplasm|cellular biosynthetic process|nucleoside binding|cation bi…	K01896	medium-chain acyl-CoA synthetase[6.2.1.2]	mmu01100|mmu00650	Metabolic pathways - Mus musculus (mouse)|Butanoate metabolism - Mus musculus (mouse)	7:119760923-119787513	39	296	0.336318	2.61862	0.336318	2.61862	-2.96091	1.0123e-40	1.59774e-38	DOWN
ENSMUSG00000002020	Ltbp2	latent_transforming_growth_factor_beta_binding_protein_2	GO:0009987|GO:0005576|GO:0005488|GO:0031012|GO:0043227|GO:0043167|GO:0016043|GO:0005615|GO:0005515|GO:1903561|GO:0070062|GO:0043169|GO:0031982|GO:0046872|GO:0030198|GO:0005509|GO:0097435|GO:0043206	cellular process|extracellular region|binding|extracellular matrix|membrane-bounded organelle|ion binding|cellular component organization|extracellular space|protein binding|extracellular vesicle|extracellular exosome|cation binding|vesicle|metal ion binding|extracellular matrix organization|calcium ion binding|fibril organization|extracellular fibril organization	-	-	-	-	12:84783212-84876532	13	189	0.0639267	0.95348	0.0639267	0.95348	-3.89871	1.0326e-40	1.61695e-38	DOWN
ENSMUSG00000060807	Serpina6	serine_or_cysteine_peptidase_inhibitor_clade_A_member_6	GO:0009987|GO:0005576|GO:0005488|GO:0008152|GO:0043227|GO:0019222|GO:0071704|GO:0048523|GO:0050794|GO:0030234|GO:0009892|GO:0005615|GO:0008289|GO:1903561|GO:0044237|GO:0097159|GO:0070062|GO:0043086|GO:0006810|GO:0050790|GO:1901360|GO:0031324|GO:0005496|GO:0019538|GO:0031982|GO:0006629|GO:0004857|GO:0031323|GO:0044092|GO:0032269|GO:0051346|GO:0051246|GO:0044267|GO:0051248|GO:0008202|GO:0030414|GO:…	cellular process|extracellular region|binding|metabolic process|membrane-bounded organelle|regulation of metabolic process|organic substance metabolic process|negative regulation of cellular process|regulation of cellular process|enzyme regulator activity|negative regulation of metabolic process|extracellular space|lipid binding|extracellular vesicle|cellular metabolic process|organic cyclic comp…	-	-	-	-	12:103646630-103657212	62	383	2.11686	13.4149	2.11686	13.4149	-2.66384	1.10411e-40	1.71543e-38	DOWN
ENSMUSG00000063683	Glyat	glycine_N_acyltransferase	GO:0050896|GO:0005623|GO:0009987|GO:0005576|GO:0005488|GO:0003824|GO:0008152|GO:0043227|GO:0071704|GO:0043229|GO:0016740|GO:0006807|GO:0005622|GO:0005515|GO:1903561|GO:0044237|GO:0070062|GO:0005737|GO:0016746|GO:0009636|GO:0031982|GO:0006082|GO:0006520|GO:0043231|GO:0016747|GO:0005739|GO:0009069|GO:0019752|GO:0047962|GO:0016410|GO:0006544|GO:0047961|GO:0032787	response to stimulus|cell|cellular process|extracellular region|binding|catalytic activity|metabolic process|membrane-bounded organelle|organic substance metabolic process|intracellular organelle|transferase activity|nitrogen compound metabolic process|intracellular|protein binding|extracellular vesicle|cellular metabolic process|extracellular exosome|cytoplasm|transferase activity, transferring …	K00628	glycine N-acyltransferase[2.3.1.13]	mmu00360	Phenylalanine metabolism - Mus musculus (mouse)	19:12633308-12653911	51	341	0.464137	3.18362	0.464137	3.18362	-2.77804	1.68645e-40	2.59988e-38	DOWN
ENSMUSG00000036040	Adamtsl2	ADAMTS_like_2	GO:0050896|GO:0009987|GO:0005576|GO:0023052|GO:0005488|GO:0031012|GO:0003824|GO:0032502|GO:0008152|GO:0016787|GO:0050436|GO:0023051|GO:0005578|GO:0071704|GO:0048523|GO:0050794|GO:0043167|GO:0016043|GO:0051716|GO:0048856|GO:0005515|GO:0023057|GO:0035295|GO:0009888|GO:0007154|GO:0008233|GO:0019538|GO:0090288|GO:0009966|GO:0043169|GO:0010646|GO:0009968|GO:0007165|GO:0030323|GO:0090287|GO:0071559|GO:…	response to stimulus|cellular process|extracellular region|signaling|binding|extracellular matrix|catalytic activity|developmental process|metabolic process|hydrolase activity|microfibril binding|regulation of signaling|proteinaceous extracellular matrix|organic substance metabolic process|negative regulation of cellular process|regulation of cellular process|ion binding|cellular component organi…	-	-	-	-	2:27079379-27108981	67	401	0.468114	2.87415	0.468114	2.87415	-2.61821	2.65984e-40	4.06894e-38	DOWN
ENSMUSG00000025207	Sema4g	sema_domain_immunoglobulin_domain_Ig_transmembrane_domain_TM_and_short_cytoplasmic_domain_semaphorin_4G	GO:0050896|GO:0005623|GO:0009987|GO:0005576|GO:0023052|GO:0005488|GO:0045499|GO:0016020|GO:0007610|GO:0032502|GO:0040007|GO:0040011|GO:0031224|GO:0005886|GO:0009653|GO:0050795|GO:0048523|GO:0048870|GO:0009605|GO:0048521|GO:0050794|GO:0071944|GO:0016043|GO:0040013|GO:0051716|GO:0005615|GO:0016049|GO:0045926|GO:0040017|GO:0048856|GO:0005515|GO:0048589|GO:0040012|GO:0040008|GO:0050793|GO:0045595|GO:…	response to stimulus|cell|cellular process|extracellular region|signaling|binding|chemorepellent activity|membrane|behavior|developmental process|growth|locomotion|intrinsic component of membrane|plasma membrane|anatomical structure morphogenesis|regulation of behavior|negative regulation of cellular process|cell motility|response to external stimulus|negative regulation of behavior|regulation of…	K06521	semaphorin 4[-]	mmu04360	Axon guidance - Mus musculus (mouse)	19:44989101-45003397	94	493	0.644245	3.46628	0.644245	3.46628	-2.42771	2.90298e-40	4.40698e-38	DOWN
ENSMUSG00000030088	Aldh1l1	aldehyde_dehydrogenase_1_family_member_L1	GO:0005623|GO:0009987|GO:0005576|GO:0005488|GO:0003824|GO:0008152|GO:0043227|GO:0071704|GO:0043229|GO:0016740|GO:0006807|GO:0009058|GO:0005622|GO:0016491|GO:0005515|GO:1903561|GO:0044237|GO:0032259|GO:0009056|GO:0070062|GO:0046483|GO:0005737|GO:1901360|GO:0055114|GO:0006730|GO:0006725|GO:0031982|GO:0006082|GO:0006520|GO:0043231|GO:0051186|GO:0016903|GO:0009063|GO:0042219|GO:0008168|GO:0016620|GO:…	cell|cellular process|extracellular region|binding|catalytic activity|metabolic process|membrane-bounded organelle|organic substance metabolic process|intracellular organelle|transferase activity|nitrogen compound metabolic process|biosynthetic process|intracellular|oxidoreductase activity|protein binding|extracellular vesicle|cellular metabolic process|methylation|catabolic process|extracellular…	K00289	formyltetrahydrofolate dehydrogenase[1.5.1.6]	-	-	6:90486427-90600203	780	2858	8.0767	30.3594	8.0767	30.3594	-1.91031	5.01109e-40	7.54966e-38	DOWN
ENSMUSG00000033634	Cml2	camello_like_2	GO:0005623|GO:0009987|GO:0003824|GO:0016020|GO:0032502|GO:0008152|GO:0031224|GO:0043227|GO:0007155|GO:0009653|GO:0048523|GO:0043229|GO:0016740|GO:0050794|GO:0005622|GO:0012505|GO:0048856|GO:0005783|GO:0048598|GO:0005737|GO:0030155|GO:0005794|GO:0016746|GO:0007162|GO:0043231|GO:0007275|GO:0016021|GO:0009790|GO:0007369|GO:0016747|GO:0001702|GO:0016407|GO:0016410|GO:0008080	cell|cellular process|catalytic activity|membrane|developmental process|metabolic process|intrinsic component of membrane|membrane-bounded organelle|cell adhesion|anatomical structure morphogenesis|negative regulation of cellular process|intracellular organelle|transferase activity|regulation of cellular process|intracellular|endomembrane system|anatomical structure development|endoplasmic reticu…	-	-	-	-	6:85865422-85869158	201	865	4.07686	17.9985	4.07686	17.9985	-2.14235	5.09951e-40	7.62511e-38	DOWN
ENSMUSG00000038745	Nlrp6	NLR_family_pyrin_domain_containing_6	GO:0050896|GO:0005623|GO:0009987|GO:0023052|GO:0005488|GO:0004871|GO:0002376|GO:0016020|GO:0008152|GO:0051707|GO:0009607|GO:0043227|GO:0006955|GO:0031090|GO:0019222|GO:0005886|GO:0023051|GO:0071704|GO:0002684|GO:0048523|GO:0043229|GO:0009605|GO:0050794|GO:0038023|GO:0005622|GO:0043167|GO:0097367|GO:0071944|GO:0012505|GO:0009892|GO:0006950|GO:0051716|GO:0004872|GO:0002683|GO:0002253|GO:0006914|GO:…	response to stimulus|cell|cellular process|signaling|binding|signal transducer activity|immune system process|membrane|metabolic process|response to other organism|response to biotic stimulus|membrane-bounded organelle|immune response|organelle membrane|regulation of metabolic process|plasma membrane|regulation of signaling|organic substance metabolic process|positive regulation of immune system …	-	-	-	-	7:140920902-140929192	19	214	0.177247	2.04804	0.177247	2.04804	-3.53041	5.39895e-40	8.0126e-38	DOWN
ENSMUSG00000017453	Pipox	pipecolic_acid_oxidase	GO:0005623|GO:0009987|GO:0005488|GO:0003824|GO:0008152|GO:0043227|GO:0071704|GO:0043229|GO:0006807|GO:0005622|GO:0016491|GO:0005515|GO:0044237|GO:0009056|GO:0006793|GO:0046483|GO:0005737|GO:1901360|GO:0055114|GO:0005102|GO:0006725|GO:0006790|GO:0006082|GO:0006520|GO:0043231|GO:0051186|GO:0006637|GO:0009063|GO:0006760|GO:0042558|GO:0019752|GO:0050031|GO:0006084|GO:0046653|GO:0008115|GO:0046395|GO:…	cell|cellular process|binding|catalytic activity|metabolic process|membrane-bounded organelle|organic substance metabolic process|intracellular organelle|nitrogen compound metabolic process|intracellular|oxidoreductase activity|protein binding|cellular metabolic process|catabolic process|phosphorus metabolic process|heterocycle metabolic process|cytoplasm|organic cyclic compound metabolic process…	K00306	sarcosine oxidase / L-pipecolate oxidase[1.5.3.7]	mmu01100|mmu04146|mmu00310|mmu00260	Metabolic pathways - Mus musculus (mouse)|Peroxisome - Mus musculus (mouse)|Lysine degradation - Mus musculus (mouse)|Glycine, serine and threonine metabolism - Mus musculus (mouse)	11:77880615-77894096	65	383	1.43205	8.65635	1.43205	8.65635	-2.59568	8.97996e-40	1.32285e-37	DOWN
ENSMUSG00000033427	Upb1	ureidopropionase_beta	GO:0005623|GO:0009987|GO:0005576|GO:0005488|GO:0003824|GO:0008152|GO:0043227|GO:0016787|GO:0071704|GO:0006807|GO:0009058|GO:0005622|GO:0043167|GO:1903561|GO:0044237|GO:0070062|GO:0005737|GO:0044249|GO:0043169|GO:0031982|GO:0006082|GO:0006520|GO:0016810|GO:0046872|GO:0019482|GO:0016811|GO:0008652|GO:0019752|GO:0019483|GO:0003837	cell|cellular process|extracellular region|binding|catalytic activity|metabolic process|membrane-bounded organelle|hydrolase activity|organic substance metabolic process|nitrogen compound metabolic process|biosynthetic process|intracellular|ion binding|extracellular vesicle|cellular metabolic process|extracellular exosome|cytoplasm|cellular biosynthetic process|cation binding|vesicle|organic acid…	K01431	beta-ureidopropionase[3.5.1.6]	mmu01100|mmu00240|mmu00983|mmu00410|mmu00770	Metabolic pathways - Mus musculus (mouse)|Pyrimidine metabolism - Mus musculus (mouse)|Drug metabolism - other enzymes - Mus musculus (mouse)|beta-Alanine metabolism - Mus musculus (mouse)|Pantothenate and CoA biosynthesis - Mus musculus (mouse)	10:75406911-75441679	143	657	1.30247	6.13883	1.30247	6.13883	-2.23672	1.03428e-39	1.5124e-37	DOWN
ENSMUSG00000023019	Gpd1	glycerol_3_phosphate_dehydrogenase_1_soluble_	GO:0050896|GO:0005623|GO:0009987|GO:0005576|GO:0005488|GO:0003824|GO:0032991|GO:0008152|GO:0043227|GO:0019222|GO:0071704|GO:0043229|GO:0009893|GO:0050794|GO:0006807|GO:0009058|GO:0005622|GO:0016491|GO:0051716|GO:0048037|GO:0043234|GO:0005515|GO:1903561|GO:0044237|GO:0036094|GO:0009056|GO:0097159|GO:0070062|GO:0006793|GO:0006091|GO:0046483|GO:0005737|GO:1901360|GO:0044262|GO:0005975|GO:0055114|GO:…	response to stimulus|cell|cellular process|extracellular region|binding|catalytic activity|macromolecular complex|metabolic process|membrane-bounded organelle|regulation of metabolic process|organic substance metabolic process|intracellular organelle|positive regulation of metabolic process|regulation of cellular process|nitrogen compound metabolic process|biosynthetic process|intracellular|oxido…	K00006	glycerol-3-phosphate dehydrogenase (NAD+)[1.1.1.8]	mmu00564	Glycerophospholipid metabolism - Mus musculus (mouse)	15:99717515-99725005	161	718	2.729	12.4852	2.729	12.4852	-2.19377	1.06624e-39	1.54775e-37	DOWN
ENSMUSG00000033308	Dpyd	dihydropyrimidine_dehydrogenase	GO:0005623|GO:0009987|GO:0005488|GO:0003824|GO:0008152|GO:0071704|GO:0006807|GO:0009058|GO:0005622|GO:0043167|GO:0016491|GO:0005515|GO:0044237|GO:0036094|GO:0009056|GO:0097159|GO:0046483|GO:0005737|GO:1901360|GO:0044249|GO:0043169|GO:0055114|GO:0042802|GO:0016627|GO:0000166|GO:0006725|GO:0006139|GO:0006082|GO:0006520|GO:0046983|GO:0051536|GO:0016628|GO:0042803|GO:0046872|GO:0019482|GO:0019439|GO:…	cell|cellular process|binding|catalytic activity|metabolic process|organic substance metabolic process|nitrogen compound metabolic process|biosynthetic process|intracellular|ion binding|oxidoreductase activity|protein binding|cellular metabolic process|small molecule binding|catabolic process|organic cyclic compound binding|heterocycle metabolic process|cytoplasm|organic cyclic compound metabolic…	K00207	dihydropyrimidine dehydrogenase (NADP+)[1.3.1.2]	mmu01100|mmu00240|mmu00983|mmu00410|mmu00770	Metabolic pathways - Mus musculus (mouse)|Pyrimidine metabolism - Mus musculus (mouse)|Drug metabolism - other enzymes - Mus musculus (mouse)|beta-Alanine metabolism - Mus musculus (mouse)|Pantothenate and CoA biosynthesis - Mus musculus (mouse)	3:118562129-119432924	148	674	0.9783	4.57046	0.9783	4.57046	-2.22399	1.44636e-39	2.08433e-37	DOWN
ENSMUSG00000009614	Sardh	sarcosine_dehydrogenase	GO:0005623|GO:0009987|GO:0005488|GO:0003824|GO:0008152|GO:0043227|GO:0072341|GO:0071704|GO:0043229|GO:0006807|GO:0005622|GO:0043167|GO:0016491|GO:0033218|GO:0048037|GO:0044237|GO:0036094|GO:0097159|GO:0046483|GO:0005737|GO:1901360|GO:0019842|GO:0055114|GO:0050662|GO:0043177|GO:0000166|GO:0005542|GO:0006730|GO:0006725|GO:0006082|GO:0006520|GO:0043168|GO:0043231|GO:0051186|GO:0006760|GO:0005759|GO:…	cell|cellular process|binding|catalytic activity|metabolic process|membrane-bounded organelle|modified amino acid binding|organic substance metabolic process|intracellular organelle|nitrogen compound metabolic process|intracellular|ion binding|oxidoreductase activity|amide binding|cofactor binding|cellular metabolic process|small molecule binding|organic cyclic compound binding|heterocycle metabo…	K00314	sarcosine dehydrogenase[1.5.8.3]	mmu01100|mmu00260	Metabolic pathways - Mus musculus (mouse)|Glycine, serine and threonine metabolism - Mus musculus (mouse)	2:27188393-27248337	297	1175	2.76453	11.22	2.76453	11.22	-2.02097	2.2961e-39	3.28507e-37	DOWN
ENSMUSG00000024039	Cbs	cystathionine_beta_synthase	GO:0022414|GO:0050896|GO:0005623|GO:0009987|GO:0023052|GO:0005488|GO:0000003|GO:0003824|GO:0032502|GO:0008152|GO:0043227|GO:0016829|GO:0072341|GO:0019222|GO:0023051|GO:0009653|GO:0071704|GO:0048523|GO:0043229|GO:0009605|GO:0050794|GO:0006807|GO:0009058|GO:0005622|GO:0043167|GO:0048609|GO:0006950|GO:0070026|GO:0016491|GO:0044702|GO:0051716|GO:0048037|GO:0048856|GO:0005515|GO:0044237|GO:0019825|GO:…	reproductive process|response to stimulus|cell|cellular process|signaling|binding|reproduction|catalytic activity|developmental process|metabolic process|membrane-bounded organelle|lyase activity|modified amino acid binding|regulation of metabolic process|regulation of signaling|anatomical structure morphogenesis|organic substance metabolic process|negative regulation of cellular process|intracel…	K01697	cystathionine beta-synthase[4.2.1.22]	mmu01100|mmu01230|mmu00270|mmu00260	Metabolic pathways - Mus musculus (mouse)|Biosynthesis of amino acids - Mus musculus (mouse)|Cysteine and methionine metabolism - Mus musculus (mouse)|Glycine, serine and threonine metabolism - Mus musculus (mouse)	17:31612623-31637199	201	847	2.44419	10.5661	2.44419	10.5661	-2.11201	2.50488e-39	3.55818e-37	DOWN
ENSMUSG00000052595	A1cf	APOBEC1_complementation_factor	GO:0005623|GO:0009987|GO:0005488|GO:0032991|GO:0008152|GO:0043227|GO:0019222|GO:0071704|GO:0043229|GO:0006807|GO:0005622|GO:0051641|GO:0012505|GO:0043234|GO:0005515|GO:0044237|GO:0036094|GO:0097159|GO:0005783|GO:0046483|GO:0005737|GO:1901360|GO:0030895|GO:0003676|GO:0000166|GO:0006725|GO:0006139|GO:0043231|GO:0006403|GO:0031647|GO:0005634|GO:0003723|GO:0050821|GO:0005654|GO:0010468|GO:0016070|GO:…	cell|cellular process|binding|macromolecular complex|metabolic process|membrane-bounded organelle|regulation of metabolic process|organic substance metabolic process|intracellular organelle|nitrogen compound metabolic process|intracellular|cellular localization|endomembrane system|protein complex|protein binding|cellular metabolic process|small molecule binding|organic cyclic compound binding|end…	-	-	-	-	19:31868761-31949406	75	415	1.31179	7.44634	1.31179	7.44634	-2.505	2.61587e-39	3.68948e-37	DOWN
ENSMUSG00000032080	Apoa4	apolipoprotein_A_IV	GO:0016209|GO:0050896|GO:0005215|GO:0005623|GO:0009987|GO:0005576|GO:0005488|GO:0002376|GO:0032991|GO:0032502|GO:0008152|GO:0043227|GO:0006955|GO:0032994|GO:0007155|GO:0019222|GO:0071704|GO:0048523|GO:0009893|GO:0050794|GO:0006807|GO:0009058|GO:0005622|GO:0043167|GO:0009986|GO:0016043|GO:0030234|GO:0009892|GO:0006950|GO:0072562|GO:0051716|GO:0005615|GO:0008289|GO:0048856|GO:0005515|GO:1903561|GO:…	antioxidant activity|response to stimulus|transporter activity|cell|cellular process|extracellular region|binding|immune system process|macromolecular complex|developmental process|metabolic process|membrane-bounded organelle|immune response|protein-lipid complex|cell adhesion|regulation of metabolic process|organic substance metabolic process|negative regulation of cellular process|positive regu…	K08760	apolipoprotein A-IV[-]	mmu04975|mmu04977	Fat digestion and absorption - Mus musculus (mouse)|Vitamin digestion and absorption - Mus musculus (mouse)	9:46240696-46243459	547	2011	20.1784	76.1031	20.1784	76.1031	-1.91514	3.15917e-39	4.42439e-37	DOWN
ENSMUSG00000022323	Hrsp12	heat_responsive_protein_12	GO:0050896|GO:0005623|GO:0009987|GO:0005576|GO:0005488|GO:0003824|GO:0032502|GO:0008152|GO:0043227|GO:1904013|GO:0016787|GO:0019222|GO:0071704|GO:0048523|GO:0043229|GO:0019239|GO:0050794|GO:0006807|GO:0009058|GO:0005622|GO:0043167|GO:1904012|GO:0009892|GO:0008289|GO:0048856|GO:0005515|GO:1903561|GO:0044237|GO:0036094|GO:0008283|GO:0097159|GO:0070062|GO:0035295|GO:0016788|GO:0008285|GO:0046483|GO:…	response to stimulus|cell|cellular process|extracellular region|binding|catalytic activity|developmental process|metabolic process|membrane-bounded organelle|xenon atom binding|hydrolase activity|regulation of metabolic process|organic substance metabolic process|negative regulation of cellular process|intracellular organelle|deaminase activity|regulation of cellular process|nitrogen compound met…	-	-	-	-	15:34484021-34495255	174	753	2.41852	10.7371	2.41852	10.7371	-2.1504	3.35052e-39	4.65956e-37	DOWN
ENSMUSG00000028553	Angptl3	angiopoietin_like_3	GO:0050896|GO:0005623|GO:0009987|GO:0005576|GO:0023052|GO:0005488|GO:0032502|GO:0008152|GO:0040011|GO:0048646|GO:0043227|GO:0007155|GO:0019222|GO:0009653|GO:0071704|GO:0043229|GO:0048870|GO:0009893|GO:0050794|GO:0005622|GO:0009986|GO:0012505|GO:0030234|GO:0009892|GO:0051716|GO:0005615|GO:0040017|GO:0048856|GO:0005515|GO:0044237|GO:0040012|GO:0050793|GO:0009056|GO:0051272|GO:0006793|GO:0043086|GO:…	response to stimulus|cell|cellular process|extracellular region|signaling|binding|developmental process|metabolic process|locomotion|anatomical structure formation involved in morphogenesis|membrane-bounded organelle|cell adhesion|regulation of metabolic process|anatomical structure morphogenesis|organic substance metabolic process|intracellular organelle|cell motility|positive regulation of meta…	-	-	-	-	4:99030954-99046111	172	746	2.8884	12.8517	2.8884	12.8517	-2.15361	3.97015e-39	5.48295e-37	DOWN
ENSMUSG00000037071	Scd1	stearoyl_Coenzyme_A_desaturase_1	GO:0050896|GO:0005623|GO:0009987|GO:0005488|GO:0003824|GO:0016020|GO:0032502|GO:0008152|GO:0040007|GO:0051707|GO:0009607|GO:0031224|GO:0043227|GO:0005789|GO:0031090|GO:0019222|GO:0071704|GO:0043229|GO:0009893|GO:0009605|GO:0050794|GO:0009058|GO:0005622|GO:0043167|GO:0012505|GO:0006950|GO:0016491|GO:0045926|GO:0048856|GO:0044237|GO:0040008|GO:0042175|GO:0016705|GO:0031301|GO:0005783|GO:0005737|GO:…	response to stimulus|cell|cellular process|binding|catalytic activity|membrane|developmental process|metabolic process|growth|response to other organism|response to biotic stimulus|intrinsic component of membrane|membrane-bounded organelle|endoplasmic reticulum membrane|organelle membrane|regulation of metabolic process|organic substance metabolic process|intracellular organelle|positive regulati…	K00507	stearoyl-CoA desaturase (delta-9 desaturase)[1.14.19.1]	mmu04152|mmu03320|mmu01212|mmu01040	AMPK signaling pathway - Mus musculus (mouse)|PPAR signaling pathway - Mus musculus (mouse)|Fatty acid metabolism - Mus musculus (mouse)|Biosynthesis of unsaturated fatty acids - Mus musculus (mouse)	19:44394451-44407709	9570	31789	132.496	451.5	132.496	451.5	-1.76878	7.26055e-39	9.95797e-37	DOWN
ENSMUSG00000021620	Acot12	acyl_CoA_thioesterase_12	GO:0005623|GO:0009987|GO:0005488|GO:0003824|GO:0008152|GO:0016787|GO:0071704|GO:0005622|GO:0043167|GO:0097367|GO:0008289|GO:0044237|GO:0036094|GO:0097159|GO:0016788|GO:0006793|GO:0005737|GO:0001882|GO:0000166|GO:0006790|GO:0006082|GO:0043168|GO:0051186|GO:0006629|GO:0044255|GO:0006637|GO:0017076|GO:0001883|GO:0016790|GO:0052689|GO:0005829|GO:0006631|GO:0032549|GO:0019752|GO:0005524|GO:0006084|GO:…	cell|cellular process|binding|catalytic activity|metabolic process|hydrolase activity|organic substance metabolic process|intracellular|ion binding|carbohydrate derivative binding|lipid binding|cellular metabolic process|small molecule binding|organic cyclic compound binding|hydrolase activity, acting on ester bonds|phosphorus metabolic process|cytoplasm|nucleoside binding|nucleotide binding|sulf…	K01067	acetyl-CoA hydrolase[3.1.2.1]	mmu00620	Pyruvate metabolism - Mus musculus (mouse)	13:91741512-91786148	59	350	1.03113	6.27513	1.03113	6.27513	-2.60542	8.46376e-39	1.15287e-36	DOWN
ENSMUSG00000031173	Otc	ornithine_transcarbamylase	GO:0050896|GO:0005623|GO:0009987|GO:0005488|GO:0003824|GO:0016020|GO:0032502|GO:0008152|GO:0043227|GO:0031090|GO:0071704|GO:0043229|GO:0016740|GO:0009605|GO:0006807|GO:0009058|GO:0005622|GO:0043167|GO:0016043|GO:0008289|GO:0048856|GO:0044237|GO:0036094|GO:0009056|GO:0035295|GO:0009991|GO:0009725|GO:0005737|GO:0010035|GO:0048565|GO:0044249|GO:0042592|GO:0048732|GO:0019866|GO:0031966|GO:0043177|GO:…	response to stimulus|cell|cellular process|binding|catalytic activity|membrane|developmental process|metabolic process|membrane-bounded organelle|organelle membrane|organic substance metabolic process|intracellular organelle|transferase activity|response to external stimulus|nitrogen compound metabolic process|biosynthetic process|intracellular|ion binding|cellular component organization|lipid bi…	K00611	ornithine carbamoyltransferase[2.1.3.3]	mmu01100|mmu01230|mmu00220	Metabolic pathways - Mus musculus (mouse)|Biosynthesis of amino acids - Mus musculus (mouse)|Arginine biosynthesis - Mus musculus (mouse)	X:10252305-10321024	144	639	2.1972	10.0023	2.1972	10.0023	-2.1866	1.35977e-38	1.83958e-36	DOWN
ENSMUSG00000036446	Lum	lumican	GO:0050896|GO:0009987|GO:0005576|GO:0005488|GO:0031012|GO:0032991|GO:0032502|GO:0008152|GO:0043227|GO:0019222|GO:0005578|GO:0071704|GO:0009893|GO:0050794|GO:0006807|GO:0009058|GO:0005583|GO:0005615|GO:0043234|GO:0048856|GO:0005515|GO:1903561|GO:0044237|GO:0009056|GO:0070062|GO:0001819|GO:0046483|GO:0009888|GO:1901360|GO:0044249|GO:0001816|GO:0001817|GO:0006725|GO:0031325|GO:0006790|GO:0006139|GO:…	response to stimulus|cellular process|extracellular region|binding|extracellular matrix|macromolecular complex|developmental process|metabolic process|membrane-bounded organelle|regulation of metabolic process|proteinaceous extracellular matrix|organic substance metabolic process|positive regulation of metabolic process|regulation of cellular process|nitrogen compound metabolic process|biosynthet…	K08122	lumican[-]	mmu05205	Proteoglycans in cancer - Mus musculus (mouse)	10:97565501-97572703	45	297	1.45201	9.83118	1.45201	9.83118	-2.75932	2.01767e-38	2.71117e-36	DOWN
ENSMUSG00000041660	Bbox1	butyrobetaine_gamma_2_oxoglutarate_dioxygenase_1_gamma_butyrobetaine_hydroxylase_	GO:0005623|GO:0009987|GO:0005576|GO:0005488|GO:0003824|GO:0008152|GO:0043227|GO:0071704|GO:0043229|GO:0006807|GO:0009058|GO:0005622|GO:0043167|GO:0016491|GO:0005515|GO:1903561|GO:0044237|GO:0070062|GO:0051213|GO:0016705|GO:0005737|GO:0044249|GO:0043169|GO:0055114|GO:0031982|GO:0006082|GO:0043231|GO:0046872|GO:0009437|GO:0005739|GO:0016706|GO:0019752|GO:0045329|GO:0046914|GO:0008336|GO:0005506|GO:…	cell|cellular process|extracellular region|binding|catalytic activity|metabolic process|membrane-bounded organelle|organic substance metabolic process|intracellular organelle|nitrogen compound metabolic process|biosynthetic process|intracellular|ion binding|oxidoreductase activity|protein binding|extracellular vesicle|cellular metabolic process|extracellular exosome|dioxygenase activity|oxidoredu…	K00471	gamma-butyrobetaine dioxygenase[1.14.11.1]	mmu00310	Lysine degradation - Mus musculus (mouse)	2:110262697-110314560	44	294	0.619026	4.24325	0.619026	4.24325	-2.7771	3.82076e-38	5.09956e-36	DOWN
ENSMUSG00000103779	Gm36931	predicted_gene_36931	-	-	-	-	-	-	17:51766643-51771443	636	11	8.86954	0.15737	8.86954	0.15737	5.81663	4.43691e-38	5.88246e-36	UP
ENSMUSG00000032079	Apoa5	apolipoprotein_A_V	GO:0050896|GO:0005215|GO:0009987|GO:0005576|GO:0005488|GO:0032991|GO:0032502|GO:0008152|GO:0040007|GO:0032994|GO:0019222|GO:0071704|GO:0009893|GO:0050794|GO:0006807|GO:0009058|GO:0043167|GO:0097367|GO:0016043|GO:0030234|GO:0006950|GO:0072562|GO:0051716|GO:0005615|GO:0008289|GO:0048856|GO:0005515|GO:0048589|GO:0044237|GO:0097006|GO:0036094|GO:0009056|GO:0097159|GO:0006793|GO:0006810|GO:0033554|GO:…	response to stimulus|transporter activity|cellular process|extracellular region|binding|macromolecular complex|developmental process|metabolic process|growth|protein-lipid complex|regulation of metabolic process|organic substance metabolic process|positive regulation of metabolic process|regulation of cellular process|nitrogen compound metabolic process|biosynthetic process|ion binding|carbohydra…	K09025	apolipoprotein A-V[-]	mmu03320	PPAR signaling pathway - Mus musculus (mouse)	9:46268633-46271919	1107	3736	28.7837	99.6544	28.7837	99.6544	-1.79168	6.03262e-38	7.94508e-36	DOWN
ENSMUSG00000022871	Fetub	fetuin_beta	GO:0022414|GO:0009987|GO:0005576|GO:0000003|GO:0008152|GO:0043227|GO:0019222|GO:0071704|GO:0048523|GO:0050794|GO:0030234|GO:0009892|GO:0044702|GO:0005615|GO:1903561|GO:0044237|GO:0019953|GO:0070062|GO:0043086|GO:0050790|GO:0031324|GO:0019538|GO:0009566|GO:0035036|GO:0031982|GO:0008037|GO:0004857|GO:0031323|GO:0044092|GO:0032269|GO:0051346|GO:0051246|GO:0044267|GO:0051248|GO:0007339|GO:0007338|GO:…	reproductive process|cellular process|extracellular region|reproduction|metabolic process|membrane-bounded organelle|regulation of metabolic process|organic substance metabolic process|negative regulation of cellular process|regulation of cellular process|enzyme regulator activity|negative regulation of metabolic process|single organism reproductive process|extracellular space|extracellular vesic…	-	-	-	-	16:22918382-22939766	1010	3419	28.2352	98.0529	28.2352	98.0529	-1.79606	6.98828e-38	9.14315e-36	DOWN
ENSMUSG00000079012	Serpina3m	serine_or_cysteine_peptidase_inhibitor_clade_A_member_3M	GO:0050896|GO:0009987|GO:0005576|GO:0008152|GO:0043227|GO:0019222|GO:0071704|GO:0048523|GO:0050794|GO:0030234|GO:0009892|GO:0072562|GO:0005615|GO:1903561|GO:0044237|GO:0070062|GO:0043086|GO:0009725|GO:0050790|GO:0031324|GO:0019538|GO:0031982|GO:0010243|GO:0004857|GO:0031323|GO:0010033|GO:0044092|GO:0032269|GO:0051346|GO:0051246|GO:0044267|GO:0051248|GO:0034097|GO:0043434|GO:0030414|GO:0006508|GO:…	response to stimulus|cellular process|extracellular region|metabolic process|membrane-bounded organelle|regulation of metabolic process|organic substance metabolic process|negative regulation of cellular process|regulation of cellular process|enzyme regulator activity|negative regulation of metabolic process|blood microparticle|extracellular space|extracellular vesicle|cellular metabolic process|…	-	-	-	-	12:104338486-104394257	461	1648	13.7609	50.4655	13.7609	50.4655	-1.87472	8.58706e-38	1.11615e-35	DOWN
ENSMUSG00000025481	Urah	urate_5_hydroxyiso_hydrolase	GO:0005623|GO:0009987|GO:0003824|GO:0008152|GO:0043227|GO:0016787|GO:0071704|GO:0043229|GO:0006807|GO:0005622|GO:0044237|GO:0009056|GO:0046483|GO:0005737|GO:1901360|GO:0006725|GO:0006139|GO:0006082|GO:0043231|GO:0016810|GO:0046415|GO:0016812|GO:0019439|GO:0005739|GO:0019628|GO:0006144|GO:0033971|GO:0005777	cell|cellular process|catalytic activity|metabolic process|membrane-bounded organelle|hydrolase activity|organic substance metabolic process|intracellular organelle|nitrogen compound metabolic process|intracellular|cellular metabolic process|catabolic process|heterocycle metabolic process|cytoplasm|organic cyclic compound metabolic process|cellular aromatic compound metabolic process|nucleobase-c…	K07127	5-hydroxyisourate hydrolase[3.5.2.17]	mmu01100|mmu00230	Metabolic pathways - Mus musculus (mouse)|Purine metabolism - Mus musculus (mouse)	7:140835018-140837971	66	364	1.66251	9.40617	1.66251	9.40617	-2.50024	9.20568e-38	1.18879e-35	DOWN
ENSMUSG00000071633	Gm4952	predicted_gene_4952	GO:0005623|GO:0003824|GO:0008152|GO:0043227|GO:0043229|GO:0016740|GO:0005622|GO:0005737|GO:0016746|GO:0043231|GO:0016747|GO:0005739|GO:0016410|GO:0047961	cell|catalytic activity|metabolic process|membrane-bounded organelle|intracellular organelle|transferase activity|intracellular|cytoplasm|transferase activity, transferring acyl groups|intracellular membrane-bounded organelle|transferase activity, transferring acyl groups other than amino-acyl groups|mitochondrion|N-acyltransferase activity|glycine N-acyltransferase activity	K15517	glycine N-phenylacetyltransferase[2.3.1.192]	mmu00360	Phenylalanine metabolism - Mus musculus (mouse)	19:12599974-12628251	9	153	0.242189	4.22384	0.242189	4.22384	-4.12435	1.24513e-37	1.59754e-35	DOWN
ENSMUSG00000042102	Dmgdh	dimethylglycine_dehydrogenase_precursor	GO:0005623|GO:0009987|GO:0005488|GO:0003824|GO:0008152|GO:0043227|GO:0071704|GO:0043229|GO:0006807|GO:0005622|GO:0016491|GO:0044237|GO:0009056|GO:0097159|GO:0005737|GO:0055114|GO:0003676|GO:0006082|GO:0006520|GO:0043231|GO:0003723|GO:0005739|GO:0009069|GO:0019752|GO:0047865|GO:0006579|GO:0044822|GO:0006544	cell|cellular process|binding|catalytic activity|metabolic process|membrane-bounded organelle|organic substance metabolic process|intracellular organelle|nitrogen compound metabolic process|intracellular|oxidoreductase activity|cellular metabolic process|catabolic process|organic cyclic compound binding|cytoplasm|oxidation-reduction process|nucleic acid binding|organic acid metabolic process|cell…	K00315	dimethylglycine dehydrogenase[1.5.8.4]	mmu01100|mmu00260	Metabolic pathways - Mus musculus (mouse)|Glycine, serine and threonine metabolism - Mus musculus (mouse)	13:93674433-93752831	79	407	1.49627	7.90809	1.49627	7.90809	-2.40196	1.419e-37	1.80895e-35	DOWN
ENSMUSG00000000049	Apoh	apolipoprotein_H	GO:0050896|GO:0005623|GO:0009987|GO:0005576|GO:0005488|GO:0031012|GO:0032991|GO:0016020|GO:0032502|GO:0008152|GO:0040011|GO:0048646|GO:0043227|GO:0032994|GO:0019222|GO:0005886|GO:0009653|GO:0071704|GO:0048523|GO:0048870|GO:0009893|GO:0009605|GO:0050794|GO:0005622|GO:0043167|GO:0009986|GO:0097367|GO:0071944|GO:0030234|GO:0009892|GO:0006950|GO:0040013|GO:0005615|GO:0008289|GO:0048856|GO:0005515|GO:…	response to stimulus|cell|cellular process|extracellular region|binding|extracellular matrix|macromolecular complex|membrane|developmental process|metabolic process|locomotion|anatomical structure formation involved in morphogenesis|membrane-bounded organelle|protein-lipid complex|regulation of metabolic process|plasma membrane|anatomical structure morphogenesis|organic substance metabolic proces…	-	-	-	-	11:108343354-108414396	1711	5533	51.9538	172.353	51.9538	172.353	-1.73007	1.71626e-37	2.16038e-35	DOWN
ENSMUSG00000028240	Cyp7a1	cytochrome_P450_family_7_subfamily_a_polypeptide_1	GO:0050896|GO:0005623|GO:0009987|GO:0005488|GO:0003824|GO:0016020|GO:0008152|GO:0043227|GO:0005789|GO:0031090|GO:0019222|GO:0071704|GO:0043229|GO:0009893|GO:0050794|GO:0009058|GO:0005622|GO:0043167|GO:0012505|GO:0016491|GO:0051716|GO:0044237|GO:0042175|GO:0009056|GO:0097159|GO:0019725|GO:0016705|GO:0005783|GO:0005737|GO:0098588|GO:1901360|GO:0044249|GO:0042592|GO:0045834|GO:0043169|GO:0055114|GO:…	response to stimulus|cell|cellular process|binding|catalytic activity|membrane|metabolic process|membrane-bounded organelle|endoplasmic reticulum membrane|organelle membrane|regulation of metabolic process|organic substance metabolic process|intracellular organelle|positive regulation of metabolic process|regulation of cellular process|biosynthetic process|intracellular|ion binding|endomembrane s…	K00489	cholesterol 7alpha-monooxygenase[1.14.13.17]	mmu01100|mmu00140|mmu03320|mmu04976	Metabolic pathways - Mus musculus (mouse)|Steroid hormone biosynthesis - Mus musculus (mouse)|PPAR signaling pathway - Mus musculus (mouse)|Bile secretion - Mus musculus (mouse)	4:6265612-6275633	7	143	0.106525	2.23229	0.106525	2.23229	-4.38926	1.7164e-37	2.16038e-35	DOWN
ENSMUSG00000003053	Cyp2c29	cytochrome_P450_family_2_subfamily_c_polypeptide_29	GO:0050896|GO:0005623|GO:0009987|GO:0005488|GO:0003824|GO:0016020|GO:0008152|GO:0043227|GO:0005789|GO:0031090|GO:0071704|GO:0043229|GO:0005622|GO:0043167|GO:0012505|GO:0016491|GO:0051716|GO:0044237|GO:0019825|GO:0042175|GO:0009056|GO:0097159|GO:0009410|GO:0016705|GO:0005783|GO:0005737|GO:0098588|GO:0017144|GO:0043169|GO:0055114|GO:0006805|GO:0004497|GO:0006082|GO:0046906|GO:0043231|GO:0006629|GO:…	response to stimulus|cell|cellular process|binding|catalytic activity|membrane|metabolic process|membrane-bounded organelle|endoplasmic reticulum membrane|organelle membrane|organic substance metabolic process|intracellular organelle|intracellular|ion binding|endomembrane system|oxidoreductase activity|cellular response to stimulus|cellular metabolic process|oxygen binding|nuclear outer membrane-…	K07413	cytochrome P450, family 2, subfamily C[1.14.14.1]	mmu01100|mmu04726|mmu04750|mmu05204|mmu00590|mmu00830|mmu00140|mmu00591	Metabolic pathways - Mus musculus (mouse)|Serotonergic synapse - Mus musculus (mouse)|Inflammatory mediator regulation of TRP channels - Mus musculus (mouse)|Chemical carcinogenesis - Mus musculus (mouse)|Arachidonic acid metabolism - Mus musculus (mouse)|Retinol metabolism - Mus musculus (mouse)|Steroid hormone biosynthesis - Mus musculus (mouse)|Linoleic acid metabolism - Mus musculus (mouse)	19:39269405-39330713	695	2359	11.0845	38.5969	11.0845	38.5969	-1.79994	3.01741e-37	3.77404e-35	DOWN
ENSMUSG00000027187	Cat	catalase	GO:0016209|GO:0050896|GO:0030054|GO:0005623|GO:0009987|GO:0005576|GO:0023052|GO:0005488|GO:0003824|GO:0016020|GO:0032502|GO:0008152|GO:0004601|GO:0014823|GO:0043227|GO:0031090|GO:0016787|GO:0019222|GO:0005886|GO:0023051|GO:0071704|GO:0048523|GO:0043229|GO:0009893|GO:0009605|GO:0050794|GO:0006807|GO:0009058|GO:0005622|GO:0043167|GO:0014854|GO:0071944|GO:0012505|GO:0016043|GO:0009892|GO:0006950|GO:…	antioxidant activity|response to stimulus|cell junction|cell|cellular process|extracellular region|signaling|binding|catalytic activity|membrane|developmental process|metabolic process|peroxidase activity|response to activity|membrane-bounded organelle|organelle membrane|hydrolase activity|regulation of metabolic process|plasma membrane|regulation of signaling|organic substance metabolic process|…	K03781	catalase[1.11.1.6]	mmu04068|mmu01200|mmu04211|mmu04146|mmu04213|mmu05014|mmu00380|mmu00630	FoxO signaling pathway - Mus musculus (mouse)|Carbon metabolism - Mus musculus (mouse)|Longevity regulating pathway - mammal - Mus musculus (mouse)|Peroxisome - Mus musculus (mouse)|Longevity regulating pathway - multiple species - Mus musculus (mouse)|Amyotrophic lateral sclerosis (ALS) - Mus musculus (mouse)|Tryptophan metabolism - Mus musculus (mouse)|Glyoxylate and dicarboxylate metabolism - …	2:103453849-103485160	2395	7622	51.1335	166.94	51.1335	166.94	-1.70699	3.89161e-37	4.83703e-35	DOWN
ENSMUSG00000030087	Klf15	Kruppel_like_factor_15	GO:0050896|GO:0001071|GO:0005623|GO:0009987|GO:0005488|GO:0032502|GO:0008152|GO:0003700|GO:0043227|GO:0019222|GO:0071704|GO:0048523|GO:0043229|GO:0009893|GO:0050794|GO:0006807|GO:0009058|GO:0005622|GO:0043167|GO:0009892|GO:0006950|GO:0051716|GO:0048856|GO:0005515|GO:0044237|GO:0097159|GO:0006810|GO:0046483|GO:0009888|GO:1901360|GO:0031324|GO:0072006|GO:0001822|GO:0044249|GO:0019538|GO:0043169|GO:…	response to stimulus|nucleic acid binding transcription factor activity|cell|cellular process|binding|developmental process|metabolic process|transcription factor activity, sequence-specific DNA binding|membrane-bounded organelle|regulation of metabolic process|organic substance metabolic process|negative regulation of cellular process|intracellular organelle|positive regulation of metabolic proc…	-	-	-	-	6:90462576-90475238	122	538	1.2431	5.62364	1.2431	5.62364	-2.17757	3.93732e-37	4.86344e-35	DOWN
ENSMUSG00000037942	Crp	C_reactive_protein_pentraxin_related	GO:0050896|GO:0009987|GO:0005576|GO:0005488|GO:0032502|GO:0008152|GO:0043227|GO:0019222|GO:0071704|GO:0048523|GO:0009893|GO:0050794|GO:0043167|GO:0051641|GO:0010888|GO:0006950|GO:0005615|GO:0005515|GO:1903561|GO:0044237|GO:0050793|GO:0070062|GO:0045595|GO:0006810|GO:0072593|GO:0006952|GO:0003013|GO:0019915|GO:0060341|GO:0043169|GO:0001846|GO:0001816|GO:0032880|GO:0032940|GO:0005102|GO:0048869|GO:…	response to stimulus|cellular process|extracellular region|binding|developmental process|metabolic process|membrane-bounded organelle|regulation of metabolic process|organic substance metabolic process|negative regulation of cellular process|positive regulation of metabolic process|regulation of cellular process|ion binding|cellular localization|negative regulation of lipid storage|response to st…	-	-	-	-	1:172698055-172833031	320	1169	5.9697	22.3722	5.9697	22.3722	-1.90597	4.36304e-37	5.35603e-35	DOWN
ENSMUSG00000037542	Aldh8a1	aldehyde_dehydrogenase_8_family_member_A1	GO:0005623|GO:0009987|GO:0005576|GO:0003824|GO:0008152|GO:0043227|GO:0042445|GO:0071704|GO:0009058|GO:0005622|GO:0016491|GO:1903561|GO:0044237|GO:0070062|GO:0006081|GO:0005737|GO:0044249|GO:0055114|GO:0010817|GO:0031982|GO:0006082|GO:0006629|GO:0016903|GO:0044255|GO:0042574|GO:0006720|GO:0016620|GO:0042573|GO:0008299|GO:0008610|GO:0019752|GO:0001758|GO:0004029|GO:0002138|GO:0016101|GO:0032787|GO:…	cell|cellular process|extracellular region|catalytic activity|metabolic process|membrane-bounded organelle|hormone metabolic process|organic substance metabolic process|biosynthetic process|intracellular|oxidoreductase activity|extracellular vesicle|cellular metabolic process|extracellular exosome|cellular aldehyde metabolic process|cytoplasm|cellular biosynthetic process|oxidation-reduction proc…	-	-	-	-	10:21377291-21396585	92	437	1.19514	5.82376	1.19514	5.82376	-2.28477	7.26431e-37	8.86291e-35	DOWN
ENSMUSG00000021033	Gstz1	glutathione_transferase_zeta_1_maleylacetoacetate_isomerase_	GO:0016209|GO:0005623|GO:0009987|GO:0005488|GO:0003824|GO:0008152|GO:0016853|GO:0004601|GO:0043227|GO:0071704|GO:0043229|GO:0016740|GO:0006807|GO:0005622|GO:0016491|GO:0005515|GO:0044237|GO:0009056|GO:0016765|GO:0005737|GO:1901360|GO:0004602|GO:0016684|GO:0055114|GO:0042802|GO:0006725|GO:0006790|GO:0006082|GO:0006520|GO:0043231|GO:0046983|GO:0009063|GO:0016034|GO:0042803|GO:0006518|GO:0009072|GO:…	antioxidant activity|cell|cellular process|binding|catalytic activity|metabolic process|isomerase activity|peroxidase activity|membrane-bounded organelle|organic substance metabolic process|intracellular organelle|transferase activity|nitrogen compound metabolic process|intracellular|oxidoreductase activity|protein binding|cellular metabolic process|catabolic process|transferase activity, transfe…	K01800	maleylacetoacetate isomerase[5.2.1.2]	mmu01100|mmu00350	Metabolic pathways - Mus musculus (mouse)|Tyrosine metabolism - Mus musculus (mouse)	12:87147707-87164721	293	1072	11.7823	44.2229	11.7823	44.2229	-1.90818	7.80247e-37	9.46145e-35	DOWN
ENSMUSG00000002588	Pon1	paraoxonase_1	GO:0050896|GO:0005623|GO:0009987|GO:0005576|GO:0005488|GO:0003824|GO:0032991|GO:0008152|GO:0043227|GO:0032994|GO:0016787|GO:0071704|GO:0043229|GO:0051050|GO:0009605|GO:0006807|GO:0005622|GO:0043167|GO:0072562|GO:0005615|GO:0008289|GO:0005515|GO:1903561|GO:0044237|GO:0009056|GO:0070062|GO:0016788|GO:0051098|GO:0006793|GO:0006810|GO:0009991|GO:1901360|GO:0010035|GO:0003013|GO:0032411|GO:0009636|GO:…	response to stimulus|cell|cellular process|extracellular region|binding|catalytic activity|macromolecular complex|metabolic process|membrane-bounded organelle|protein-lipid complex|hydrolase activity|organic substance metabolic process|intracellular organelle|positive regulation of transport|response to external stimulus|nitrogen compound metabolic process|intracellular|ion binding|blood micropar…	K01045	arylesterase / paraoxonase[3.1.8.1]	mmu01100	Metabolic pathways - Mus musculus (mouse)	6:5168090-5193946	543	1847	11.1692	38.9747	11.1692	38.9747	-1.80301	1.02176e-36	1.2315e-34	DOWN
ENSMUSG00000020258	Glyctk	glycerate_kinase	GO:0005623|GO:0009987|GO:0005488|GO:0003824|GO:0008152|GO:0043227|GO:0071704|GO:0043229|GO:0016740|GO:0005622|GO:0005515|GO:0044237|GO:0006793|GO:0005737|GO:0019538|GO:0043231|GO:0016772|GO:0043412|GO:0044267|GO:0006796|GO:0016773|GO:0016301|GO:0036211|GO:0005739|GO:0016310|GO:0006464|GO:0008887|GO:0006468	cell|cellular process|binding|catalytic activity|metabolic process|membrane-bounded organelle|organic substance metabolic process|intracellular organelle|transferase activity|intracellular|protein binding|cellular metabolic process|phosphorus metabolic process|cytoplasm|protein metabolic process|intracellular membrane-bounded organelle|transferase activity, transferring phosphorus-containing grou…	K15788	glycerate kinase[2.7.1.31]	mmu01100|mmu00561|mmu00260|mmu00630	Metabolic pathways - Mus musculus (mouse)|Glycerolipid metabolism - Mus musculus (mouse)|Glycine, serine and threonine metabolism - Mus musculus (mouse)|Glyoxylate and dicarboxylate metabolism - Mus musculus (mouse)	9:106152857-106158138	155	633	1.22698	5.14047	1.22698	5.14047	-2.06679	1.20522e-36	1.44387e-34	DOWN
ENSMUSG00000026840	Lamc3	laminin_gamma_3	GO:0009987|GO:0005576|GO:0005488|GO:0031012|GO:0032502|GO:0007155|GO:0009653|GO:0005578|GO:0016043|GO:0005604|GO:0048856|GO:0005515|GO:0007423|GO:0060041|GO:0048869|GO:0050877|GO:0048468|GO:0007275|GO:0048513|GO:0007399|GO:0000904|GO:0021782|GO:0000902|GO:0030154|GO:0007417|GO:0001654|GO:0007600|GO:0043010|GO:0010001|GO:0048708|GO:0022008|GO:0050953|GO:0014002|GO:0042063|GO:0007601	cellular process|extracellular region|binding|extracellular matrix|developmental process|cell adhesion|anatomical structure morphogenesis|proteinaceous extracellular matrix|cellular component organization|basement membrane|anatomical structure development|protein binding|sensory organ development|retina development in camera-type eye|cellular developmental process|neurological system process|cell…	K06247	laminin, gamma 3[-]	mmu05200|mmu04151|mmu04510|mmu05145|mmu05146|mmu05222|mmu04512	Pathways in cancer - Mus musculus (mouse)|PI3K-Akt signaling pathway - Mus musculus (mouse)|Focal adhesion - Mus musculus (mouse)|Toxoplasmosis - Mus musculus (mouse)|Amoebiasis - Mus musculus (mouse)|Small cell lung cancer - Mus musculus (mouse)|ECM-receptor interaction - Mus musculus (mouse)	2:31887291-31946539	96	446	0.944814	4.50299	0.944814	4.50299	-2.25278	1.80186e-36	2.14573e-34	DOWN
ENSMUSG00000039349	C130074G19Rik	RIKEN_cDNA_C130074G19_gene	GO:0016020|GO:0031224|GO:0016021	membrane|intrinsic component of membrane|integral component of membrane	-	-	-	-	1:184871926-184883218	158	636	3.48558	14.3935	3.48558	14.3935	-2.04594	2.55267e-36	3.02172e-34	DOWN
ENSMUSG00000042248	Cyp2c37	cytochrome_P450_family_2._subfamily_c_polypeptide_37	GO:0050896|GO:0005623|GO:0009987|GO:0005488|GO:0003824|GO:0016020|GO:0008152|GO:0043227|GO:0005789|GO:0031090|GO:0071704|GO:0043229|GO:0005622|GO:0043167|GO:0012505|GO:0016491|GO:0051716|GO:0044237|GO:0019825|GO:0042175|GO:0009056|GO:0097159|GO:0009410|GO:0016705|GO:0005783|GO:0005737|GO:0098588|GO:0017144|GO:0043169|GO:0055114|GO:0006805|GO:0004497|GO:0006082|GO:0046906|GO:0043231|GO:0006629|GO:…	response to stimulus|cell|cellular process|binding|catalytic activity|membrane|metabolic process|membrane-bounded organelle|endoplasmic reticulum membrane|organelle membrane|organic substance metabolic process|intracellular organelle|intracellular|ion binding|endomembrane system|oxidoreductase activity|cellular response to stimulus|cellular metabolic process|oxygen binding|nuclear outer membrane-…	K07413	cytochrome P450, family 2, subfamily C[1.14.14.1]	mmu01100|mmu04726|mmu04750|mmu05204|mmu00590|mmu00830|mmu00140|mmu00591	Metabolic pathways - Mus musculus (mouse)|Serotonergic synapse - Mus musculus (mouse)|Inflammatory mediator regulation of TRP channels - Mus musculus (mouse)|Chemical carcinogenesis - Mus musculus (mouse)|Arachidonic acid metabolism - Mus musculus (mouse)|Retinol metabolism - Mus musculus (mouse)|Steroid hormone biosynthesis - Mus musculus (mouse)|Linoleic acid metabolism - Mus musculus (mouse)	19:39992424-40012243	28	222	1.02778	8.35977	1.02778	8.35977	-3.02393	2.88369e-36	3.39337e-34	DOWN
ENSMUSG00000047631	Apof	apolipoprotein_F	-	-	-	-	-	-	10:128267997-128270151	607	2008	21.0575	71.4617	21.0575	71.4617	-1.76283	3.8851e-36	4.54488e-34	DOWN
ENSMUSG00000032271	Nnmt	nicotinamide_N_methyltransferase	GO:0050896|GO:0005623|GO:0003824|GO:0032502|GO:0008152|GO:0016740|GO:0005622|GO:0048856|GO:0032259|GO:0005737|GO:0010243|GO:0010033|GO:0007275|GO:0048513|GO:0042493|GO:0008168|GO:0031100|GO:0005829|GO:0008170|GO:0008757|GO:0008112	response to stimulus|cell|catalytic activity|developmental process|metabolic process|transferase activity|intracellular|anatomical structure development|methylation|cytoplasm|response to organonitrogen compound|response to organic substance|multicellular organism development|animal organ development|response to drug|methyltransferase activity|organ regeneration|cytosol|N-methyltransferase activit…	K00541	nicotinamide N-methyltransferase[2.1.1.1]	mmu01100|mmu00760	Metabolic pathways - Mus musculus (mouse)|Nicotinate and nicotinamide metabolism - Mus musculus (mouse)	9:48591877-48605153	33	236	0.727506	5.33746	0.727506	5.33746	-2.87512	6.42715e-36	7.47466e-34	DOWN
ENSMUSG00000024863	Mbl2	mannose_binding_lectin_protein_C_2	GO:0050896|GO:0009987|GO:0005576|GO:0005488|GO:0002376|GO:0032991|GO:0008152|GO:0040007|GO:0051707|GO:0009607|GO:0006955|GO:0071704|GO:0002684|GO:0048523|GO:0051050|GO:0009605|GO:0050794|GO:0043167|GO:0016043|GO:0030246|GO:0006950|GO:0005615|GO:0043234|GO:0002253|GO:0045926|GO:0005515|GO:0036094|GO:0040008|GO:0002682|GO:0006959|GO:0006810|GO:0050776|GO:0006952|GO:0044146|GO:0051702|GO:0019538|GO:…	response to stimulus|cellular process|extracellular region|binding|immune system process|macromolecular complex|metabolic process|growth|response to other organism|response to biotic stimulus|immune response|organic substance metabolic process|positive regulation of immune system process|negative regulation of cellular process|positive regulation of transport|response to external stimulus|regulat…	K03991	mannose-binding lectin[-]	mmu04145|mmu04610|mmu05150	Phagosome - Mus musculus (mouse)|Complement and coagulation cascades - Mus musculus (mouse)|Staphylococcus aureus infection - Mus musculus (mouse)	19:30232928-30239685	187	717	11.3718	44.73	11.3718	44.73	-1.97578	7.91466e-36	9.15109e-34	DOWN
ENSMUSG00000018849	Wwc1	WW_C2_and_coiled_coil_domain_containing_1	GO:0050896|GO:0000988|GO:0005623|GO:0009987|GO:0005198|GO:0023052|GO:0005488|GO:0032991|GO:0016020|GO:0032502|GO:0008152|GO:0040007|GO:0040011|GO:0043227|GO:0019222|GO:0005886|GO:0023051|GO:0071704|GO:0048523|GO:0043229|GO:0048870|GO:0009893|GO:0050794|GO:0006807|GO:0009058|GO:0005622|GO:0031252|GO:0032947|GO:0060090|GO:0071944|GO:0042995|GO:0009892|GO:0051716|GO:0043234|GO:0045926|GO:0005515|GO:…	response to stimulus|transcription factor activity, protein binding|cell|cellular process|structural molecule activity|signaling|binding|macromolecular complex|membrane|developmental process|metabolic process|growth|locomotion|membrane-bounded organelle|regulation of metabolic process|plasma membrane|regulation of signaling|organic substance metabolic process|negative regulation of cellular proce…	K16685	protein KIBRA[-]	mmu04390	Hippo signaling pathway - Mus musculus (mouse)	11:35838400-35980527	72	360	0.888117	4.55543	0.888117	4.55543	-2.35876	8.1912e-36	9.41609e-34	DOWN
ENSMUSG00000029716	Tfr2	transferrin_receptor_2	GO:0050896|GO:0005623|GO:0009987|GO:0023052|GO:0005488|GO:0032991|GO:0016020|GO:0008152|GO:0031224|GO:0043227|GO:0019222|GO:0005886|GO:0023051|GO:0071704|GO:0051050|GO:0009893|GO:0050794|GO:0006807|GO:0009058|GO:0005622|GO:0009986|GO:0097367|GO:0051641|GO:0071944|GO:0016043|GO:0051716|GO:0004872|GO:0043234|GO:0005515|GO:0044237|GO:0019725|GO:0006810|GO:1990712|GO:0046483|GO:0005737|GO:1901360|GO:…	response to stimulus|cell|cellular process|signaling|binding|macromolecular complex|membrane|metabolic process|intrinsic component of membrane|membrane-bounded organelle|regulation of metabolic process|plasma membrane|regulation of signaling|organic substance metabolic process|positive regulation of transport|positive regulation of metabolic process|regulation of cellular process|nitrogen compoun…	-	-	-	-	5:137569840-137587481	520	1718	3.94248	13.3623	3.94248	13.3623	-1.76099	1.23962e-35	1.40871e-33	DOWN
ENSMUSG00000089960	Ugt1a1	UDP_glucuronosyltransferase_1_family_polypeptide_A1	GO:0050896|GO:0005623|GO:0009987|GO:0005488|GO:0003824|GO:0032991|GO:0016020|GO:0032502|GO:0008152|GO:0051707|GO:0009607|GO:0031224|GO:0043227|GO:0005789|GO:0031090|GO:0019222|GO:0005886|GO:0071704|GO:0048523|GO:0043229|GO:0016740|GO:0009605|GO:0050794|GO:0009058|GO:0005622|GO:0043167|GO:0071944|GO:0012505|GO:0030234|GO:0009892|GO:0006950|GO:0051716|GO:0008289|GO:0043234|GO:0048856|GO:0005515|GO:…	response to stimulus|cell|cellular process|binding|catalytic activity|macromolecular complex|membrane|developmental process|metabolic process|response to other organism|response to biotic stimulus|intrinsic component of membrane|membrane-bounded organelle|endoplasmic reticulum membrane|organelle membrane|regulation of metabolic process|plasma membrane|organic substance metabolic process|negative …	K00699	glucuronosyltransferase[2.4.1.17]	mmu01100|mmu05204|mmu00830|mmu00140|mmu00982|mmu00980|mmu00500|mmu00983|mmu00860|mmu00040|mmu00053	Metabolic pathways - Mus musculus (mouse)|Chemical carcinogenesis - Mus musculus (mouse)|Retinol metabolism - Mus musculus (mouse)|Steroid hormone biosynthesis - Mus musculus (mouse)|Drug metabolism - cytochrome P450 - Mus musculus (mouse)|Metabolism of xenobiotics by cytochrome P450 - Mus musculus (mouse)|Starch and sucrose metabolism - Mus musculus (mouse)|Drug metabolism - other enzymes - Mus …	1:88211959-88218997	447	1496	13.457	46.2023	13.457	46.2023	-1.77961	1.2382e-35	1.40871e-33	DOWN
ENSMUSG00000073902	Gm1966	predicted_gene_1966	-	-	-	-	-	-	7:106596743-106604035	5851	376	53.7155	3.54118	53.7155	3.54118	3.92304	2.4699e-35	2.79085e-33	UP
ENSMUSG00000016942	Tmprss6	transmembrane_serine_protease_6	GO:0050896|GO:0005623|GO:0009987|GO:0005576|GO:0023052|GO:0005488|GO:0003824|GO:0016020|GO:0008152|GO:0031224|GO:0016787|GO:0019222|GO:0005886|GO:0023051|GO:0071704|GO:0048523|GO:0009893|GO:0009605|GO:0050794|GO:0006807|GO:0009058|GO:0071944|GO:0009892|GO:0006950|GO:0051716|GO:0005615|GO:0005515|GO:0044237|GO:0023057|GO:0019725|GO:0046483|GO:0009611|GO:1901360|GO:0031324|GO:0009890|GO:0007154|GO:…	response to stimulus|cell|cellular process|extracellular region|signaling|binding|catalytic activity|membrane|metabolic process|intrinsic component of membrane|hydrolase activity|regulation of metabolic process|plasma membrane|regulation of signaling|organic substance metabolic process|negative regulation of cellular process|positive regulation of metabolic process|response to external stimulus|r…	-	-	-	-	15:78439668-78468634	434	1440	9.10623	30.9958	9.10623	30.9958	-1.76715	3.34175e-35	3.75465e-33	DOWN
ENSMUSG00000022877	Hrg	histidine_rich_glycoprotein	GO:0050896|GO:0009987|GO:0005576|GO:0023052|GO:0005488|GO:0002376|GO:0007610|GO:0032502|GO:0008152|GO:0040007|GO:0040011|GO:0051707|GO:0044089|GO:0009607|GO:0048646|GO:0043227|GO:0006955|GO:0007155|GO:0019222|GO:0023051|GO:0009653|GO:0050795|GO:0071704|GO:0002684|GO:0048523|GO:0048870|GO:0009605|GO:0048521|GO:0050794|GO:0043167|GO:0097367|GO:0016043|GO:0030234|GO:0006950|GO:0040013|GO:0072562|GO:…	response to stimulus|cellular process|extracellular region|signaling|binding|immune system process|behavior|developmental process|metabolic process|growth|locomotion|response to other organism|positive regulation of cellular component biogenesis|response to biotic stimulus|anatomical structure formation involved in morphogenesis|membrane-bounded organelle|immune response|cell adhesion|regulation …	-	-	-	-	16:22951072-22961656	1220	3745	47.1071	148.344	47.1071	148.344	-1.65493	5.14041e-35	5.7431e-33	DOWN
ENSMUSG00000096805	Ighv9-1	immunoglobulin_heavy_variable_9_1	GO:0005488|GO:0005515	binding|protein binding	-	-	-	-	12:114093928-114094358	505	8	52.4212	0.851885	52.4212	0.851885	5.94335	5.53323e-35	6.14745e-33	UP
ENSMUSG00000039323	Igfbp2	insulin_like_growth_factor_binding_protein_2	GO:0022414|GO:0050896|GO:0005623|GO:0009987|GO:0005576|GO:0023052|GO:0005488|GO:0000003|GO:0002376|GO:0016020|GO:0032502|GO:0040007|GO:0043227|GO:0007155|GO:0005886|GO:0023051|GO:0002684|GO:0045177|GO:0009605|GO:0050794|GO:0005622|GO:0071944|GO:0016043|GO:0051716|GO:0005615|GO:0016049|GO:0005515|GO:1903561|GO:0040008|GO:0002682|GO:0008283|GO:0070062|GO:0070661|GO:0009991|GO:0009725|GO:0005737|GO:…	reproductive process|response to stimulus|cell|cellular process|extracellular region|signaling|binding|reproduction|immune system process|membrane|developmental process|growth|membrane-bounded organelle|cell adhesion|plasma membrane|regulation of signaling|positive regulation of immune system process|apical part of cell|response to external stimulus|regulation of cellular process|intracellular|ce…	-	-	-	-	1:72824503-72852474	734	2301	18.2353	58.6441	18.2353	58.6441	-1.68525	7.38593e-35	8.16023e-33	DOWN
ENSMUSG00000026395	Ptprc	protein_tyrosine_phosphatase_receptor_type_C	GO:0050896|GO:0005623|GO:0009987|GO:0005576|GO:0023052|GO:0005488|GO:0003824|GO:0002376|GO:0016020|GO:0032502|GO:0008152|GO:0040011|GO:0051707|GO:0009607|GO:0031224|GO:0043227|GO:0006955|GO:0045058|GO:0016787|GO:0007155|GO:0019222|GO:0005886|GO:0023051|GO:0071704|GO:0002684|GO:0048523|GO:0001909|GO:0048870|GO:0009893|GO:0009605|GO:0050794|GO:0006807|GO:0009058|GO:0043167|GO:0009986|GO:0097367|GO:…	response to stimulus|cell|cellular process|extracellular region|signaling|binding|catalytic activity|immune system process|membrane|developmental process|metabolic process|locomotion|response to other organism|response to biotic stimulus|intrinsic component of membrane|membrane-bounded organelle|immune response|T cell selection|hydrolase activity|cell adhesion|regulation of metabolic process|plas…	K06478	receptor-type tyrosine-protein phosphatase C[3.1.3.48]	mmu04514|mmu04660|mmu04666|mmu05340	Cell adhesion molecules (CAMs) - Mus musculus (mouse)|T cell receptor signaling pathway - Mus musculus (mouse)|Fc gamma R-mediated phagocytosis - Mus musculus (mouse)|Primary immunodeficiency - Mus musculus (mouse)	1:138062861-138175708	13175	915	32.7316	2.332	32.7316	2.332	3.81104	7.79009e-35	8.5592e-33	UP
ENSMUSG00000048856	Slc25a47	solute_carrier_family_25_member_47	GO:0005623|GO:0009987|GO:0016020|GO:0031224|GO:0043227|GO:0031090|GO:0043229|GO:0005622|GO:0006810|GO:0005737|GO:0055085|GO:0019866|GO:0031966|GO:0043231|GO:0016021|GO:0005739|GO:0005740|GO:0005743	cell|cellular process|membrane|intrinsic component of membrane|membrane-bounded organelle|organelle membrane|intracellular organelle|intracellular|transport|cytoplasm|transmembrane transport|organelle inner membrane|mitochondrial membrane|intracellular membrane-bounded organelle|integral component of membrane|mitochondrion|mitochondrial envelope|mitochondrial inner membrane	-	-	-	-	12:108851129-108856814	386	1271	16.3675	55.2879	16.3675	55.2879	-1.75613	1.2866e-34	1.40586e-32	DOWN
ENSMUSG00000026272	Agxt	alanine_glyoxylate_aminotransferase	GO:0050896|GO:0005623|GO:0009987|GO:0023052|GO:0005488|GO:0003824|GO:0008152|GO:0043227|GO:0071704|GO:0043229|GO:0016740|GO:0050794|GO:0006807|GO:0009058|GO:0005622|GO:0043167|GO:0051716|GO:0048037|GO:0005515|GO:0044237|GO:0036094|GO:0009056|GO:0097159|GO:0043621|GO:0006810|GO:0006081|GO:0009725|GO:0005737|GO:0007154|GO:0044249|GO:0019538|GO:0042802|GO:0007165|GO:0005102|GO:0043177|GO:0006790|GO:…	response to stimulus|cell|cellular process|signaling|binding|catalytic activity|metabolic process|membrane-bounded organelle|organic substance metabolic process|intracellular organelle|transferase activity|regulation of cellular process|nitrogen compound metabolic process|biosynthetic process|intracellular|ion binding|cellular response to stimulus|cofactor binding|protein binding|cellular metabol…	K00830	alanine-glyoxylate transaminase / serine-glyoxylate transaminase / serine-pyruvate transaminase[2.6.1.51]	mmu01100|mmu01200|mmu04146|mmu00260|mmu00250|mmu00630	Metabolic pathways - Mus musculus (mouse)|Carbon metabolism - Mus musculus (mouse)|Peroxisome - Mus musculus (mouse)|Glycine, serine and threonine metabolism - Mus musculus (mouse)|Alanine, aspartate and glutamate metabolism - Mus musculus (mouse)|Glyoxylate and dicarboxylate metabolism - Mus musculus (mouse)	1:93135240-93145421	71	346	1.96516	9.82442	1.96516	9.82442	-2.32172	1.30778e-34	1.42119e-32	DOWN
ENSMUSG00000036110	Slc17a2	solute_carrier_family_17_sodium_phosphate_member_2	GO:0005215|GO:0005623|GO:0009987|GO:0016020|GO:0031224|GO:0005886|GO:0071944|GO:0022857|GO:0006810|GO:0022891|GO:0055085|GO:0005887|GO:0031226|GO:0016021|GO:0034220|GO:0015291|GO:0006811|GO:0015075|GO:0008324|GO:0098656|GO:0006820|GO:0098655|GO:0006812|GO:0015293|GO:0008509|GO:0022890|GO:0030001|GO:0015672|GO:0005436|GO:0015698|GO:0046873|GO:0006817|GO:0015114|GO:0006814|GO:0035435|GO:0015077|GO:…	transporter activity|cell|cellular process|membrane|intrinsic component of membrane|plasma membrane|cell periphery|transmembrane transporter activity|transport|substrate-specific transmembrane transporter activity|transmembrane transport|integral component of plasma membrane|intrinsic component of plasma membrane|integral component of membrane|ion transmembrane transport|secondary active transmem…	-	-	-	-	13:23806993-23825180	25	198	0.156273	1.2697	0.156273	1.2697	-3.02235	1.524e-34	1.64716e-32	DOWN
ENSMUSG00000049091	Sephs2	selenophosphate_synthetase_2	GO:0009987|GO:0005488|GO:0003824|GO:0008152|GO:0071704|GO:0016740|GO:0006807|GO:0009058|GO:0043167|GO:0097367|GO:0044237|GO:0036094|GO:0097159|GO:0006793|GO:0044249|GO:0001882|GO:0001887|GO:0000166|GO:0006082|GO:0006520|GO:0043168|GO:0016772|GO:0017076|GO:0001883|GO:0006796|GO:0016301|GO:0008652|GO:0032549|GO:0016310|GO:0009069|GO:0019752|GO:0005524|GO:0016260|GO:0004756|GO:0009070	cellular process|binding|catalytic activity|metabolic process|organic substance metabolic process|transferase activity|nitrogen compound metabolic process|biosynthetic process|ion binding|carbohydrate derivative binding|cellular metabolic process|small molecule binding|organic cyclic compound binding|phosphorus metabolic process|cellular biosynthetic process|nucleoside binding|selenium compound m…	K01008	selenide, water dikinase[2.7.9.3]	mmu01100|mmu00450	Metabolic pathways - Mus musculus (mouse)|Selenocompound metabolism - Mus musculus (mouse)	7:127271879-127274055	970	2960	29.8325	93.3899	29.8325	93.3899	-1.64638	1.69125e-34	1.81805e-32	DOWN
ENSMUSG00000019817	Plagl1	pleiomorphic_adenoma_gene_like_1	GO:0001071|GO:0005623|GO:0009987|GO:0005488|GO:0032502|GO:0008152|GO:0003700|GO:0043227|GO:0019222|GO:0071704|GO:0043229|GO:0009893|GO:0050794|GO:0006807|GO:0009058|GO:0005622|GO:0043167|GO:0012505|GO:0048856|GO:0005515|GO:0044237|GO:0097159|GO:0046483|GO:0009888|GO:0005737|GO:0000981|GO:1901360|GO:0005794|GO:0044249|GO:0043169|GO:0048869|GO:0003676|GO:0006725|GO:0031325|GO:0006139|GO:0061061|GO:…	nucleic acid binding transcription factor activity|cell|cellular process|binding|developmental process|metabolic process|transcription factor activity, sequence-specific DNA binding|membrane-bounded organelle|regulation of metabolic process|organic substance metabolic process|intracellular organelle|positive regulation of metabolic process|regulation of cellular process|nitrogen compound metaboli…	-	-	-	-	10:13060504-13131694	24	192	0.0994474	0.816168	0.0994474	0.816168	-3.03686	1.89707e-34	2.02834e-32	DOWN
ENSMUSG00000028088	Fmo5	flavin_containing_monooxygenase_5	GO:0005623|GO:0009987|GO:0005488|GO:0003824|GO:0016020|GO:0008152|GO:0031224|GO:0043227|GO:0005789|GO:0031090|GO:0043229|GO:0005622|GO:0043167|GO:0012505|GO:0016491|GO:0048037|GO:0044237|GO:0036094|GO:0042175|GO:0097159|GO:0016705|GO:0005783|GO:0005737|GO:0098588|GO:0017144|GO:0055114|GO:0050662|GO:0000166|GO:0004497|GO:0043168|GO:0043231|GO:0016021|GO:0050660|GO:0050661|GO:0016709|GO:0004499	cell|cellular process|binding|catalytic activity|membrane|metabolic process|intrinsic component of membrane|membrane-bounded organelle|endoplasmic reticulum membrane|organelle membrane|intracellular organelle|intracellular|ion binding|endomembrane system|oxidoreductase activity|cofactor binding|cellular metabolic process|small molecule binding|nuclear outer membrane-endoplasmic reticulum membrane…	K00485	dimethylaniline monooxygenase (N-oxide forming)[1.14.13.8]	mmu00982	Drug metabolism - cytochrome P450 - Mus musculus (mouse)	3:97628804-97655282	445	1432	3.53728	11.6773	3.53728	11.6773	-1.723	2.30836e-34	2.45489e-32	DOWN
ENSMUSG00000104291	A130071D04Rik	RIKEN_cDNA_A130071D04_gene	-	-	-	-	-	-	1:138161820-138167683	820	29	9.36258	0.33968	9.36258	0.33968	4.78466	4.28138e-34	4.52892e-32	UP
ENSMUSG00000023829	Slc22a1	solute_carrier_family_22_organic_cation_transporter_member_1	GO:0050896|GO:0005215|GO:0005623|GO:0009987|GO:0005488|GO:0016020|GO:0031224|GO:0005886|GO:0005326|GO:0071944|GO:0016043|GO:0005515|GO:0022857|GO:0006810|GO:0022891|GO:0055085|GO:0005887|GO:0042802|GO:0016323|GO:0010817|GO:0031226|GO:0005277|GO:0046983|GO:0022607|GO:0016021|GO:0042493|GO:0034220|GO:0015893|GO:0015291|GO:0005333|GO:0042803|GO:0006811|GO:0006836|GO:0006461|GO:0015844|GO:0015697|GO:…	response to stimulus|transporter activity|cell|cellular process|binding|membrane|intrinsic component of membrane|plasma membrane|neurotransmitter transporter activity|cell periphery|cellular component organization|protein binding|transmembrane transporter activity|transport|substrate-specific transmembrane transporter activity|transmembrane transport|integral component of plasma membrane|identica…	K08198	MFS transporter, OCT family, solute carrier family 22 (organic cation transporter), member 1[-]	mmu05231|mmu04976	Choline metabolism in cancer - Mus musculus (mouse)|Bile secretion - Mus musculus (mouse)	17:12648874-12675838	166	617	5.57389	21.2533	5.57389	21.2533	-1.93093	4.57266e-34	4.81145e-32	DOWN
ENSMUSG00000046329	Slc25a23	solute_carrier_family_25_mitochondrial_carrier;_phosphate_carrier_member_23	GO:0050896|GO:0005623|GO:0009987|GO:0005488|GO:0016020|GO:0008152|GO:0031224|GO:0043227|GO:0031090|GO:0019222|GO:0071704|GO:0043229|GO:0050794|GO:0006807|GO:0005622|GO:0043167|GO:0051716|GO:0032844|GO:0005515|GO:0044237|GO:0019725|GO:0006793|GO:0006810|GO:0006091|GO:0046483|GO:0005737|GO:1901360|GO:0010035|GO:0042592|GO:0055085|GO:0019866|GO:2000021|GO:0043169|GO:0055114|GO:0031966|GO:0006725|GO:…	response to stimulus|cell|cellular process|binding|membrane|metabolic process|intrinsic component of membrane|membrane-bounded organelle|organelle membrane|regulation of metabolic process|organic substance metabolic process|intracellular organelle|regulation of cellular process|nitrogen compound metabolic process|intracellular|ion binding|cellular response to stimulus|regulation of homeostatic pr…	-	-	-	-	17:57043711-57059863	250	854	2.26777	7.94711	2.26777	7.94711	-1.80916	5.78552e-34	6.05561e-32	DOWN
ENSMUSG00000026837	Col5a1	collagen_type_V_alpha_1	GO:0050896|GO:0009987|GO:0005576|GO:0005198|GO:0005488|GO:0031012|GO:0032991|GO:0032502|GO:0008152|GO:0040011|GO:0048646|GO:0043227|GO:0007155|GO:0009653|GO:0005578|GO:0071704|GO:0048523|GO:0048870|GO:0050794|GO:0005201|GO:0009058|GO:0043167|GO:0097367|GO:0016043|GO:0005583|GO:0006950|GO:0005604|GO:0043234|GO:0048856|GO:0005515|GO:1903561|GO:0050793|GO:0070062|GO:0045595|GO:0048598|GO:0009611|GO:…	response to stimulus|cellular process|extracellular region|structural molecule activity|binding|extracellular matrix|macromolecular complex|developmental process|metabolic process|locomotion|anatomical structure formation involved in morphogenesis|membrane-bounded organelle|cell adhesion|anatomical structure morphogenesis|proteinaceous extracellular matrix|organic substance metabolic process|nega…	K19721	collagen, type V/XI/XXIV/XXVII, alpha[-]	mmu04974	Protein digestion and absorption - Mus musculus (mouse)	2:27886425-28039514	53	282	0.40403	2.20533	0.40403	2.20533	-2.44846	7.36729e-34	7.67086e-32	DOWN
ENSMUSG00000025194	Abcc2	ATP_binding_cassette_sub_family_C_CFTR_MRP_member_2	GO:0050896|GO:0005215|GO:0005623|GO:0009987|GO:0005488|GO:0003824|GO:0016020|GO:0008152|GO:0031224|GO:0016787|GO:0005886|GO:0045177|GO:0043167|GO:0009986|GO:0097367|GO:0071944|GO:0006950|GO:0005515|GO:0036094|GO:0022857|GO:0097159|GO:0019725|GO:0006979|GO:0006810|GO:0009725|GO:0009266|GO:0022891|GO:0042592|GO:0055085|GO:0001882|GO:0016817|GO:0046685|GO:0005887|GO:0009408|GO:0016324|GO:0000166|GO:…	response to stimulus|transporter activity|cell|cellular process|binding|catalytic activity|membrane|metabolic process|intrinsic component of membrane|hydrolase activity|plasma membrane|apical part of cell|ion binding|cell surface|carbohydrate derivative binding|cell periphery|response to stress|protein binding|small molecule binding|transmembrane transporter activity|organic cyclic compound bindi…	K05666	ATP-binding cassette, subfamily C (CFTR/MRP), member 2[-]	mmu04976|mmu02010	Bile secretion - Mus musculus (mouse)|ABC transporters - Mus musculus (mouse)	19:43782192-43840740	360	1167	2.14043	7.11805	2.14043	7.11805	-1.73358	8.24034e-34	8.53519e-32	DOWN
ENSMUSG00000026211	Obsl1	obscurin_like_1	GO:0005623|GO:0009987|GO:0005488|GO:0032991|GO:0032502|GO:0043227|GO:0009653|GO:0043229|GO:0050794|GO:0005622|GO:0051641|GO:0012505|GO:0016043|GO:0043234|GO:0048856|GO:0005515|GO:0050793|GO:0045595|GO:1990393|GO:0005737|GO:0045597|GO:0005794|GO:0016358|GO:0051302|GO:0010256|GO:0051130|GO:0051301|GO:0048869|GO:0008104|GO:0051726|GO:0048468|GO:0007049|GO:0043231|GO:0006996|GO:0007275|GO:0030030|GO:…	cell|cellular process|binding|macromolecular complex|developmental process|membrane-bounded organelle|anatomical structure morphogenesis|intracellular organelle|regulation of cellular process|intracellular|cellular localization|endomembrane system|cellular component organization|protein complex|anatomical structure development|protein binding|regulation of developmental process|regulation of cell…	-	-	-	-	1:75479310-75506452	43	248	0.192974	1.14177	0.192974	1.14177	-2.5648	9.03892e-34	9.31383e-32	DOWN
ENSMUSG00000031700	Gpt2	glutamic_pyruvate_transaminase_alanine_aminotransferase_2	GO:0005623|GO:0009987|GO:0005488|GO:0003824|GO:0008152|GO:0043227|GO:0071704|GO:0043229|GO:0016740|GO:0006807|GO:0009058|GO:0005622|GO:0043167|GO:0048037|GO:0044237|GO:0009056|GO:0097159|GO:0005737|GO:0030170|GO:0006082|GO:0006520|GO:0043168|GO:0043231|GO:0009063|GO:0005739|GO:0008483|GO:0019752|GO:0046395|GO:0043648|GO:0004021|GO:0042851|GO:0006103|GO:0042853	cell|cellular process|binding|catalytic activity|metabolic process|membrane-bounded organelle|organic substance metabolic process|intracellular organelle|transferase activity|nitrogen compound metabolic process|biosynthetic process|intracellular|ion binding|cofactor binding|cellular metabolic process|catabolic process|organic cyclic compound binding|cytoplasm|pyridoxal phosphate binding|organic a…	K00814	alanine transaminase[2.6.1.2]	mmu01100|mmu01200|mmu01230|mmu00250|mmu01210|mmu00220	Metabolic pathways - Mus musculus (mouse)|Carbon metabolism - Mus musculus (mouse)|Biosynthesis of amino acids - Mus musculus (mouse)|Alanine, aspartate and glutamate metabolism - Mus musculus (mouse)|2-Oxocarboxylic acid metabolism - Mus musculus (mouse)|Arginine biosynthesis - Mus musculus (mouse)	8:85492576-85527560	336	1090	3.36069	11.1843	3.36069	11.1843	-1.73464	1.12362e-33	1.15182e-31	DOWN
ENSMUSG00000024747	Aldh1a7	aldehyde_dehydrogenase_family_1_subfamily_A7	GO:0005623|GO:0003824|GO:0008152|GO:0071704|GO:0005622|GO:0016491|GO:0009056|GO:0005737|GO:0055114|GO:0016903|GO:0006066|GO:0016620|GO:0046164|GO:0004028|GO:0001758|GO:0004029|GO:0018479|GO:0006067|GO:0006068	cell|catalytic activity|metabolic process|organic substance metabolic process|intracellular|oxidoreductase activity|catabolic process|cytoplasm|oxidation-reduction process|oxidoreductase activity, acting on the aldehyde or oxo group of donors|alcohol metabolic process|oxidoreductase activity, acting on the aldehyde or oxo group of donors, NAD or NADP as acceptor|alcohol catabolic process|3-chloro…	K07249	retinal dehydrogenase[1.2.1.36]	mmu01100|mmu00830	Metabolic pathways - Mus musculus (mouse)|Retinol metabolism - Mus musculus (mouse)	19:20692953-20727562	75	344	2.43055	11.4366	2.43055	11.4366	-2.2343	1.17076e-33	1.19399e-31	DOWN
ENSMUSG00000074336	Apoc4	apolipoprotein_C_IV	GO:0005576|GO:0032991|GO:0010884|GO:0032994|GO:0005615|GO:0006810|GO:0042592|GO:0019915|GO:0010890|GO:0010876|GO:0034364|GO:0010883|GO:0034361|GO:0030730|GO:0006869|GO:0048878|GO:0055088|GO:0055090|GO:0070328	extracellular region|macromolecular complex|positive regulation of lipid storage|protein-lipid complex|extracellular space|transport|homeostatic process|lipid storage|positive regulation of sequestering of triglyceride|lipid localization|high-density lipoprotein particle|regulation of lipid storage|very-low-density lipoprotein particle|sequestering of triglyceride|lipid transport|chemical homeost…	-	-	-	-	7:19678094-19681416	408	1292	58.8732	191.254	58.8732	191.254	-1.69981	1.3977e-33	1.41817e-31	DOWN
ENSMUSG00000011305	Plin5	perilipin_5	GO:0050896|GO:0005623|GO:0009987|GO:0023052|GO:0005488|GO:0008152|GO:0010884|GO:0043227|GO:0019222|GO:0023051|GO:0071704|GO:0048523|GO:0043229|GO:0009893|GO:0050794|GO:0009058|GO:0005622|GO:0051641|GO:0016043|GO:0009892|GO:0051716|GO:0005515|GO:0044237|GO:0023057|GO:0009056|GO:0043086|GO:0051640|GO:0072593|GO:0005737|GO:0050790|GO:0031324|GO:0007154|GO:0044249|GO:0045834|GO:0043085|GO:0019915|GO:…	response to stimulus|cell|cellular process|signaling|binding|metabolic process|positive regulation of lipid storage|membrane-bounded organelle|regulation of metabolic process|regulation of signaling|organic substance metabolic process|negative regulation of cellular process|intracellular organelle|positive regulation of metabolic process|regulation of cellular process|biosynthetic process|intrace…	-	-	-	-	17:56111601-56117596	36	227	0.768362	4.97025	0.768362	4.97025	-2.69346	1.42731e-33	1.44086e-31	DOWN
ENSMUSG00000002289	Angptl4	angiopoietin_like_4	GO:0050896|GO:0009987|GO:0005576|GO:0005488|GO:0031012|GO:0008152|GO:0019222|GO:0005578|GO:0071704|GO:0048523|GO:0009893|GO:0009605|GO:0050794|GO:0016043|GO:0030234|GO:0009892|GO:0006950|GO:0072562|GO:0051716|GO:0005615|GO:0005515|GO:0043086|GO:0033554|GO:0009991|GO:0050790|GO:0007154|GO:0042592|GO:0045834|GO:0008219|GO:0031668|GO:0042594|GO:0010941|GO:0001666|GO:0006629|GO:0004857|GO:0060548|GO:…	response to stimulus|cellular process|extracellular region|binding|extracellular matrix|metabolic process|regulation of metabolic process|proteinaceous extracellular matrix|organic substance metabolic process|negative regulation of cellular process|positive regulation of metabolic process|response to external stimulus|regulation of cellular process|cellular component organization|enzyme regulator…	K08767	angiopoietin-like 4[-]	mmu03320	PPAR signaling pathway - Mus musculus (mouse)	17:33773750-33781575	210	732	2.69716	9.64473	2.69716	9.64473	-1.8383	1.73928e-33	1.74693e-31	DOWN
ENSMUSG00000036892	Prodh2	proline_dehydrogenase_oxidase_2	GO:0005623|GO:0009987|GO:0003824|GO:0016020|GO:0008152|GO:0043227|GO:0031090|GO:0071704|GO:0043229|GO:0006807|GO:0005622|GO:0016491|GO:0044237|GO:0009056|GO:0046483|GO:0005737|GO:1901360|GO:0019866|GO:0055114|GO:0031966|GO:0006082|GO:0006520|GO:0043231|GO:0009063|GO:0004657|GO:0005739|GO:0005740|GO:0005743|GO:0019752|GO:0046395|GO:0006562|GO:0006536|GO:0043648|GO:0010133	cell|cellular process|catalytic activity|membrane|metabolic process|membrane-bounded organelle|organelle membrane|organic substance metabolic process|intracellular organelle|nitrogen compound metabolic process|intracellular|oxidoreductase activity|cellular metabolic process|catabolic process|heterocycle metabolic process|cytoplasm|organic cyclic compound metabolic process|organelle inner membrane…	K11394	hydroxyproline oxidase [EC:1.5.-.-][-]	mmu01100|mmu00330	Metabolic pathways - Mus musculus (mouse)|Arginine and proline metabolism - Mus musculus (mouse)	7:30493622-30513402	76	344	1.09078	5.06494	1.09078	5.06494	-2.21518	2.45127e-33	2.44967e-31	DOWN
ENSMUSG00000002992	Apoc2	apolipoprotein_C_II	GO:0050896|GO:0005623|GO:0009987|GO:0005576|GO:0005488|GO:0032991|GO:0008152|GO:0043227|GO:0032994|GO:0019222|GO:0071704|GO:0048523|GO:0009893|GO:0050794|GO:0009058|GO:0005622|GO:0016043|GO:0030234|GO:0009892|GO:0005615|GO:0008289|GO:0051051|GO:0005515|GO:1903561|GO:0044237|GO:0097006|GO:0009056|GO:0070062|GO:0006793|GO:0043086|GO:0006810|GO:0042627|GO:0005737|GO:0050790|GO:0044249|GO:0042592|GO:…	response to stimulus|cell|cellular process|extracellular region|binding|macromolecular complex|metabolic process|membrane-bounded organelle|protein-lipid complex|regulation of metabolic process|organic substance metabolic process|negative regulation of cellular process|positive regulation of metabolic process|regulation of cellular process|biosynthetic process|intracellular|cellular component org…	-	-	-	-	7:19671579-19681423	150	553	6.9454	26.2678	6.9454	26.2678	-1.91917	3.32635e-33	3.30756e-31	DOWN
ENSMUSG00000023927	Satb1	special_AT_rich_sequence_binding_protein_1	GO:0050896|GO:0001071|GO:0005623|GO:0009987|GO:0005488|GO:0002376|GO:0032991|GO:0032502|GO:0008152|GO:0003700|GO:0043227|GO:0007155|GO:0019222|GO:0071704|GO:0048523|GO:0043229|GO:0009605|GO:0050794|GO:0000785|GO:0006807|GO:0009058|GO:0005622|GO:0016043|GO:0009892|GO:0048856|GO:0005515|GO:0044237|GO:0032259|GO:0008283|GO:0002520|GO:0097159|GO:0070661|GO:0046483|GO:0009888|GO:0000981|GO:1901360|GO:…	response to stimulus|nucleic acid binding transcription factor activity|cell|cellular process|binding|immune system process|macromolecular complex|developmental process|metabolic process|transcription factor activity, sequence-specific DNA binding|membrane-bounded organelle|cell adhesion|regulation of metabolic process|organic substance metabolic process|negative regulation of cellular process|in…	-	-	-	-	17:51736187-51833290	3193	206	6.45229	0.427045	6.45229	0.427045	3.91735	3.63765e-33	3.5991e-31	UP
ENSMUSG00000003477	Inmt	indolethylamine_N_methyltransferase	GO:0050896|GO:0005623|GO:0003824|GO:0008152|GO:0071704|GO:0016740|GO:0006807|GO:0005622|GO:0032259|GO:0005737|GO:0009636|GO:0008168|GO:0009308|GO:0005829|GO:0008757|GO:0004790|GO:0030748	response to stimulus|cell|catalytic activity|metabolic process|organic substance metabolic process|transferase activity|nitrogen compound metabolic process|intracellular|methylation|cytoplasm|response to toxic substance|methyltransferase activity|amine metabolic process|cytosol|S-adenosylmethionine-dependent methyltransferase activity|thioether S-methyltransferase activity|amine N-methyltransfera…	K00562	methyltransferase[2.1.1.96]	-	-	6:55170626-55175043	191	669	6.4069	23.0214	6.4069	23.0214	-1.84528	4.03955e-33	3.97695e-31	DOWN
ENSMUSG00000020777	Acox1	acyl_Coenzyme_A_oxidase_1_palmitoyl	GO:0022414|GO:0005623|GO:0009987|GO:0005488|GO:0000003|GO:0003824|GO:0009055|GO:0016020|GO:0008152|GO:0043227|GO:0031090|GO:0005886|GO:0071704|GO:0043229|GO:0005622|GO:0043167|GO:0048609|GO:0071944|GO:0016043|GO:0016491|GO:0044702|GO:0032844|GO:0048037|GO:0005515|GO:0044237|GO:0019953|GO:0036094|GO:0009056|GO:0097159|GO:0006091|GO:0005737|GO:0098588|GO:0042592|GO:0047485|GO:2000188|GO:0000062|GO:…	reproductive process|cell|cellular process|binding|reproduction|catalytic activity|electron carrier activity|membrane|metabolic process|membrane-bounded organelle|organelle membrane|plasma membrane|organic substance metabolic process|intracellular organelle|intracellular|ion binding|multicellular organismal reproductive process|cell periphery|cellular component organization|oxidoreductase activit…	K00232	acyl-CoA oxidase[1.3.3.6]	mmu01100|mmu04024|mmu04146|mmu03320|mmu01212|mmu00071|mmu01040|mmu00592	Metabolic pathways - Mus musculus (mouse)|cAMP signaling pathway - Mus musculus (mouse)|Peroxisome - Mus musculus (mouse)|PPAR signaling pathway - Mus musculus (mouse)|Fatty acid metabolism - Mus musculus (mouse)|Fatty acid degradation - Mus musculus (mouse)|Biosynthesis of unsaturated fatty acids - Mus musculus (mouse)|alpha-Linolenic acid metabolism - Mus musculus (mouse)	11:116171888-116199045	1859	5238	19.8671	57.4263	19.8671	57.4263	-1.53133	4.20864e-33	4.12302e-31	DOWN
ENSMUSG00000020808	Fam64a	family_with_sequence_similarity_64_member_A	GO:0005623|GO:0009987|GO:0005488|GO:0043227|GO:0043229|GO:0005622|GO:0016043|GO:0005515|GO:0005737|GO:0051301|GO:0007049|GO:0043231|GO:0006996|GO:0005634|GO:0005730|GO:0007067|GO:1903047|GO:0000278|GO:0031981	cell|cellular process|binding|membrane-bounded organelle|intracellular organelle|intracellular|cellular component organization|protein binding|cytoplasm|cell division|cell cycle|intracellular membrane-bounded organelle|organelle organization|nucleus|nucleolus|mitotic nuclear division|mitotic cell cycle process|mitotic cell cycle|nuclear lumen	-	-	-	-	11:72042032-72047370	14	147	0.257722	2.77613	0.257722	2.77613	-3.42919	7.11207e-33	6.93322e-31	DOWN
ENSMUSG00000022875	Kng1	kininogen_1	GO:0050896|GO:0005623|GO:0009987|GO:0005576|GO:0005488|GO:0008152|GO:0043227|GO:0019222|GO:0071704|GO:0048523|GO:0050794|GO:0005622|GO:0030234|GO:0009892|GO:0006950|GO:0072562|GO:0005615|GO:0005515|GO:1903561|GO:0044237|GO:0070062|GO:0043086|GO:0009611|GO:0005737|GO:0050790|GO:0031324|GO:0006952|GO:0003013|GO:0019538|GO:0005102|GO:0031982|GO:0004857|GO:0031323|GO:0050878|GO:0044092|GO:0032269|GO:…	response to stimulus|cell|cellular process|extracellular region|binding|metabolic process|membrane-bounded organelle|regulation of metabolic process|organic substance metabolic process|negative regulation of cellular process|regulation of cellular process|intracellular|enzyme regulator activity|negative regulation of metabolic process|response to stress|blood microparticle|extracellular space|pro…	K03898	kininogen[-]	mmu04610	Complement and coagulation cascades - Mus musculus (mouse)	16:23057865-23082068	3249	9003	42.4538	120.683	42.4538	120.683	-1.50725	8.12225e-33	7.87937e-31	DOWN
ENSMUSG00000010175	Prox1	prospero_homeobox_1	GO:0050896|GO:0001071|GO:0000988|GO:0005623|GO:0009987|GO:0048511|GO:0005488|GO:0032502|GO:0008152|GO:0040007|GO:0040011|GO:0044089|GO:0042752|GO:0003700|GO:0048646|GO:0043227|GO:0019222|GO:0009653|GO:0071704|GO:0048523|GO:0043229|GO:0048870|GO:0009893|GO:0009605|GO:0045927|GO:0050794|GO:0006807|GO:0009058|GO:0005622|GO:0016043|GO:0009892|GO:0007623|GO:0098727|GO:0040017|GO:0048856|GO:0005515|GO:…	response to stimulus|nucleic acid binding transcription factor activity|transcription factor activity, protein binding|cell|cellular process|rhythmic process|binding|developmental process|metabolic process|growth|locomotion|positive regulation of cellular component biogenesis|regulation of circadian rhythm|transcription factor activity, sequence-specific DNA binding|anatomical structure formation…	-	-	-	-	1:190118035-190170714	146	531	0.96289	3.59261	0.96289	3.59261	-1.89959	1.80344e-32	1.74102e-30	DOWN
ENSMUSG00000024386	Proc	protein_C	GO:0050896|GO:0005623|GO:0009987|GO:0005576|GO:0005488|GO:0003824|GO:0032502|GO:0008152|GO:0043227|GO:0016787|GO:0071704|GO:0048523|GO:0043229|GO:0009605|GO:0050794|GO:0005622|GO:0043167|GO:0012505|GO:0006950|GO:0005615|GO:0048856|GO:0005515|GO:0050793|GO:0045595|GO:0005783|GO:0009611|GO:0009888|GO:0005737|GO:0045597|GO:0005794|GO:0006952|GO:0008233|GO:0019538|GO:0008219|GO:0043169|GO:0048869|GO:…	response to stimulus|cell|cellular process|extracellular region|binding|catalytic activity|developmental process|metabolic process|membrane-bounded organelle|hydrolase activity|organic substance metabolic process|negative regulation of cellular process|intracellular organelle|response to external stimulus|regulation of cellular process|intracellular|ion binding|endomembrane system|response to str…	K01344	protein C (activated)[3.4.21.69]	mmu04610	Complement and coagulation cascades - Mus musculus (mouse)	18:32123129-32139570	474	1424	20.2657	62.4576	20.2657	62.4576	-1.62383	2.07649e-32	1.99494e-30	DOWN
ENSMUSG00000044986	Tst	thiosulfate_sulfurtransferase_mitochondrial	GO:0005623|GO:0009987|GO:0005576|GO:0005488|GO:0003824|GO:0016020|GO:0032502|GO:0008152|GO:0043227|GO:0031090|GO:0043229|GO:0016740|GO:0005622|GO:0051641|GO:0005615|GO:0048856|GO:1903561|GO:0097159|GO:0070062|GO:0006810|GO:0009888|GO:0005737|GO:0019866|GO:0031966|GO:0048869|GO:0003676|GO:0051649|GO:0031982|GO:0043231|GO:0006403|GO:0003723|GO:0016783|GO:0051029|GO:0030154|GO:0060429|GO:0005759|GO:…	cell|cellular process|extracellular region|binding|catalytic activity|membrane|developmental process|metabolic process|membrane-bounded organelle|organelle membrane|intracellular organelle|transferase activity|intracellular|cellular localization|extracellular space|anatomical structure development|extracellular vesicle|organic cyclic compound binding|extracellular exosome|transport|tissue develop…	K01011	thiosulfate/3-mercaptopyruvate sulfurtransferase[2.8.1.2]	mmu01100|mmu00270|mmu00920|mmu04122	Metabolic pathways - Mus musculus (mouse)|Cysteine and methionine metabolism - Mus musculus (mouse)|Sulfur metabolism - Mus musculus (mouse)|Sulfur relay system - Mus musculus (mouse)	15:78399556-78405859	95	388	5.80347	24.3158	5.80347	24.3158	-2.06691	2.22531e-32	2.12763e-30	DOWN
ENSMUSG00000005681	Apoa2	apolipoprotein_A_II	GO:0050896|GO:0005215|GO:0005623|GO:0009987|GO:0005576|GO:0005488|GO:0002376|GO:0032991|GO:0032502|GO:0008152|GO:0043227|GO:0006955|GO:0032994|GO:0019222|GO:0071704|GO:0048523|GO:0009893|GO:0050794|GO:0006807|GO:0009058|GO:0005622|GO:0043167|GO:0051641|GO:0016043|GO:0030234|GO:0006457|GO:0009892|GO:0006950|GO:0072562|GO:0005615|GO:0008289|GO:0002683|GO:0051051|GO:0048856|GO:0005515|GO:1903561|GO:…	response to stimulus|transporter activity|cell|cellular process|extracellular region|binding|immune system process|macromolecular complex|developmental process|metabolic process|membrane-bounded organelle|immune response|protein-lipid complex|regulation of metabolic process|organic substance metabolic process|negative regulation of cellular process|positive regulation of metabolic process|regulat…	K08758	apolipoprotein A-II[-]	mmu03320	PPAR signaling pathway - Mus musculus (mouse)	1:171225054-171226379	2357	6431	102.541	287.016	102.541	287.016	-1.48494	3.26399e-32	3.10578e-30	DOWN
ENSMUSG00000054545	Ugt1a6a	UDP_glucuronosyltransferase_1_family_polypeptide_A6A	GO:0050896|GO:0005623|GO:0009987|GO:0005576|GO:0005488|GO:0003824|GO:0016020|GO:0008152|GO:0031224|GO:0043227|GO:0005789|GO:0031090|GO:0071704|GO:0043229|GO:0016740|GO:0009058|GO:0005622|GO:0012505|GO:0051716|GO:0005515|GO:1903561|GO:0044237|GO:0042175|GO:0070062|GO:0009410|GO:0005783|GO:0009725|GO:0005737|GO:0098588|GO:0019866|GO:0005975|GO:0016757|GO:0042802|GO:0031966|GO:0019899|GO:0006805|GO:…	response to stimulus|cell|cellular process|extracellular region|binding|catalytic activity|membrane|metabolic process|intrinsic component of membrane|membrane-bounded organelle|endoplasmic reticulum membrane|organelle membrane|organic substance metabolic process|intracellular organelle|transferase activity|biosynthetic process|intracellular|endomembrane system|cellular response to stimulus|protei…	K00699	glucuronosyltransferase[2.4.1.17]	mmu01100|mmu05204|mmu00140|mmu00982|mmu00980|mmu00500|mmu00860|mmu00040	Metabolic pathways - Mus musculus (mouse)|Chemical carcinogenesis - Mus musculus (mouse)|Steroid hormone biosynthesis - Mus musculus (mouse)|Drug metabolism - cytochrome P450 - Mus musculus (mouse)|Metabolism of xenobiotics by cytochrome P450 - Mus musculus (mouse)|Starch and sucrose metabolism - Mus musculus (mouse)|Porphyrin and chlorophyll metabolism - Mus musculus (mouse)|Pentose and glucuron…	1:88134809-88218997	44	239	0.499143	2.78141	0.499143	2.78141	-2.47829	3.30394e-32	3.12883e-30	DOWN
ENSMUSG00000033715	Akr1c14	aldo_keto_reductase_family_1_member_C14	GO:0003824|GO:0032502|GO:0008152|GO:0016491|GO:0048856|GO:0021537|GO:0016229|GO:0055114|GO:0030900|GO:0021543|GO:0016614|GO:0060322|GO:0021766|GO:0007420|GO:0007275|GO:0048513|GO:0007399|GO:0021761|GO:0007417|GO:0033764|GO:0016616|GO:0047023	catalytic activity|developmental process|metabolic process|oxidoreductase activity|anatomical structure development|telencephalon development|steroid dehydrogenase activity|oxidation-reduction process|forebrain development|pallium development|oxidoreductase activity, acting on CH-OH group of donors|head development|hippocampus development|brain development|multicellular organism development|anima…	-	-	-	-	13:4049011-4090422	114	436	1.65461	6.49187	1.65461	6.49187	-1.97214	3.44751e-32	3.24932e-30	DOWN
ENSMUSG00000028601	Echdc2	enoyl_Coenzyme_A_hydratase_domain_containing_2	GO:0005623|GO:0009987|GO:0003824|GO:0008152|GO:0043227|GO:0016829|GO:0071704|GO:0043229|GO:0005622|GO:0044237|GO:0005737|GO:0006082|GO:0043231|GO:0006629|GO:0044255|GO:0005739|GO:0006631|GO:0019752|GO:0032787	cell|cellular process|catalytic activity|metabolic process|membrane-bounded organelle|lyase activity|organic substance metabolic process|intracellular organelle|intracellular|cellular metabolic process|cytoplasm|organic acid metabolic process|intracellular membrane-bounded organelle|lipid metabolic process|cellular lipid metabolic process|mitochondrion|fatty acid metabolic process|carboxylic acid…	-	-	-	-	4:108165437-108179308	49	252	0.559467	2.95171	0.559467	2.95171	-2.39943	3.89908e-32	3.65467e-30	DOWN
ENSMUSG00000102212	C230085N15Rik	RIKEN_cDNA_C230085N15_gene	-	-	-	-	-	-	17:51757295-51761621	383	4	5.92635	0.0634976	5.92635	0.0634976	6.5443	3.91434e-32	3.65467e-30	UP
ENSMUSG00000063354	Slc39a4	solute_carrier_family_39_zinc_transporter_member_4	GO:0050896|GO:0005215|GO:0005623|GO:0009987|GO:0005576|GO:0016020|GO:0031224|GO:0043227|GO:0031090|GO:0005886|GO:0043229|GO:0045177|GO:0009605|GO:0005622|GO:0071944|GO:0012505|GO:0006950|GO:0051716|GO:1903561|GO:0022857|GO:0070062|GO:0019725|GO:0006810|GO:0033554|GO:0009991|GO:0005737|GO:0098588|GO:0022891|GO:0007154|GO:0042592|GO:0055085|GO:0031668|GO:0016324|GO:0042594|GO:0031982|GO:0043231|GO:…	response to stimulus|transporter activity|cell|cellular process|extracellular region|membrane|intrinsic component of membrane|membrane-bounded organelle|organelle membrane|plasma membrane|intracellular organelle|apical part of cell|response to external stimulus|intracellular|cell periphery|endomembrane system|response to stress|cellular response to stimulus|extracellular vesicle|transmembrane tra…	K14710	solute carrier family 39 (zinc transporter), member 4[-]	mmu04978	Mineral absorption - Mus musculus (mouse)	15:76612385-76616852	172	594	5.17809	18.345	5.17809	18.345	-1.8249	4.01188e-32	3.72824e-30	DOWN
ENSMUSG00000015890	Amdhd1	amidohydrolase_domain_containing_1	GO:0005623|GO:0009987|GO:0005488|GO:0003824|GO:0008152|GO:0016787|GO:0071704|GO:0006807|GO:0005622|GO:0043167|GO:0044237|GO:0009056|GO:0046483|GO:0005737|GO:1901360|GO:0043169|GO:0006725|GO:0006082|GO:0006520|GO:0016810|GO:0009063|GO:0046872|GO:0016812|GO:0019439|GO:0019752|GO:0050480|GO:0046395|GO:0019556|GO:0006536|GO:0043648|GO:0032787|GO:0006548|GO:0015942|GO:0019557	cell|cellular process|binding|catalytic activity|metabolic process|hydrolase activity|organic substance metabolic process|nitrogen compound metabolic process|intracellular|ion binding|cellular metabolic process|catabolic process|heterocycle metabolic process|cytoplasm|organic cyclic compound metabolic process|cation binding|cellular aromatic compound metabolic process|organic acid metabolic proce…	K01468	imidazolonepropionase[3.5.2.7]	mmu01100|mmu00340	Metabolic pathways - Mus musculus (mouse)|Histidine metabolism - Mus musculus (mouse)	10:93523338-93540033	92	375	2.54431	10.6391	2.54431	10.6391	-2.06402	5.51771e-32	5.10376e-30	DOWN
ENSMUSG00000035540	Gc	group_specific_component	GO:0022414|GO:0050896|GO:0005215|GO:0005623|GO:0005576|GO:0005488|GO:0000003|GO:0032502|GO:0008152|GO:0043227|GO:0071704|GO:0009605|GO:0005622|GO:0042995|GO:0072562|GO:0005615|GO:0008289|GO:0048856|GO:0005515|GO:1903561|GO:0036094|GO:0051183|GO:0097159|GO:0070062|GO:0006810|GO:0009991|GO:0009725|GO:0005737|GO:1901360|GO:0005496|GO:0048732|GO:0019842|GO:0043178|GO:0008092|GO:0043005|GO:0031982|GO:…	reproductive process|response to stimulus|transporter activity|cell|extracellular region|binding|reproduction|developmental process|metabolic process|membrane-bounded organelle|organic substance metabolic process|response to external stimulus|intracellular|cell projection|blood microparticle|extracellular space|lipid binding|anatomical structure development|protein binding|extracellular vesicle|s…	-	-	-	-	5:89417522-89457898	7174	19180	245.692	673.858	245.692	673.858	-1.4556	7.02431e-32	6.46724e-30	DOWN
ENSMUSG00000024827	Gldc	glycine_decarboxylase	GO:0005623|GO:0009987|GO:0005488|GO:0003824|GO:0032991|GO:0008152|GO:0043227|GO:0016829|GO:0071704|GO:0043229|GO:0006807|GO:0005622|GO:0043167|GO:0016491|GO:0043234|GO:0005515|GO:0044237|GO:0036094|GO:0009056|GO:0005737|GO:0005960|GO:0043169|GO:0055114|GO:0042802|GO:0043177|GO:0006082|GO:0006520|GO:0043168|GO:0043231|GO:0046983|GO:0016638|GO:0009063|GO:0042803|GO:0016594|GO:0031406|GO:0005739|GO:…	cell|cellular process|binding|catalytic activity|macromolecular complex|metabolic process|membrane-bounded organelle|lyase activity|organic substance metabolic process|intracellular organelle|nitrogen compound metabolic process|intracellular|ion binding|oxidoreductase activity|protein complex|protein binding|cellular metabolic process|small molecule binding|catabolic process|cytoplasm|glycine cle…	K00281	glycine dehydrogenase[1.4.4.2]	mmu01100|mmu01200|mmu00260|mmu00630	Metabolic pathways - Mus musculus (mouse)|Carbon metabolism - Mus musculus (mouse)|Glycine, serine and threonine metabolism - Mus musculus (mouse)|Glyoxylate and dicarboxylate metabolism - Mus musculus (mouse)	19:30098449-30175418	72	313	1.28415	5.72687	1.28415	5.72687	-2.15693	9.79714e-32	8.97861e-30	DOWN
ENSMUSG00000061808	Ttr	transthyretin	GO:0009987|GO:0005576|GO:0005488|GO:0032991|GO:0008152|GO:0043227|GO:0042445|GO:0071704|GO:0042562|GO:0005615|GO:0043234|GO:0005515|GO:1903561|GO:0044237|GO:0070062|GO:0006810|GO:0042802|GO:0005102|GO:0010817|GO:0031982|GO:0070324|GO:0006629|GO:0046983|GO:0044255|GO:0006066|GO:0006720|GO:0042572|GO:0046982|GO:0005179|GO:0070327|GO:0016101|GO:0001523	cellular process|extracellular region|binding|macromolecular complex|metabolic process|membrane-bounded organelle|hormone metabolic process|organic substance metabolic process|hormone binding|extracellular space|protein complex|protein binding|extracellular vesicle|cellular metabolic process|extracellular exosome|transport|identical protein binding|receptor binding|regulation of hormone levels|ve…	-	-	-	-	18:20665250-20674324	3910	10422	214.758	587.238	214.758	587.238	-1.45124	1.15421e-31	1.05292e-29	DOWN
ENSMUSG00000028919	Arhgef19	Rho_guanine_nucleotide_exchange_factor_GEF_19	GO:0050896|GO:0009987|GO:0023052|GO:0005488|GO:0008152|GO:0019222|GO:0023051|GO:0005085|GO:0009893|GO:0050794|GO:0016043|GO:0030234|GO:0006950|GO:0051716|GO:0005515|GO:0009611|GO:0050790|GO:0007154|GO:0043085|GO:0008047|GO:0009966|GO:0010646|GO:0007165|GO:0030029|GO:0032970|GO:0006996|GO:0005088|GO:0051128|GO:0005089|GO:0033043|GO:0030036|GO:0007010|GO:0030695|GO:0051345|GO:1902531|GO:0042060|GO:…	response to stimulus|cellular process|signaling|binding|metabolic process|regulation of metabolic process|regulation of signaling|guanyl-nucleotide exchange factor activity|positive regulation of metabolic process|regulation of cellular process|cellular component organization|enzyme regulator activity|response to stress|cellular response to stimulus|protein binding|response to wounding|regulation…	-	-	-	-	4:141239499-141257564	29	192	0.309178	2.09994	0.309178	2.09994	-2.76384	1.50352e-31	1.36532e-29	DOWN
ENSMUSG00000035237	Lcat	lecithin_cholesterol_acyltransferase	GO:0050896|GO:0009987|GO:0005576|GO:0005488|GO:0003824|GO:0032991|GO:0008152|GO:0043227|GO:0032994|GO:0016787|GO:0071704|GO:0016740|GO:0050794|GO:0006807|GO:0009058|GO:0016043|GO:0005615|GO:0005515|GO:1903561|GO:0044237|GO:0097006|GO:0070062|GO:0016788|GO:0006793|GO:0006810|GO:0090107|GO:0009725|GO:0034369|GO:1901360|GO:0010035|GO:0016746|GO:0044249|GO:0042592|GO:0019538|GO:0034185|GO:0010876|GO:…	response to stimulus|cellular process|extracellular region|binding|catalytic activity|macromolecular complex|metabolic process|membrane-bounded organelle|protein-lipid complex|hydrolase activity|organic substance metabolic process|transferase activity|regulation of cellular process|nitrogen compound metabolic process|biosynthetic process|cellular component organization|extracellular space|protein…	K00650	lecithin-cholesterol acyltransferase[2.3.1.43]	mmu00564	Glycerophospholipid metabolism - Mus musculus (mouse)	8:105939551-105943382	254	798	12.6724	40.843	12.6724	40.843	-1.6884	1.87447e-31	1.69443e-29	DOWN
ENSMUSG00000064368	mt-Nd6	mitochondrially_encoded_NADH_dehydrogenase_6	GO:0050896|GO:0005623|GO:0003824|GO:0016020|GO:0008152|GO:0031224|GO:0043227|GO:0031090|GO:0043229|GO:0070469|GO:0005622|GO:0006950|GO:0016491|GO:0006979|GO:0005737|GO:0010035|GO:0016651|GO:0055114|GO:0031966|GO:0010243|GO:0043231|GO:0010033|GO:0016021|GO:0042542|GO:0000302|GO:0005739|GO:0042220|GO:0014070|GO:0005740|GO:0060359|GO:0043279|GO:0016655|GO:0003954|GO:0035094|GO:0008137	response to stimulus|cell|catalytic activity|membrane|metabolic process|intrinsic component of membrane|membrane-bounded organelle|organelle membrane|intracellular organelle|respiratory chain|intracellular|response to stress|oxidoreductase activity|response to oxidative stress|cytoplasm|response to inorganic substance|oxidoreductase activity, acting on NAD(P)H|oxidation-reduction process|mitochon…	K03884	NADH-ubiquinone oxidoreductase chain 6[1.6.5.3]	mmu01100|mmu05012|mmu00190	Metabolic pathways - Mus musculus (mouse)|Parkinson,s disease - Mus musculus (mouse)|Oxidative phosphorylation - Mus musculus (mouse)	MT:13552-14070	43499	113851	5611.61	15067.3	5611.61	15067.3	-1.42494	2.38581e-31	2.14691e-29	DOWN
ENSMUSG00000022686	B3gnt5	UDP_GlcNAc_betaGal_beta_1_3_N_acetylglucosaminyltransferase_5	GO:0005623|GO:0009987|GO:0003824|GO:0016020|GO:0032502|GO:0008152|GO:0031224|GO:0043227|GO:0031090|GO:0071704|GO:0043229|GO:0016740|GO:0006807|GO:0009058|GO:0005622|GO:0012505|GO:0048856|GO:0044237|GO:0005737|GO:0098588|GO:0005794|GO:0044249|GO:0019538|GO:0005975|GO:0016757|GO:0006486|GO:0060322|GO:0043231|GO:0007420|GO:0006629|GO:0007275|GO:0044255|GO:0048513|GO:0016021|GO:0016758|GO:0007399|GO:…	cell|cellular process|catalytic activity|membrane|developmental process|metabolic process|intrinsic component of membrane|membrane-bounded organelle|organelle membrane|organic substance metabolic process|intracellular organelle|transferase activity|nitrogen compound metabolic process|biosynthetic process|intracellular|endomembrane system|anatomical structure development|cellular metabolic process…	K03766	beta-1,3-N-acetylglucosaminyltransferase 5[2.4.1.206]	mmu01100|mmu00601	Metabolic pathways - Mus musculus (mouse)|Glycosphingolipid biosynthesis - lacto and neolacto series - Mus musculus (mouse)	16:19760208-19772753	835	36	3.61667	0.159963	3.61667	0.159963	4.49886	3.71136e-31	3.32468e-29	UP
ENSMUSG00000030382	Slc27a5	solute_carrier_family_27_fatty_acid_transporter_member_5	GO:0005215|GO:0005623|GO:0009987|GO:0005488|GO:0003824|GO:0032991|GO:0016020|GO:0008152|GO:0031224|GO:0043227|GO:0005789|GO:0031090|GO:0005886|GO:0071704|GO:0043229|GO:0016874|GO:0009058|GO:0005622|GO:0043167|GO:0097367|GO:0071944|GO:0012505|GO:0045178|GO:0043234|GO:0005515|GO:0044237|GO:0036094|GO:0042175|GO:0097159|GO:0031301|GO:0006810|GO:0005783|GO:0005737|GO:0098588|GO:0009925|GO:1901360|GO:…	transporter activity|cell|cellular process|binding|catalytic activity|macromolecular complex|membrane|metabolic process|intrinsic component of membrane|membrane-bounded organelle|endoplasmic reticulum membrane|organelle membrane|plasma membrane|organic substance metabolic process|intracellular organelle|ligase activity|biosynthetic process|intracellular|ion binding|carbohydrate derivative binding…	K08748	solute carrier family 27 (fatty acid transporter), member 5[6.2.1.7]	mmu01100|mmu04931|mmu03320|mmu04976|mmu00120	Metabolic pathways - Mus musculus (mouse)|Insulin resistance - Mus musculus (mouse)|PPAR signaling pathway - Mus musculus (mouse)|Bile secretion - Mus musculus (mouse)|Primary bile acid biosynthesis - Mus musculus (mouse)	7:12988346-12998192	738	2049	12.3995	35.3167	12.3995	35.3167	-1.51007	4.17702e-31	3.72504e-29	DOWN
ENSMUSG00000099009	Gm28046	predicted_gene_28046	GO:0003824|GO:0008152|GO:0016491|GO:0055114	catalytic activity|metabolic process|oxidoreductase activity|oxidation-reduction process	-	-	-	-	10:127759787-127792694	0	113	0	2.80604	0	2.80604	#NAME?	4.33762e-31	3.85099e-29	DOWN
ENSMUSG00000001155	Ftcd	formiminotransferase_cyclodeaminase	GO:0005623|GO:0009987|GO:0005576|GO:0005488|GO:0003824|GO:0016020|GO:0008152|GO:0043227|GO:0005789|GO:0016829|GO:0031090|GO:0072341|GO:0071704|GO:0043229|GO:0016740|GO:0019239|GO:0006807|GO:0005622|GO:0043167|GO:0012505|GO:0016043|GO:0033218|GO:0005515|GO:1903561|GO:0044237|GO:0036094|GO:0042175|GO:0009056|GO:0097159|GO:0070062|GO:0005783|GO:0046483|GO:0005737|GO:0098588|GO:1901360|GO:0005794|GO:…	cell|cellular process|extracellular region|binding|catalytic activity|membrane|metabolic process|membrane-bounded organelle|endoplasmic reticulum membrane|lyase activity|organelle membrane|modified amino acid binding|organic substance metabolic process|intracellular organelle|transferase activity|deaminase activity|nitrogen compound metabolic process|intracellular|ion binding|endomembrane system|…	K13990	glutamate formiminotransferase / formiminotetrahydrofolate cyclodeaminase[4.3.1.4]	mmu01100|mmu00340|mmu00670	Metabolic pathways - Mus musculus (mouse)|Histidine metabolism - Mus musculus (mouse)|One carbon pool by folate - Mus musculus (mouse)	10:76575648-76590338	112	413	1.95895	7.41046	1.95895	7.41046	-1.91948	6.18494e-31	5.46666e-29	DOWN
ENSMUSG00000047638	Nr1h4	nuclear_receptor_subfamily_1_group_H_member_4	GO:0050896|GO:0001071|GO:0000988|GO:0005623|GO:0009987|GO:0023052|GO:0005488|GO:0004871|GO:0032991|GO:0032502|GO:0008152|GO:0051707|GO:0009607|GO:0003700|GO:0004879|GO:0043227|GO:0019222|GO:0071704|GO:0048523|GO:0043229|GO:0009893|GO:0009605|GO:0050794|GO:0000785|GO:0006807|GO:0009058|GO:0038023|GO:0005622|GO:0043167|GO:0009892|GO:0006808|GO:0051716|GO:0008289|GO:0033218|GO:0004872|GO:0048856|GO:…	response to stimulus|nucleic acid binding transcription factor activity|transcription factor activity, protein binding|cell|cellular process|signaling|binding|signal transducer activity|macromolecular complex|developmental process|metabolic process|response to other organism|response to biotic stimulus|transcription factor activity, sequence-specific DNA binding|RNA polymerase II transcription fa…	K08537	farnesoid X receptor[-]	mmu04976	Bile secretion - Mus musculus (mouse)	10:89454234-89533585	61	275	1.29165	5.97362	1.29165	5.97362	-2.20939	6.51081e-31	5.72923e-29	DOWN
ENSMUSG00000067235	H2-Q10	histocompatibility_2_Q_region_locus_10	GO:0050896|GO:0005623|GO:0005576|GO:0005488|GO:0002376|GO:0032991|GO:0016020|GO:0031224|GO:0043227|GO:0005789|GO:0006955|GO:0031090|GO:0005886|GO:0043229|GO:0005622|GO:0009986|GO:0071944|GO:0012505|GO:0003823|GO:0033218|GO:0043234|GO:0005515|GO:1903561|GO:0042175|GO:0019882|GO:0097159|GO:0070062|GO:0031301|GO:0005783|GO:0005737|GO:0098588|GO:0005794|GO:0030666|GO:0012506|GO:0042277|GO:0048002|GO:…	response to stimulus|cell|extracellular region|binding|immune system process|macromolecular complex|membrane|intrinsic component of membrane|membrane-bounded organelle|endoplasmic reticulum membrane|immune response|organelle membrane|plasma membrane|intracellular organelle|intracellular|cell surface|cell periphery|endomembrane system|antigen binding|amide binding|protein complex|protein binding|e…	K06751	major histocompatibility complex, class I[-]	mmu05166|mmu04144|mmu05203|mmu05169|mmu05168|mmu04145|mmu04514|mmu04612|mmu05416|mmu05320|mmu04940|mmu05332|mmu05330	HTLV-I infection - Mus musculus (mouse)|Endocytosis - Mus musculus (mouse)|Viral carcinogenesis - Mus musculus (mouse)|Epstein-Barr virus infection - Mus musculus (mouse)|Herpes simplex infection - Mus musculus (mouse)|Phagosome - Mus musculus (mouse)|Cell adhesion molecules (CAMs) - Mus musculus (mouse)|Antigen processing and presentation - Mus musculus (mouse)|Viral myocarditis - Mus musculus (…	17:35470089-35474563	1479	3899	14.3952	38.9309	14.3952	38.9309	-1.43533	6.88078e-31	6.02811e-29	DOWN
ENSMUSG00000025176	Hoga1	4_hydroxy_2_oxoglutarate_aldolase_1	GO:0005623|GO:0009987|GO:0005576|GO:0005488|GO:0003824|GO:0008152|GO:0043227|GO:0016829|GO:0071704|GO:0043229|GO:0006807|GO:0009058|GO:0005622|GO:0005515|GO:1903561|GO:0044237|GO:0009056|GO:0070062|GO:0006081|GO:0046483|GO:0005737|GO:1901360|GO:0016830|GO:0044249|GO:0042802|GO:0031982|GO:0006082|GO:0006520|GO:0043231|GO:0046983|GO:0009063|GO:0019471|GO:0042803|GO:0042219|GO:0005739|GO:0046185|GO:…	cell|cellular process|extracellular region|binding|catalytic activity|metabolic process|membrane-bounded organelle|lyase activity|organic substance metabolic process|intracellular organelle|nitrogen compound metabolic process|biosynthetic process|intracellular|protein binding|extracellular vesicle|cellular metabolic process|catabolic process|extracellular exosome|cellular aldehyde metabolic proce…	K18123	4-hydroxy-2-oxoglutarate aldolase[4.1.3.16]	mmu01100|mmu00330|mmu00630	Metabolic pathways - Mus musculus (mouse)|Arginine and proline metabolism - Mus musculus (mouse)|Glyoxylate and dicarboxylate metabolism - Mus musculus (mouse)	19:42045610-42070953	76	315	1.48656	6.32077	1.48656	6.32077	-2.08812	8.56023e-31	7.46655e-29	DOWN
ENSMUSG00000040706	Agmat	agmatine_ureohydrolase_agmatinase_	GO:0005623|GO:0009987|GO:0005576|GO:0005488|GO:0003824|GO:0008152|GO:0043227|GO:0016787|GO:0071704|GO:0043229|GO:0006807|GO:0009058|GO:0005622|GO:0043167|GO:1903561|GO:0044237|GO:0070062|GO:0005737|GO:0044249|GO:0043169|GO:0031982|GO:0006082|GO:0006520|GO:0043231|GO:0016810|GO:0008216|GO:0046872|GO:0016813|GO:0033388|GO:0009308|GO:0005739|GO:0019752|GO:0008295|GO:0008783|GO:0006576|GO:0009446|GO:…	cell|cellular process|extracellular region|binding|catalytic activity|metabolic process|membrane-bounded organelle|hydrolase activity|organic substance metabolic process|intracellular organelle|nitrogen compound metabolic process|biosynthetic process|intracellular|ion binding|extracellular vesicle|cellular metabolic process|extracellular exosome|cytoplasm|cellular biosynthetic process|cation bind…	K01480	agmatinase[3.5.3.11]	mmu01100|mmu00330	Metabolic pathways - Mus musculus (mouse)|Arginine and proline metabolism - Mus musculus (mouse)	4:141746672-141759263	53	252	2.5221	12.3019	2.5221	12.3019	-2.28619	9.05937e-31	7.86741e-29	DOWN
ENSMUSG00000073678	Pgap1	post_GPI_attachment_to_proteins_1	GO:0005623|GO:0009987|GO:0003824|GO:0016020|GO:0032502|GO:0008152|GO:0031224|GO:0043227|GO:0005789|GO:0031090|GO:0016787|GO:0071704|GO:0043229|GO:0006807|GO:0009058|GO:0005622|GO:0051641|GO:0012505|GO:0048856|GO:0044237|GO:0042175|GO:0016788|GO:0006793|GO:0006810|GO:0005783|GO:0046483|GO:0005737|GO:0098588|GO:1901360|GO:0044249|GO:0019538|GO:0050877|GO:0051649|GO:0030900|GO:0008104|GO:0045184|GO:…	cell|cellular process|catalytic activity|membrane|developmental process|metabolic process|intrinsic component of membrane|membrane-bounded organelle|endoplasmic reticulum membrane|organelle membrane|hydrolase activity|organic substance metabolic process|intracellular organelle|nitrogen compound metabolic process|biosynthetic process|intracellular|cellular localization|endomembrane system|anatomic…	K05294	glycosylphosphatidylinositol deacylase [EC:3.-.-.-][-]	mmu01100|mmu00563	Metabolic pathways - Mus musculus (mouse)|Glycosylphosphatidylinositol(GPI)-anchor biosynthesis - Mus musculus (mouse)	1:54472994-54557684	2030	132	7.90671	0.527429	7.90671	0.527429	3.90603	9.2518e-31	7.99959e-29	UP
ENSMUSG00000040710	St8sia4	ST8_alpha_N_acetyl_neuraminide_alpha_2_8_sialyltransferase_4	GO:0005623|GO:0009987|GO:0003824|GO:0016020|GO:0008152|GO:0031224|GO:0043227|GO:0031090|GO:0071704|GO:0043229|GO:0016740|GO:0006807|GO:0009058|GO:0005622|GO:0012505|GO:0044237|GO:0031301|GO:0005737|GO:0098588|GO:0005794|GO:0044249|GO:0019538|GO:0005975|GO:0016757|GO:0031228|GO:0006486|GO:0043231|GO:0006629|GO:0044255|GO:0016021|GO:0008373|GO:0009100|GO:0043412|GO:0044267|GO:0070085|GO:0034645|GO:…	cell|cellular process|catalytic activity|membrane|metabolic process|intrinsic component of membrane|membrane-bounded organelle|organelle membrane|organic substance metabolic process|intracellular organelle|transferase activity|nitrogen compound metabolic process|biosynthetic process|intracellular|endomembrane system|cellular metabolic process|integral component of organelle membrane|cytoplasm|bou…	-	-	-	-	1:95587682-95667571	2426	164	7.47114	0.51812	7.47114	0.51812	3.84997	1.04921e-30	9.03273e-29	UP
ENSMUSG00000022383	Ppara	peroxisome_proliferator_activated_receptor_alpha	GO:0050896|GO:0001071|GO:0000988|GO:0005623|GO:0009987|GO:0048511|GO:0023052|GO:0005488|GO:0004871|GO:0007610|GO:0032502|GO:0008152|GO:0042752|GO:0008144|GO:0003700|GO:0004879|GO:0048646|GO:0043227|GO:0019222|GO:0009653|GO:0071704|GO:0048523|GO:0043229|GO:0009893|GO:0009605|GO:0050794|GO:0006807|GO:0009058|GO:0038023|GO:0005622|GO:0043167|GO:0044708|GO:0010888|GO:0009892|GO:0006950|GO:0007623|GO:…	response to stimulus|nucleic acid binding transcription factor activity|transcription factor activity, protein binding|cell|cellular process|rhythmic process|signaling|binding|signal transducer activity|behavior|developmental process|metabolic process|regulation of circadian rhythm|drug binding|transcription factor activity, sequence-specific DNA binding|RNA polymerase II transcription factor act…	K07294	peroxisome proliferator-activated receptor alpha[-]	mmu04024|mmu04932|mmu05160|mmu04931|mmu04922|mmu03320|mmu04920	cAMP signaling pathway - Mus musculus (mouse)|Non-alcoholic fatty liver disease (NAFLD) - Mus musculus (mouse)|Hepatitis C - Mus musculus (mouse)|Insulin resistance - Mus musculus (mouse)|Glucagon signaling pathway - Mus musculus (mouse)|PPAR signaling pathway - Mus musculus (mouse)|Adipocytokine signaling pathway - Mus musculus (mouse)	15:85734983-85802819	44	224	0.486611	2.54139	0.486611	2.54139	-2.38478	1.63958e-30	1.40544e-28	DOWN
ENSMUSG00000035041	Creb3l3	cAMP_responsive_element_binding_protein_3_like_3	GO:0050896|GO:0001071|GO:0005623|GO:0009987|GO:0023052|GO:0005488|GO:0016020|GO:0008152|GO:0031224|GO:0003700|GO:0043227|GO:0005789|GO:0031090|GO:0019222|GO:0071704|GO:0043229|GO:0009893|GO:0050794|GO:0006807|GO:0009058|GO:0005622|GO:0012505|GO:0006950|GO:0051716|GO:0005515|GO:0044237|GO:0042175|GO:0097159|GO:0033554|GO:0005783|GO:0046483|GO:0005737|GO:0098588|GO:0000981|GO:1901360|GO:0007154|GO:…	response to stimulus|nucleic acid binding transcription factor activity|cell|cellular process|signaling|binding|membrane|metabolic process|intrinsic component of membrane|transcription factor activity, sequence-specific DNA binding|membrane-bounded organelle|endoplasmic reticulum membrane|organelle membrane|regulation of metabolic process|organic substance metabolic process|intracellular organell…	K09048	cyclic AMP-responsive element-binding protein 3[-]	mmu04151|mmu05203|mmu05034|mmu04024|mmu05016|mmu04022|mmu04261|mmu05161|mmu04728|mmu04152|mmu04725|mmu04668|mmu04931|mmu04922|mmu04916|mmu04915|mmu04211|mmu05215|mmu04911|mmu04925|mmu04918|mmu05031|mmu05030|mmu04962	PI3K-Akt signaling pathway - Mus musculus (mouse)|Viral carcinogenesis - Mus musculus (mouse)|Alcoholism - Mus musculus (mouse)|cAMP signaling pathway - Mus musculus (mouse)|Huntington,s disease - Mus musculus (mouse)|cGMP-PKG signaling pathway - Mus musculus (mouse)|Adrenergic signaling in cardiomyocytes - Mus musculus (mouse)|Hepatitis B - Mus musculus (mouse)|Dopaminergic synapse - Mus musculu…	10:81084324-81098874	119	426	2.09395	7.68992	2.09395	7.68992	-1.87674	1.82034e-30	1.5537e-28	DOWN
ENSMUSG00000009633	G0s2	G0_G1_switch_gene_2	GO:0050896|GO:0005623|GO:0009987|GO:0023052|GO:0005488|GO:0016020|GO:0031224|GO:0043227|GO:0023051|GO:0043229|GO:0050794|GO:0005622|GO:0051716|GO:0005515|GO:0005737|GO:0007154|GO:0008219|GO:0009967|GO:0009966|GO:0010646|GO:0007165|GO:0010941|GO:0043231|GO:0010942|GO:0016021|GO:2001235|GO:0007166|GO:0043068|GO:0043067|GO:0097190|GO:2001233|GO:0005739|GO:0012501|GO:2001236|GO:0043065|GO:0042981|GO:…	response to stimulus|cell|cellular process|signaling|binding|membrane|intrinsic component of membrane|membrane-bounded organelle|regulation of signaling|intracellular organelle|regulation of cellular process|intracellular|cellular response to stimulus|protein binding|cytoplasm|cell communication|cell death|positive regulation of signal transduction|regulation of signal transduction|regulation of …	-	-	-	-	1:193272161-193273217	39	211	2.99791	16.6391	2.99791	16.6391	-2.47255	1.93023e-30	1.64045e-28	DOWN
ENSMUSG00000050390	C77080	expressed_sequence_C77080	-	-	-	-	-	-	4:129219578-129261404	98	370	1.09853	4.25477	1.09853	4.25477	-1.95351	2.27907e-30	1.92867e-28	DOWN
ENSMUSG00000049744	Arhgap15	Rho_GTPase_activating_protein_15	GO:0050896|GO:0005623|GO:0009987|GO:0023052|GO:0016020|GO:0032502|GO:0008152|GO:0019222|GO:0009653|GO:0009893|GO:0050794|GO:0005622|GO:0016043|GO:0030234|GO:0051716|GO:0048856|GO:0050793|GO:0005737|GO:0050790|GO:0008360|GO:0007154|GO:0043085|GO:0008047|GO:0007165|GO:0048869|GO:0051128|GO:0022604|GO:0000902|GO:0030695|GO:0051345|GO:0005096|GO:0043547|GO:0043087	response to stimulus|cell|cellular process|signaling|membrane|developmental process|metabolic process|regulation of metabolic process|anatomical structure morphogenesis|positive regulation of metabolic process|regulation of cellular process|intracellular|cellular component organization|enzyme regulator activity|cellular response to stimulus|anatomical structure development|regulation of developme…	-	-	-	-	2:43748824-44395953	1948	128	12.3979	0.835722	12.3979	0.835722	3.89093	2.80833e-30	2.3665e-28	UP
ENSMUSG00000057400	Ces1c	carboxylesterase_1C	GO:0005623|GO:0005576|GO:0003824|GO:0008152|GO:0043227|GO:0016787|GO:0071704|GO:0043229|GO:0005622|GO:0012505|GO:0005615|GO:0009056|GO:0016788|GO:0005783|GO:0005737|GO:0043231|GO:0006629|GO:0005788|GO:0052689|GO:0016042|GO:0016298|GO:0004771|GO:0004806	cell|extracellular region|catalytic activity|metabolic process|membrane-bounded organelle|hydrolase activity|organic substance metabolic process|intracellular organelle|intracellular|endomembrane system|extracellular space|catabolic process|hydrolase activity, acting on ester bonds|endoplasmic reticulum|cytoplasm|intracellular membrane-bounded organelle|lipid metabolic process|endoplasmic reticul…	K01044	carboxylesterase 1[3.1.1.1]	mmu01100|mmu00983	Metabolic pathways - Mus musculus (mouse)|Drug metabolism - other enzymes - Mus musculus (mouse)	8:93099015-93131283	3440	8773	88.483	231.495	88.483	231.495	-1.38751	2.83077e-30	2.37534e-28	DOWN
ENSMUSG00000035637	Grhpr	glyoxylate_reductase_hydroxypyruvate_reductase	GO:0005623|GO:0009987|GO:0005576|GO:0005488|GO:0003824|GO:0008152|GO:0043227|GO:0071704|GO:0005622|GO:0043167|GO:0016043|GO:0016491|GO:0048037|GO:0005515|GO:1903561|GO:0044237|GO:0036094|GO:0097159|GO:0070062|GO:0005737|GO:0007588|GO:0055114|GO:0042802|GO:0050662|GO:0043177|GO:0000166|GO:0016614|GO:0031982|GO:0006082|GO:0043168|GO:0046983|GO:0022607|GO:0042803|GO:0070402|GO:0006461|GO:0031406|GO:…	cell|cellular process|extracellular region|binding|catalytic activity|metabolic process|membrane-bounded organelle|organic substance metabolic process|intracellular|ion binding|cellular component organization|oxidoreductase activity|cofactor binding|protein binding|extracellular vesicle|cellular metabolic process|small molecule binding|organic cyclic compound binding|extracellular exosome|cytopla…	K00049	glyoxylate/hydroxypyruvate reductase[1.1.1.81]	mmu01100|mmu00260|mmu00620|mmu00630	Metabolic pathways - Mus musculus (mouse)|Glycine, serine and threonine metabolism - Mus musculus (mouse)|Pyruvate metabolism - Mus musculus (mouse)|Glyoxylate and dicarboxylate metabolism - Mus musculus (mouse)	4:44981395-44990734	133	458	3.68733	13.0261	3.68733	13.0261	-1.82076	2.89195e-30	2.41648e-28	DOWN
ENSMUSG00000017868	Sgk2	serum_glucocorticoid_regulated_kinase_2	GO:0050896|GO:0005623|GO:0009987|GO:0023052|GO:0005488|GO:0003824|GO:0008152|GO:0040007|GO:0043227|GO:0071704|GO:0043229|GO:0016740|GO:0051050|GO:0050794|GO:0005622|GO:0043167|GO:0097367|GO:0016043|GO:0051716|GO:0016049|GO:0044237|GO:0016247|GO:0036094|GO:0040008|GO:0008283|GO:0097159|GO:0017081|GO:0019725|GO:0006793|GO:0006810|GO:0005737|GO:0007154|GO:0042592|GO:0032411|GO:0017080|GO:0019538|GO:…	response to stimulus|cell|cellular process|signaling|binding|catalytic activity|metabolic process|growth|membrane-bounded organelle|organic substance metabolic process|intracellular organelle|transferase activity|positive regulation of transport|regulation of cellular process|intracellular|ion binding|carbohydrate derivative binding|cellular component organization|cellular response to stimulus|ce…	K13303	serum/glucocorticoid-regulated kinase 2[2.7.11.1]	mmu04151|mmu04068	PI3K-Akt signaling pathway - Mus musculus (mouse)|FoxO signaling pathway - Mus musculus (mouse)	2:162987330-163014127	30	182	0.41846	2.60433	0.41846	2.60433	-2.63775	3.40411e-30	2.83253e-28	DOWN
ENSMUSG00000046598	Bdh1	3_hydroxybutyrate_dehydrogenase_type_1	GO:0050896|GO:0005623|GO:0005488|GO:0003824|GO:0016020|GO:0032502|GO:0008152|GO:0043227|GO:0031090|GO:0043229|GO:0009605|GO:0005622|GO:0043167|GO:0006950|GO:0016491|GO:0008289|GO:0048856|GO:0009991|GO:0009888|GO:0009725|GO:0005737|GO:0010035|GO:0048732|GO:0009636|GO:0019866|GO:0055114|GO:0031966|GO:0042594|GO:0005543|GO:0016614|GO:0060322|GO:0043168|GO:0010243|GO:0043231|GO:0007420|GO:0010033|GO:…	response to stimulus|cell|binding|catalytic activity|membrane|developmental process|metabolic process|membrane-bounded organelle|organelle membrane|intracellular organelle|response to external stimulus|intracellular|ion binding|response to stress|oxidoreductase activity|lipid binding|anatomical structure development|response to extracellular stimulus|tissue development|response to hormone|cytopla…	K00019	3-hydroxybutyrate dehydrogenase[1.1.1.30]	mmu01100|mmu00650|mmu00072	Metabolic pathways - Mus musculus (mouse)|Butanoate metabolism - Mus musculus (mouse)|Synthesis and degradation of ketone bodies - Mus musculus (mouse)	16:31422280-31458901	120	421	1.26706	4.56027	1.26706	4.56027	-1.84763	3.81004e-30	3.15709e-28	DOWN
ENSMUSG00000053644	Aldh7a1	aldehyde_dehydrogenase_family_7_member_A1	GO:0005623|GO:0009987|GO:0005576|GO:0005488|GO:0003824|GO:0008152|GO:0043227|GO:0071704|GO:0043229|GO:0006807|GO:0009058|GO:0005622|GO:0016491|GO:0005515|GO:1903561|GO:0044237|GO:0070062|GO:0005737|GO:0044249|GO:0055114|GO:0031982|GO:0043231|GO:0016903|GO:0005634|GO:0006066|GO:0019285|GO:0016620|GO:0009308|GO:0019695|GO:0005739|GO:0005829|GO:0004029|GO:0006576|GO:0004043|GO:0008802	cell|cellular process|extracellular region|binding|catalytic activity|metabolic process|membrane-bounded organelle|organic substance metabolic process|intracellular organelle|nitrogen compound metabolic process|biosynthetic process|intracellular|oxidoreductase activity|protein binding|extracellular vesicle|cellular metabolic process|extracellular exosome|cytoplasm|cellular biosynthetic process|ox…	K14085	aldehyde dehydrogenase family 7 member A1[1.2.1.3]	mmu01100|mmu01230|mmu00010|mmu00561|mmu00280|mmu00310|mmu00071|mmu00330|mmu00380|mmu00260|mmu00620|mmu00410|mmu00053|mmu00340	Metabolic pathways - Mus musculus (mouse)|Biosynthesis of amino acids - Mus musculus (mouse)|Glycolysis / Gluconeogenesis - Mus musculus (mouse)|Glycerolipid metabolism - Mus musculus (mouse)|Valine, leucine and isoleucine degradation - Mus musculus (mouse)|Lysine degradation - Mus musculus (mouse)|Fatty acid degradation - Mus musculus (mouse)|Arginine and proline metabolism - Mus musculus (mouse…	18:56509687-56572951	470	1308	4.10118	11.7087	4.10118	11.7087	-1.51347	4.10557e-30	3.38786e-28	DOWN
ENSMUSG00000017344	Vtn	vitronectin	GO:0050896|GO:0009987|GO:0005576|GO:0005488|GO:0031012|GO:0002376|GO:0032502|GO:0008152|GO:0040011|GO:0048646|GO:0043227|GO:0006955|GO:0007155|GO:0019222|GO:0009653|GO:0005578|GO:0071704|GO:0048523|GO:0051050|GO:0048870|GO:0009893|GO:0050794|GO:0043167|GO:0097367|GO:0016043|GO:0030246|GO:0009892|GO:0050840|GO:0072562|GO:0005615|GO:0004872|GO:0040017|GO:0048856|GO:0005515|GO:1903561|GO:0044237|GO:…	response to stimulus|cellular process|extracellular region|binding|extracellular matrix|immune system process|developmental process|metabolic process|locomotion|anatomical structure formation involved in morphogenesis|membrane-bounded organelle|immune response|cell adhesion|regulation of metabolic process|anatomical structure morphogenesis|proteinaceous extracellular matrix|organic substance meta…	K06251	vitronectin[-]	mmu04151|mmu04510|mmu05205|mmu04610|mmu04512	PI3K-Akt signaling pathway - Mus musculus (mouse)|Focal adhesion - Mus musculus (mouse)|Proteoglycans in cancer - Mus musculus (mouse)|Complement and coagulation cascades - Mus musculus (mouse)|ECM-receptor interaction - Mus musculus (mouse)	11:78499091-78502324	3198	8116	63.1804	164.489	63.1804	164.489	-1.38044	4.20254e-30	3.45355e-28	DOWN
ENSMUSG00000000753	Serpinf1	serine_or_cysteine_peptidase_inhibitor_clade_F_member_1	GO:0022414|GO:0050896|GO:0005623|GO:0009987|GO:0048511|GO:0005576|GO:0005488|GO:0000003|GO:0031012|GO:0007610|GO:0032502|GO:0008152|GO:0040011|GO:0048646|GO:0043227|GO:0019222|GO:0009653|GO:0005578|GO:0071704|GO:0048523|GO:0043229|GO:0044297|GO:0048870|GO:0009605|GO:0050794|GO:0005622|GO:0044708|GO:0048609|GO:0016043|GO:0030234|GO:0042995|GO:0003006|GO:0009892|GO:0006950|GO:0040013|GO:0044702|GO:…	reproductive process|response to stimulus|cell|cellular process|rhythmic process|extracellular region|binding|reproduction|extracellular matrix|behavior|developmental process|metabolic process|locomotion|anatomical structure formation involved in morphogenesis|membrane-bounded organelle|regulation of metabolic process|anatomical structure morphogenesis|proteinaceous extracellular matrix|organic s…	K19614	pigment epithelium-derived factor[-]	mmu04310	Wnt signaling pathway - Mus musculus (mouse)	11:75409769-75422701	592	1615	9.95397	27.8572	9.95397	27.8572	-1.48471	4.51104e-30	3.69181e-28	DOWN
ENSMUSG00000052013	Btla	B_and_T_lymphocyte_associated	GO:0050896|GO:0005623|GO:0009987|GO:0023052|GO:0005488|GO:0002376|GO:0016020|GO:0031224|GO:0006955|GO:0007155|GO:0005886|GO:0048523|GO:0050794|GO:0009986|GO:0071944|GO:0051716|GO:0004872|GO:0002683|GO:0005515|GO:0002682|GO:0008283|GO:0070661|GO:0008285|GO:0050776|GO:0030155|GO:0007162|GO:0007154|GO:0050865|GO:0002695|GO:0005887|GO:0007165|GO:0098609|GO:0046649|GO:0016337|GO:0001775|GO:0031226|GO:…	response to stimulus|cell|cellular process|signaling|binding|immune system process|membrane|intrinsic component of membrane|immune response|cell adhesion|plasma membrane|negative regulation of cellular process|regulation of cellular process|cell surface|cell periphery|cellular response to stimulus|receptor activity|negative regulation of immune system process|protein binding|regulation of immune …	-	-	-	-	16:45224315-45252895	1776	115	19.5511	1.29872	19.5511	1.29872	3.91209	4.9036e-30	3.99664e-28	UP
ENSMUSG00000022371	Col14a1	collagen_type_XIV_alpha_1	GO:0050896|GO:0009987|GO:0005576|GO:0005488|GO:0031012|GO:0032991|GO:0032502|GO:0040007|GO:0043227|GO:0007155|GO:0005578|GO:0050794|GO:0016043|GO:0005615|GO:0016049|GO:0043234|GO:0048856|GO:0005515|GO:0048589|GO:1903561|GO:0040008|GO:0050793|GO:0097159|GO:0070062|GO:0045595|GO:0048638|GO:0009888|GO:0048871|GO:0035265|GO:0042592|GO:0003012|GO:0048869|GO:0003676|GO:0055017|GO:0046620|GO:0007507|GO:…	response to stimulus|cellular process|extracellular region|binding|extracellular matrix|macromolecular complex|developmental process|growth|membrane-bounded organelle|cell adhesion|proteinaceous extracellular matrix|regulation of cellular process|cellular component organization|extracellular space|cell growth|protein complex|anatomical structure development|protein binding|developmental growth|ex…	K08133	collagen, type XIV, alpha[-]	mmu04974	Protein digestion and absorption - Mus musculus (mouse)	15:55307750-55520803	470	1304	3.38224	9.62664	3.38224	9.62664	-1.50906	5.07701e-30	4.12109e-28	DOWN
ENSMUSG00000022464	Slc38a4	solute_carrier_family_38_member_4	GO:0005215|GO:0005623|GO:0009987|GO:0016020|GO:0031224|GO:0005886|GO:0071944|GO:0022857|GO:0006810|GO:0022891|GO:0055085|GO:0005887|GO:0031226|GO:0016021|GO:0034220|GO:0015291|GO:0006811|GO:1903825|GO:0015075|GO:0015711|GO:0098656|GO:0006820|GO:0006812|GO:0006865|GO:0015293|GO:0008509|GO:0008514|GO:0015171|GO:0030001|GO:0015672|GO:0003333|GO:0006814	transporter activity|cell|cellular process|membrane|intrinsic component of membrane|plasma membrane|cell periphery|transmembrane transporter activity|transport|substrate-specific transmembrane transporter activity|transmembrane transport|integral component of plasma membrane|intrinsic component of plasma membrane|integral component of membrane|ion transmembrane transport|secondary active transmem…	-	-	-	-	15:96994823-97055956	472	1309	7.38543	21.0118	7.38543	21.0118	-1.50845	5.84454e-30	4.72481e-28	DOWN
ENSMUSG00000037053	Azgp1	alpha_2_glycoprotein_1_zinc	GO:0050896|GO:0005623|GO:0005576|GO:0005488|GO:0002376|GO:0032991|GO:0016020|GO:0032502|GO:0040007|GO:0043227|GO:0006955|GO:0007155|GO:0005886|GO:0043229|GO:0005622|GO:0097367|GO:0071944|GO:0003823|GO:0005615|GO:0033218|GO:0043234|GO:0051606|GO:0005515|GO:0048589|GO:1903561|GO:0040008|GO:0050793|GO:0019882|GO:0035264|GO:0070062|GO:0048638|GO:0048871|GO:0042592|GO:0042277|GO:0048002|GO:0098797|GO:…	response to stimulus|cell|extracellular region|binding|immune system process|macromolecular complex|membrane|developmental process|growth|membrane-bounded organelle|immune response|cell adhesion|plasma membrane|intracellular organelle|intracellular|carbohydrate derivative binding|cell periphery|antigen binding|extracellular space|amide binding|protein complex|detection of stimulus|protein binding…	-	-	-	-	5:137981520-137990233	980	2576	30.4477	82.1042	30.4477	82.1042	-1.43112	6.26795e-30	5.04659e-28	DOWN
ENSMUSG00000020592	Sdc1	syndecan_1	GO:0022414|GO:0050896|GO:0030054|GO:0005623|GO:0009987|GO:0005576|GO:0023052|GO:0005488|GO:0000003|GO:0032991|GO:0016020|GO:0032502|GO:0040011|GO:0044089|GO:0031224|GO:0043227|GO:0005886|GO:0009653|GO:0043229|GO:0051050|GO:0048870|GO:0050794|GO:0005622|GO:0009986|GO:0097367|GO:0051641|GO:0071944|GO:0012505|GO:0016043|GO:0003006|GO:0006950|GO:0044702|GO:0051716|GO:0043234|GO:0030055|GO:0048856|GO:…	reproductive process|response to stimulus|cell junction|cell|cellular process|extracellular region|signaling|binding|reproduction|macromolecular complex|membrane|developmental process|locomotion|positive regulation of cellular component biogenesis|intrinsic component of membrane|membrane-bounded organelle|plasma membrane|anatomical structure morphogenesis|intracellular organelle|positive regulati…	K06257	syndecan 1[-]	mmu05205|mmu04514|mmu04512|mmu05144	Proteoglycans in cancer - Mus musculus (mouse)|Cell adhesion molecules (CAMs) - Mus musculus (mouse)|ECM-receptor interaction - Mus musculus (mouse)|Malaria - Mus musculus (mouse)	12:8771323-8793715	296	865	3.07785	9.22708	3.07785	9.22708	-1.58395	6.48218e-30	5.19803e-28	DOWN
ENSMUSG00000022235	Cmbl	carboxymethylenebutenolidase_like_Pseudomonas_	GO:0005623|GO:0005576|GO:0003824|GO:0008152|GO:0043227|GO:0016787|GO:0005622|GO:1903561|GO:0070062|GO:0005737|GO:0031982|GO:0005829	cell|extracellular region|catalytic activity|metabolic process|membrane-bounded organelle|hydrolase activity|intracellular|extracellular vesicle|extracellular exosome|cytoplasm|vesicle|cytosol	K01061	carboxymethylenebutenolidase[3.1.1.45]	mmu01100	Metabolic pathways - Mus musculus (mouse)	15:31568791-31590119	66	281	2.95781	12.9188	2.95781	12.9188	-2.12688	6.92384e-30	5.50778e-28	DOWN
ENSMUSG00000031886	Ces2e	carboxylesterase_2E	GO:0005623|GO:0005576|GO:0003824|GO:0008152|GO:0043227|GO:0016787|GO:0043229|GO:0005622|GO:0012505|GO:0005615|GO:0016788|GO:0005783|GO:0005737|GO:0043231|GO:0052689	cell|extracellular region|catalytic activity|metabolic process|membrane-bounded organelle|hydrolase activity|intracellular organelle|intracellular|endomembrane system|extracellular space|hydrolase activity, acting on ester bonds|endoplasmic reticulum|cytoplasm|intracellular membrane-bounded organelle|carboxylic ester hydrolase activity	K03927	carboxylesterase 2[3.1.1.56]	mmu00983	Drug metabolism - other enzymes - Mus musculus (mouse)	8:104926260-104934672	700	1875	14.8692	40.8584	14.8692	40.8584	-1.45831	6.90541e-30	5.50778e-28	DOWN
ENSMUSG00000037797	Adh4	alcohol_dehydrogenase_4_class_II_pi_polypeptide	GO:0005623|GO:0009987|GO:0005488|GO:0003824|GO:0008152|GO:0042445|GO:0071704|GO:0005622|GO:0043167|GO:0016491|GO:0008289|GO:0048037|GO:0044237|GO:0036094|GO:0009056|GO:0097159|GO:0006081|GO:0005737|GO:0016651|GO:0019842|GO:0043169|GO:0043178|GO:0055114|GO:0050662|GO:0019840|GO:0000166|GO:0010817|GO:0016614|GO:0043168|GO:0051186|GO:0006629|GO:0016903|GO:0042180|GO:0044255|GO:0006066|GO:0046872|GO:…	cell|cellular process|binding|catalytic activity|metabolic process|hormone metabolic process|organic substance metabolic process|intracellular|ion binding|oxidoreductase activity|lipid binding|cofactor binding|cellular metabolic process|small molecule binding|catabolic process|organic cyclic compound binding|cellular aldehyde metabolic process|cytoplasm|oxidoreductase activity, acting on NAD(P)H|…	K13980	alcohol dehydrogenase 4[1.1.1.1]	mmu01100|mmu05204|mmu00830|mmu00982|mmu00010|mmu00980|mmu00071|mmu00350	Metabolic pathways - Mus musculus (mouse)|Chemical carcinogenesis - Mus musculus (mouse)|Retinol metabolism - Mus musculus (mouse)|Drug metabolism - cytochrome P450 - Mus musculus (mouse)|Glycolysis / Gluconeogenesis - Mus musculus (mouse)|Metabolism of xenobiotics by cytochrome P450 - Mus musculus (mouse)|Fatty acid degradation - Mus musculus (mouse)|Tyrosine metabolism - Mus musculus (mouse)	3:138415466-138430892	39	206	1.53148	8.2987	1.53148	8.2987	-2.43796	7.89768e-30	6.25742e-28	DOWN
ENSMUSG00000026589	Sec16b	SEC16_homolog_B_S._cerevisiae_	GO:0005623|GO:0009987|GO:0005488|GO:0016020|GO:0008152|GO:0043227|GO:0005789|GO:0031090|GO:0019222|GO:0071704|GO:0043229|GO:0051050|GO:0009893|GO:0050794|GO:0005622|GO:0051641|GO:0012505|GO:0016043|GO:0005515|GO:0042175|GO:1903829|GO:0006810|GO:0005783|GO:0051222|GO:0051640|GO:0005737|GO:0098588|GO:0005794|GO:0032388|GO:0061024|GO:0060341|GO:0010256|GO:0006903|GO:0032880|GO:0051656|GO:0090316|GO:…	cell|cellular process|binding|membrane|metabolic process|membrane-bounded organelle|endoplasmic reticulum membrane|organelle membrane|regulation of metabolic process|organic substance metabolic process|intracellular organelle|positive regulation of transport|positive regulation of metabolic process|regulation of cellular process|intracellular|cellular localization|endomembrane system|cellular com…	-	-	-	-	1:157506728-157568425	37	201	0.356193	1.98502	0.356193	1.98502	-2.47843	9.0716e-30	7.159e-28	DOWN
ENSMUSG00000003809	Gcdh	glutaryl_Coenzyme_A_dehydrogenase	GO:0005623|GO:0009987|GO:0005488|GO:0003824|GO:0009055|GO:0016020|GO:0008152|GO:0043227|GO:0031090|GO:0071704|GO:0043229|GO:0006807|GO:0009058|GO:0005622|GO:0043167|GO:0016491|GO:0048037|GO:0044237|GO:0036094|GO:0009056|GO:0097159|GO:0006793|GO:0046483|GO:0005737|GO:1901360|GO:0044249|GO:0042592|GO:0019866|GO:0000062|GO:0055114|GO:0031966|GO:0016627|GO:0050662|GO:0000166|GO:0006725|GO:0006790|GO:…	cell|cellular process|binding|catalytic activity|electron carrier activity|membrane|metabolic process|membrane-bounded organelle|organelle membrane|organic substance metabolic process|intracellular organelle|nitrogen compound metabolic process|biosynthetic process|intracellular|ion binding|oxidoreductase activity|cofactor binding|cellular metabolic process|small molecule binding|catabolic process…	K00252	glutaryl-CoA dehydrogenase[1.3.8.6]	mmu01100|mmu00310|mmu00071|mmu00380	Metabolic pathways - Mus musculus (mouse)|Lysine degradation - Mus musculus (mouse)|Fatty acid degradation - Mus musculus (mouse)|Tryptophan metabolism - Mus musculus (mouse)	8:84886393-84893921	325	930	5.41834	15.9058	5.41834	15.9058	-1.55363	9.84222e-30	7.73645e-28	DOWN
ENSMUSG00000027820	Mme	membrane_metallo_endopeptidase	GO:0050896|GO:0030054|GO:0005623|GO:0009987|GO:0005576|GO:0045202|GO:0005488|GO:0003824|GO:0016020|GO:0032502|GO:0008152|GO:0031224|GO:0043227|GO:0016787|GO:0005886|GO:0071704|GO:0043229|GO:0008021|GO:0006807|GO:0005622|GO:0043167|GO:0071944|GO:0012505|GO:0042995|GO:0051716|GO:0033218|GO:0030055|GO:0048856|GO:0005515|GO:1903561|GO:0044237|GO:0070062|GO:0046483|GO:0005737|GO:0005912|GO:1901360|GO:…	response to stimulus|cell junction|cell|cellular process|extracellular region|synapse|binding|catalytic activity|membrane|developmental process|metabolic process|intrinsic component of membrane|membrane-bounded organelle|hydrolase activity|plasma membrane|organic substance metabolic process|intracellular organelle|synaptic vesicle|nitrogen compound metabolic process|intracellular|ion binding|cell…	K01389	neprilysin[3.4.24.11]	mmu05010|mmu04974|mmu04640|mmu04614	Alzheimer,s disease - Mus musculus (mouse)|Protein digestion and absorption - Mus musculus (mouse)|Hematopoietic cell lineage - Mus musculus (mouse)|Renin-angiotensin system - Mus musculus (mouse)	3:63241537-63386030	54	247	0.247958	1.16353	0.247958	1.16353	-2.23034	1.02403e-29	8.01771e-28	DOWN
ENSMUSG00000069456	Rdh16	retinol_dehydrogenase_16	GO:0005623|GO:0009987|GO:0005488|GO:0003824|GO:0016020|GO:0008152|GO:0031224|GO:0043227|GO:0031090|GO:0042445|GO:0071704|GO:0043229|GO:0009058|GO:0005622|GO:0012505|GO:0016491|GO:0005515|GO:0044237|GO:0031301|GO:0005783|GO:0005737|GO:0044249|GO:0055114|GO:0042802|GO:0010817|GO:0016614|GO:0006082|GO:0043231|GO:0006629|GO:0046983|GO:0044255|GO:0016021|GO:0005788|GO:0042803|GO:0006720|GO:0042573|GO:…	cell|cellular process|binding|catalytic activity|membrane|metabolic process|intrinsic component of membrane|membrane-bounded organelle|organelle membrane|hormone metabolic process|organic substance metabolic process|intracellular organelle|biosynthetic process|intracellular|endomembrane system|oxidoreductase activity|protein binding|cellular metabolic process|integral component of organelle membr…	K11154	retinol dehydrogenase 16 [EC:1.1.1.-][-]	mmu01100|mmu00830	Metabolic pathways - Mus musculus (mouse)|Retinol metabolism - Mus musculus (mouse)	10:127801152-127846565	23	160	0.182409	1.30179	0.182409	1.30179	-2.83525	1.05624e-29	8.23743e-28	DOWN
ENSMUSG00000027249	F2	coagulation_factor_II	GO:0050896|GO:0005623|GO:0009987|GO:0005576|GO:0023052|GO:0005488|GO:0004871|GO:0031012|GO:0003824|GO:0032502|GO:0008152|GO:0040007|GO:0043227|GO:0016787|GO:0019222|GO:0023051|GO:0009653|GO:0071704|GO:0048523|GO:0051050|GO:0009893|GO:0009605|GO:0045927|GO:0050794|GO:0009058|GO:0038023|GO:0005622|GO:0043167|GO:0014854|GO:0051641|GO:0016043|GO:0009892|GO:0006950|GO:0072562|GO:0051716|GO:0032844|GO:…	response to stimulus|cell|cellular process|extracellular region|signaling|binding|signal transducer activity|extracellular matrix|catalytic activity|developmental process|metabolic process|growth|membrane-bounded organelle|hydrolase activity|regulation of metabolic process|regulation of signaling|anatomical structure morphogenesis|organic substance metabolic process|negative regulation of cellula…	K01313	coagulation factor II (thrombin)[3.4.21.5]	mmu04080|mmu04810|mmu04610	Neuroactive ligand-receptor interaction - Mus musculus (mouse)|Regulation of actin cytoskeleton - Mus musculus (mouse)|Complement and coagulation cascades - Mus musculus (mouse)	2:91625320-91636414	2702	6742	32.7853	83.9216	32.7853	83.9216	-1.35599	1.56928e-29	1.21907e-27	DOWN
ENSMUSG00000042476	Abcb4	ATP_binding_cassette_sub_family_B_MDR_TAP_member_4	GO:0050896|GO:0005215|GO:0030054|GO:0005623|GO:0009987|GO:0005576|GO:0005488|GO:0003824|GO:0016020|GO:0008152|GO:0031224|GO:0043227|GO:0005911|GO:0016787|GO:0005886|GO:0043229|GO:0051050|GO:0045177|GO:0050794|GO:0005622|GO:0043167|GO:0097367|GO:0071944|GO:0016043|GO:0051716|GO:0005515|GO:1903561|GO:0036094|GO:0022857|GO:0097159|GO:0070062|GO:0006810|GO:0005737|GO:0042592|GO:0055085|GO:0061024|GO:…	response to stimulus|transporter activity|cell junction|cell|cellular process|extracellular region|binding|catalytic activity|membrane|metabolic process|intrinsic component of membrane|membrane-bounded organelle|cell-cell junction|hydrolase activity|plasma membrane|intracellular organelle|positive regulation of transport|apical part of cell|regulation of cellular process|intracellular|ion binding…	K05659	ATP-binding cassette, subfamily B (MDR/TAP), member 4[3.6.3.44]	mmu04976|mmu02010	Bile secretion - Mus musculus (mouse)|ABC transporters - Mus musculus (mouse)	5:8893717-8959231	236	698	1.52007	4.61209	1.52007	4.61209	-1.60129	2.48464e-29	1.92265e-27	DOWN
ENSMUSG00000003555	Cyp17a1	cytochrome_P450_family_17_subfamily_a_polypeptide_1	GO:0022414|GO:0050896|GO:0005623|GO:0009987|GO:0005488|GO:0000003|GO:0003824|GO:0016020|GO:0032502|GO:0008152|GO:0051707|GO:0009607|GO:0043227|GO:0016829|GO:0019222|GO:0042445|GO:0071704|GO:0043229|GO:0044297|GO:0009893|GO:0009605|GO:0050794|GO:0009058|GO:0005622|GO:0043167|GO:0048609|GO:0012505|GO:0042995|GO:0003006|GO:0006950|GO:0016491|GO:0044702|GO:0051716|GO:0048856|GO:0044237|GO:0019953|GO:…	reproductive process|response to stimulus|cell|cellular process|binding|reproduction|catalytic activity|membrane|developmental process|metabolic process|response to other organism|response to biotic stimulus|membrane-bounded organelle|lyase activity|regulation of metabolic process|hormone metabolic process|organic substance metabolic process|intracellular organelle|cell body|positive regulation o…	K00512	steroid 17alpha-monooxygenase / 17alpha-hydroxyprogesterone aldolase[4.1.2.30]	mmu01100|mmu00140|mmu04917|mmu04913	Metabolic pathways - Mus musculus (mouse)|Steroid hormone biosynthesis - Mus musculus (mouse)|Prolactin signaling pathway - Mus musculus (mouse)|Ovarian steroidogenesis - Mus musculus (mouse)	19:46667165-46672974	2	103	0.0516956	2.73046	0.0516956	2.73046	-5.72296	2.73464e-29	2.1079e-27	DOWN
ENSMUSG00000026189	Pecr	peroxisomal_trans_2_enoyl_CoA_reductase	GO:0005623|GO:0009987|GO:0005488|GO:0003824|GO:0016020|GO:0008152|GO:0043227|GO:0031090|GO:0071704|GO:0043229|GO:0009058|GO:0005622|GO:0016491|GO:0005515|GO:0044237|GO:0005737|GO:0098588|GO:0044249|GO:0055114|GO:0016627|GO:0005102|GO:0006082|GO:0043231|GO:0006629|GO:0044255|GO:0006066|GO:0016628|GO:0006720|GO:0005778|GO:0005739|GO:0006631|GO:0008610|GO:0019752|GO:0006633|GO:0033306|GO:0019166|GO:…	cell|cellular process|binding|catalytic activity|membrane|metabolic process|membrane-bounded organelle|organelle membrane|organic substance metabolic process|intracellular organelle|biosynthetic process|intracellular|oxidoreductase activity|protein binding|cellular metabolic process|cytoplasm|bounding membrane of organelle|cellular biosynthetic process|oxidation-reduction process|oxidoreductase a…	K07753	peroxisomal trans-2-enoyl-CoA reductase[1.3.1.38]	mmu04146|mmu01212|mmu01040	Peroxisome - Mus musculus (mouse)|Fatty acid metabolism - Mus musculus (mouse)|Biosynthesis of unsaturated fatty acids - Mus musculus (mouse)	1:72259167-72284314	70	281	2.0747	8.54392	2.0747	8.54392	-2.04199	3.52821e-29	2.70909e-27	DOWN
ENSMUSG00000026405	C4bp	complement_component_4_binding_protein	GO:0050896|GO:0009987|GO:0005576|GO:0005488|GO:0002376|GO:0008152|GO:0006955|GO:0019222|GO:0044216|GO:0071704|GO:0002684|GO:0048523|GO:0009893|GO:0009605|GO:0050794|GO:0009892|GO:0006950|GO:0072562|GO:0005615|GO:0002683|GO:0002253|GO:0005515|GO:0044237|GO:0002682|GO:0009056|GO:0097159|GO:0006959|GO:0050776|GO:0009611|GO:0031324|GO:0006952|GO:0019538|GO:0002443|GO:0050778|GO:0003676|GO:0050777|GO:…	response to stimulus|cellular process|extracellular region|binding|immune system process|metabolic process|immune response|regulation of metabolic process|other organism cell|organic substance metabolic process|positive regulation of immune system process|negative regulation of cellular process|positive regulation of metabolic process|response to external stimulus|regulation of cellular process|n…	K04002	complement component 4 binding protein, alpha[-]	mmu04610|mmu05133	Complement and coagulation cascades - Mus musculus (mouse)|Pertussis - Mus musculus (mouse)	1:130634773-130661632	534	1422	4.86175	13.2814	4.86175	13.2814	-1.44985	3.70109e-29	2.82006e-27	DOWN
ENSMUSG00000028132	Tmem56	transmembrane_protein_56	GO:0016020|GO:0031224|GO:0016021	membrane|intrinsic component of membrane|integral component of membrane	-	-	-	-	3:121201761-121283098	247	723	1.63674	4.91487	1.63674	4.91487	-1.58633	3.68722e-29	2.82006e-27	DOWN
ENSMUSG00000025911	Adhfe1	alcohol_dehydrogenase_iron_containing_1	GO:0005623|GO:0005488|GO:0003824|GO:0008152|GO:0043227|GO:0043229|GO:0005622|GO:0043167|GO:0016491|GO:0006810|GO:0005737|GO:0043169|GO:0055114|GO:0016614|GO:0043231|GO:0046872|GO:0005739|GO:0047988|GO:0015993	cell|binding|catalytic activity|metabolic process|membrane-bounded organelle|intracellular organelle|intracellular|ion binding|oxidoreductase activity|transport|cytoplasm|cation binding|oxidation-reduction process|oxidoreductase activity, acting on CH-OH group of donors|intracellular membrane-bounded organelle|metal ion binding|mitochondrion|hydroxyacid-oxoacid transhydrogenase activity|molecular…	-	-	-	-	1:9547948-9580673	52	237	0.682538	3.19124	0.682538	3.19124	-2.22513	4.18276e-29	3.1749e-27	DOWN
ENSMUSG00000022445	Cyp2d26	cytochrome_P450_family_2_subfamily_d_polypeptide_26	GO:0022414|GO:0050896|GO:0005623|GO:0005488|GO:0000003|GO:0003824|GO:0008152|GO:0043227|GO:0043229|GO:0005622|GO:0043167|GO:0016491|GO:0097159|GO:0016705|GO:0043169|GO:0055114|GO:0046906|GO:0007565|GO:0043231|GO:0042493|GO:0020037|GO:0046872|GO:0046914|GO:0005506	reproductive process|response to stimulus|cell|binding|reproduction|catalytic activity|metabolic process|membrane-bounded organelle|intracellular organelle|intracellular|ion binding|oxidoreductase activity|organic cyclic compound binding|oxidoreductase activity, acting on paired donors, with incorporation or reduction of molecular oxygen|cation binding|oxidation-reduction process|tetrapyrrole bin…	K07414	cytochrome P450, family 2, subfamily D[1.14.14.1]	mmu04726|mmu00140	Serotonergic synapse - Mus musculus (mouse)|Steroid hormone biosynthesis - Mus musculus (mouse)	15:82790107-82794245	543	1444	22.1009	60.2932	22.1009	60.2932	-1.44789	4.24825e-29	3.21235e-27	DOWN
ENSMUSG00000070704	Ugt2b36	UDP_glucuronosyltransferase_2_family_polypeptide_B36	GO:0050896|GO:0005623|GO:0009987|GO:0005576|GO:0003824|GO:0016020|GO:0008152|GO:0031224|GO:0043227|GO:0071704|GO:0043229|GO:0016740|GO:0009058|GO:0005622|GO:0051716|GO:1903561|GO:0044237|GO:0070062|GO:0009725|GO:0005975|GO:0016757|GO:0031982|GO:0006082|GO:0043231|GO:0010033|GO:0009812|GO:0016021|GO:0071310|GO:0016758|GO:0005996|GO:0032870|GO:0008194|GO:0009813|GO:0052696|GO:0019752|GO:0015020|GO:…	response to stimulus|cell|cellular process|extracellular region|catalytic activity|membrane|metabolic process|intrinsic component of membrane|membrane-bounded organelle|organic substance metabolic process|intracellular organelle|transferase activity|biosynthetic process|intracellular|cellular response to stimulus|extracellular vesicle|cellular metabolic process|extracellular exosome|response to h…	K00699	glucuronosyltransferase[2.4.1.17]	mmu01100|mmu05204|mmu00830|mmu00140|mmu00982|mmu00980|mmu00500|mmu00983|mmu00860|mmu00040|mmu00053	Metabolic pathways - Mus musculus (mouse)|Chemical carcinogenesis - Mus musculus (mouse)|Retinol metabolism - Mus musculus (mouse)|Steroid hormone biosynthesis - Mus musculus (mouse)|Drug metabolism - cytochrome P450 - Mus musculus (mouse)|Metabolism of xenobiotics by cytochrome P450 - Mus musculus (mouse)|Starch and sucrose metabolism - Mus musculus (mouse)|Drug metabolism - other enzymes - Mus …	5:87065927-87092555	572	1508	13.5567	36.6648	13.5567	36.6648	-1.43539	5.12124e-29	3.85781e-27	DOWN
ENSMUSG00000032114	Slc37a4	solute_carrier_family_37_glucose_6_phosphate_transporter_member_4	GO:0050896|GO:0005215|GO:0005623|GO:0009987|GO:0002376|GO:0016020|GO:0032502|GO:0008152|GO:0040011|GO:0051707|GO:0009607|GO:0031224|GO:0002262|GO:0043227|GO:0005789|GO:0031090|GO:0019222|GO:0001776|GO:0071704|GO:0043229|GO:0050900|GO:0048870|GO:0009893|GO:0009605|GO:0005622|GO:0012505|GO:0016043|GO:0006950|GO:0051716|GO:0006914|GO:0048856|GO:0044237|GO:0042175|GO:0002682|GO:0022857|GO:0002520|GO:…	response to stimulus|transporter activity|cell|cellular process|immune system process|membrane|developmental process|metabolic process|locomotion|response to other organism|response to biotic stimulus|intrinsic component of membrane|myeloid cell homeostasis|membrane-bounded organelle|endoplasmic reticulum membrane|organelle membrane|regulation of metabolic process|leukocyte homeostasis|organic su…	K08171	MFS transporter, OPA family, solute carrier family 37 (glycerol-6-phosphate transporter), member 4[-]	mmu04973	Carbohydrate digestion and absorption - Mus musculus (mouse)	9:44398176-44402963	313	878	10.0608	28.9516	10.0608	28.9516	-1.5249	5.39496e-29	4.04866e-27	DOWN
ENSMUSG00000090264	Eif4ebp3	eukaryotic_translation_initiation_factor_4E_binding_protein_3	GO:0005623|GO:0009987|GO:0005488|GO:0016020|GO:0008152|GO:0019222|GO:0071704|GO:0048523|GO:0050794|GO:0006807|GO:0009058|GO:0005622|GO:0009892|GO:0005515|GO:0044237|GO:0005737|GO:0006413|GO:0031324|GO:0009890|GO:0044249|GO:0019538|GO:0051171|GO:0031369|GO:0031323|GO:0032269|GO:0010468|GO:0051246|GO:0044267|GO:0051248|GO:0010629|GO:0034645|GO:0006446|GO:0009059|GO:0006518|GO:0010467|GO:0045947|GO:…	cell|cellular process|binding|membrane|metabolic process|regulation of metabolic process|organic substance metabolic process|negative regulation of cellular process|regulation of cellular process|nitrogen compound metabolic process|biosynthetic process|intracellular|negative regulation of metabolic process|protein binding|cellular metabolic process|cytoplasm|translational initiation|negative regu…	K18645	eukaryotic translation initiation factor 4E binding protein 3[-]	mmu03013	RNA transport - Mus musculus (mouse)	18:36664060-36665917	36	191	3.23972	17.6331	3.23972	17.6331	-2.44434	5.68546e-29	4.25063e-27	DOWN
ENSMUSG00000068762	Gstm6	glutathione_S_transferase_mu_6	GO:0005623|GO:0005488|GO:0003824|GO:0008152|GO:0016740|GO:0005622|GO:0005515|GO:0016765|GO:0005737|GO:0004364	cell|binding|catalytic activity|metabolic process|transferase activity|intracellular|protein binding|transferase activity, transferring alkyl or aryl (other than methyl) groups|cytoplasm|glutathione transferase activity	K00799	glutathione S-transferase[2.5.1.18]	mmu05204|mmu00982|mmu00980|mmu00480	Chemical carcinogenesis - Mus musculus (mouse)|Drug metabolism - cytochrome P450 - Mus musculus (mouse)|Metabolism of xenobiotics by cytochrome P450 - Mus musculus (mouse)|Glutathione metabolism - Mus musculus (mouse)	3:107938847-107943749	39	199	0.642198	3.36165	0.642198	3.36165	-2.38808	6.10839e-29	4.54972e-27	DOWN
ENSMUSG00000084128	Esrp2	epithelial_splicing_regulatory_protein_2	GO:0005623|GO:0009987|GO:0005488|GO:0008152|GO:0043227|GO:0019222|GO:0071704|GO:0043229|GO:0050794|GO:0006807|GO:0005622|GO:0044237|GO:0036094|GO:0097159|GO:0046483|GO:1901360|GO:0003676|GO:0000166|GO:0006725|GO:0006139|GO:0051171|GO:0043231|GO:0031323|GO:0005634|GO:0003723|GO:0005654|GO:0010468|GO:0016070|GO:0010467|GO:0051252|GO:0031981|GO:0044822|GO:0016071|GO:0006396|GO:0043484|GO:0008380|GO:…	cell|cellular process|binding|metabolic process|membrane-bounded organelle|regulation of metabolic process|organic substance metabolic process|intracellular organelle|regulation of cellular process|nitrogen compound metabolic process|intracellular|cellular metabolic process|small molecule binding|organic cyclic compound binding|heterocycle metabolic process|organic cyclic compound metabolic proce…	-	-	-	-	8:106130319-106136974	41	203	0.370212	1.88041	0.370212	1.88041	-2.34462	6.24327e-29	4.63283e-27	DOWN
ENSMUSG00000025075	Habp2	hyaluronic_acid_binding_protein_2	GO:0005576|GO:0005488|GO:0003824|GO:0008152|GO:0016787|GO:0071704|GO:0043167|GO:0005615|GO:0005515|GO:0008233|GO:0019538|GO:0043169|GO:0017171|GO:0046872|GO:0008236|GO:0006508|GO:0005509|GO:0004252|GO:0004175	extracellular region|binding|catalytic activity|metabolic process|hydrolase activity|organic substance metabolic process|ion binding|extracellular space|protein binding|peptidase activity|protein metabolic process|cation binding|serine hydrolase activity|metal ion binding|serine-type peptidase activity|proteolysis|calcium ion binding|serine-type endopeptidase activity|endopeptidase activity	-	-	-	-	19:56287137-56320822	212	630	2.95221	9.00001	2.95221	9.00001	-1.60813	6.30272e-29	4.65956e-27	DOWN
ENSMUSG00000032348	Gsta4	glutathione_S_transferase_alpha_4	GO:0050896|GO:0005623|GO:0009987|GO:0005488|GO:0003824|GO:0008152|GO:0008144|GO:0043227|GO:0072341|GO:0071704|GO:0043229|GO:0016740|GO:0006807|GO:0005622|GO:0043167|GO:0006950|GO:0051716|GO:0033218|GO:0005515|GO:0044237|GO:0009410|GO:0016765|GO:0005737|GO:0010035|GO:0009636|GO:0042277|GO:0006805|GO:0006790|GO:0043168|GO:0010243|GO:0043231|GO:0009635|GO:0010033|GO:0043295|GO:0071241|GO:0071466|GO:…	response to stimulus|cell|cellular process|binding|catalytic activity|metabolic process|drug binding|membrane-bounded organelle|modified amino acid binding|organic substance metabolic process|intracellular organelle|transferase activity|nitrogen compound metabolic process|intracellular|ion binding|response to stress|cellular response to stimulus|amide binding|protein binding|cellular metabolic pr…	K00799	glutathione S-transferase[2.5.1.18]	mmu05204|mmu00982|mmu00980|mmu00480	Chemical carcinogenesis - Mus musculus (mouse)|Drug metabolism - cytochrome P450 - Mus musculus (mouse)|Metabolism of xenobiotics by cytochrome P450 - Mus musculus (mouse)|Glutathione metabolism - Mus musculus (mouse)	9:78191966-78209348	43	211	3.00833	15.1439	3.00833	15.1439	-2.3317	6.37518e-29	4.69567e-27	DOWN
ENSMUSG00000022098	Bmp1	bone_morphogenetic_protein_1	GO:0005623|GO:0009987|GO:0005576|GO:0005488|GO:0031012|GO:0003824|GO:0032502|GO:0008152|GO:0043227|GO:0016787|GO:0005578|GO:0071704|GO:0043229|GO:0005622|GO:0043167|GO:0012505|GO:0005615|GO:0048856|GO:0005515|GO:0050793|GO:0061036|GO:0009888|GO:0001503|GO:0005737|GO:0005794|GO:0008233|GO:0019538|GO:0043169|GO:0005102|GO:0048869|GO:0031982|GO:0043231|GO:0007275|GO:0048513|GO:0061035|GO:0001501|GO:…	cell|cellular process|extracellular region|binding|extracellular matrix|catalytic activity|developmental process|metabolic process|membrane-bounded organelle|hydrolase activity|proteinaceous extracellular matrix|organic substance metabolic process|intracellular organelle|intracellular|ion binding|endomembrane system|extracellular space|anatomical structure development|protein binding|regulation o…	-	-	-	-	14:70474557-70520260	139	451	2.47712	8.24522	2.47712	8.24522	-1.73489	6.78976e-29	4.98258e-27	DOWN
ENSMUSG00000031594	Fgl1	fibrinogen_like_protein_1	GO:0005576|GO:0043227|GO:1903561|GO:0070062|GO:0031982	extracellular region|membrane-bounded organelle|extracellular vesicle|extracellular exosome|vesicle	-	-	-	-	8:41191434-41215156	342	946	4.55504	12.9255	4.55504	12.9255	-1.50469	7.05256e-29	5.15641e-27	DOWN
ENSMUSG00000028967	Errfi1	ERBB_receptor_feedback_inhibitor_1	GO:0050896|GO:0005623|GO:0009987|GO:0023052|GO:0005488|GO:0016020|GO:0032502|GO:0008152|GO:0043227|GO:0019222|GO:0005886|GO:0023051|GO:0009653|GO:0071704|GO:0048523|GO:0043229|GO:0050794|GO:0009058|GO:0005622|GO:0071944|GO:0009892|GO:0006950|GO:0051716|GO:0048856|GO:0005515|GO:0044237|GO:0050793|GO:0008283|GO:0019898|GO:0023057|GO:0045595|GO:0035295|GO:0006793|GO:0043086|GO:0033554|GO:0031234|GO:…	response to stimulus|cell|cellular process|signaling|binding|membrane|developmental process|metabolic process|membrane-bounded organelle|regulation of metabolic process|plasma membrane|regulation of signaling|anatomical structure morphogenesis|organic substance metabolic process|negative regulation of cellular process|intracellular organelle|regulation of cellular process|biosynthetic process|int…	-	-	-	-	4:150853919-150868892	946	2396	10.2922	26.7421	10.2922	26.7421	-1.37756	8.89179e-29	6.47733e-27	DOWN
ENSMUSG00000003623	Crot	carnitine_O_octanoyltransferase	GO:0050896|GO:0005623|GO:0009987|GO:0005488|GO:0003824|GO:0008152|GO:0043227|GO:0071704|GO:0043229|GO:0016740|GO:0006807|GO:0005622|GO:0005515|GO:0044237|GO:0009056|GO:0006793|GO:0006810|GO:0006091|GO:0046483|GO:0005737|GO:1901360|GO:0016746|GO:0055114|GO:0005102|GO:0010876|GO:0006725|GO:0006139|GO:0019637|GO:0006082|GO:0010243|GO:0043231|GO:0051186|GO:0006629|GO:0010033|GO:0044255|GO:0042493|GO:…	response to stimulus|cell|cellular process|binding|catalytic activity|metabolic process|membrane-bounded organelle|organic substance metabolic process|intracellular organelle|transferase activity|nitrogen compound metabolic process|intracellular|protein binding|cellular metabolic process|catabolic process|phosphorus metabolic process|transport|generation of precursor metabolites and energy|hetero…	K05940	carnitine O-octanoyltransferase[2.3.1.137]	mmu04146	Peroxisome - Mus musculus (mouse)	5:8966033-8997324	906	2299	10.4749	27.2679	10.4749	27.2679	-1.38027	9.25812e-29	6.71957e-27	DOWN
ENSMUSG00000040134	Rdh7	retinol_dehydrogenase_7	GO:0005623|GO:0009987|GO:0003824|GO:0008152|GO:0043227|GO:0042445|GO:0071704|GO:0043229|GO:0005622|GO:0012505|GO:0016491|GO:0044237|GO:0005783|GO:0005737|GO:0055114|GO:0010817|GO:0016614|GO:0043231|GO:0006629|GO:0044255|GO:0006066|GO:0006720|GO:0042572|GO:0016616|GO:0004745|GO:0016101|GO:0001523	cell|cellular process|catalytic activity|metabolic process|membrane-bounded organelle|hormone metabolic process|organic substance metabolic process|intracellular organelle|intracellular|endomembrane system|oxidoreductase activity|cellular metabolic process|endoplasmic reticulum|cytoplasm|oxidation-reduction process|regulation of hormone levels|oxidoreductase activity, acting on CH-OH group of don…	-	-	-	-	10:127884028-127888817	427	1144	15.8653	43.6052	15.8653	43.6052	-1.45863	1.01149e-28	7.31474e-27	DOWN
ENSMUSG00000060459	Kng2	kininogen_2	GO:0005623|GO:0009987|GO:0005576|GO:0005488|GO:0008152|GO:0043227|GO:0019222|GO:0071704|GO:0048523|GO:0050794|GO:0005622|GO:0030234|GO:0009892|GO:0072562|GO:0005615|GO:0005515|GO:1903561|GO:0044237|GO:0070062|GO:0043086|GO:0005737|GO:0050790|GO:0031324|GO:0019538|GO:0005102|GO:0031982|GO:0004857|GO:0031323|GO:0044092|GO:0032269|GO:0051346|GO:0051246|GO:0044267|GO:0051248|GO:0030414|GO:0006508|GO:…	cell|cellular process|extracellular region|binding|metabolic process|membrane-bounded organelle|regulation of metabolic process|organic substance metabolic process|negative regulation of cellular process|regulation of cellular process|intracellular|enzyme regulator activity|negative regulation of metabolic process|blood microparticle|extracellular space|protein binding|extracellular vesicle|cellu…	K03898	kininogen[-]	mmu04610	Complement and coagulation cascades - Mus musculus (mouse)	16:22985854-23029101	330	912	5.28331	14.9788	5.28331	14.9788	-1.50341	1.02313e-28	7.37212e-27	DOWN
ENSMUSG00000057098	Ebf1	early_B_cell_factor_1	GO:0001071|GO:0005623|GO:0009987|GO:0005488|GO:0032502|GO:0008152|GO:0003700|GO:0043227|GO:0019222|GO:0071704|GO:0043229|GO:0009893|GO:0050794|GO:0006807|GO:0009058|GO:0005622|GO:0043167|GO:0048856|GO:0005515|GO:0044237|GO:0097159|GO:0046483|GO:0000981|GO:1901360|GO:0044249|GO:0043169|GO:0003676|GO:0006725|GO:0031325|GO:0006139|GO:0051171|GO:0019904|GO:0043231|GO:0031323|GO:0046983|GO:0007275|GO:…	nucleic acid binding transcription factor activity|cell|cellular process|binding|developmental process|metabolic process|transcription factor activity, sequence-specific DNA binding|membrane-bounded organelle|regulation of metabolic process|organic substance metabolic process|intracellular organelle|positive regulation of metabolic process|regulation of cellular process|nitrogen compound metaboli…	-	-	-	-	11:44617317-45008091	1248	77	7.1253	0.450994	7.1253	0.450994	3.98177	1.09594e-28	7.86821e-27	UP
ENSMUSG00000015112	Slc25a13	solute_carrier_family_25_mitochondrial_carrier_adenine_nucleotide_translocator_member_13	GO:0050896|GO:0005215|GO:0005623|GO:0009987|GO:0005488|GO:0016020|GO:0008152|GO:0031224|GO:0043227|GO:0031090|GO:0071704|GO:0043229|GO:0006807|GO:0009058|GO:0005622|GO:0043167|GO:0051641|GO:0044237|GO:0022857|GO:0006793|GO:0006810|GO:0006091|GO:0046483|GO:0005737|GO:1901360|GO:0010035|GO:0022891|GO:0044249|GO:0055085|GO:0019866|GO:0043169|GO:0055114|GO:0031966|GO:0022900|GO:0051649|GO:0006725|GO:…	response to stimulus|transporter activity|cell|cellular process|binding|membrane|metabolic process|intrinsic component of membrane|membrane-bounded organelle|organelle membrane|organic substance metabolic process|intracellular organelle|nitrogen compound metabolic process|biosynthetic process|intracellular|ion binding|cellular localization|cellular metabolic process|transmembrane transporter acti…	-	-	-	-	6:6041218-6217173	150	476	1.85742	6.04669	1.85742	6.04669	-1.70285	1.22279e-28	8.74733e-27	DOWN
ENSMUSG00000020010	Vnn3	vanin_3	GO:0005623|GO:0009987|GO:0005576|GO:0003824|GO:0016020|GO:0008152|GO:0031224|GO:0016787|GO:0005886|GO:0071704|GO:0006807|GO:0071944|GO:0005615|GO:0044237|GO:0031225|GO:0006082|GO:0051186|GO:0016810|GO:0016811|GO:0015939|GO:0006766|GO:0019752|GO:0017159|GO:0006767|GO:0032787	cell|cellular process|extracellular region|catalytic activity|membrane|metabolic process|intrinsic component of membrane|hydrolase activity|plasma membrane|organic substance metabolic process|nitrogen compound metabolic process|cell periphery|extracellular space|cellular metabolic process|anchored component of membrane|organic acid metabolic process|cofactor metabolic process|hydrolase activity, …	K08069	pantetheine hydrolase[3.5.1.92]	mmu00770	Pantothenate and CoA biosynthesis - Mus musculus (mouse)	10:23851462-23869843	117	395	4.32558	14.9812	4.32558	14.9812	-1.79219	1.26744e-28	9.03426e-27	DOWN
ENSMUSG00000034285	Nipsnap1	4_nitrophenylphosphatase_domain_and_non_neuronal_SNAP25_like_protein_homolog_1_C._elegans_	GO:0005623|GO:0045202|GO:0005488|GO:0016020|GO:0043227|GO:0031090|GO:0005886|GO:0043229|GO:0097060|GO:0005622|GO:0071944|GO:0042165|GO:0005515|GO:0005737|GO:0019866|GO:0031966|GO:0050877|GO:0043231|GO:0007600|GO:0005739|GO:0005740|GO:0005743|GO:0019233	cell|synapse|binding|membrane|membrane-bounded organelle|organelle membrane|plasma membrane|intracellular organelle|synaptic membrane|intracellular|cell periphery|neurotransmitter binding|protein binding|cytoplasm|organelle inner membrane|mitochondrial membrane|neurological system process|intracellular membrane-bounded organelle|sensory perception|mitochondrion|mitochondrial envelope|mitochondria…	-	-	-	-	11:4873951-4894200	155	486	2.77556	8.92786	2.77556	8.92786	-1.68554	1.34976e-28	9.58666e-27	DOWN
ENSMUSG00000027009	Itga4	integrin_alpha_4	GO:0022414|GO:0050896|GO:0030054|GO:0005623|GO:0009987|GO:0005576|GO:0023052|GO:0005488|GO:0000003|GO:0002376|GO:0032991|GO:0016020|GO:0032502|GO:0040011|GO:0031224|GO:0048646|GO:0043227|GO:0005911|GO:0007155|GO:0005886|GO:0009653|GO:0002684|GO:0050900|GO:0048870|GO:0050794|GO:0009986|GO:0051641|GO:0071944|GO:0016043|GO:0003006|GO:0003823|GO:0044702|GO:0051716|GO:0043234|GO:0040017|GO:0030055|GO:…	reproductive process|response to stimulus|cell junction|cell|cellular process|extracellular region|signaling|binding|reproduction|immune system process|macromolecular complex|membrane|developmental process|locomotion|intrinsic component of membrane|anatomical structure formation involved in morphogenesis|membrane-bounded organelle|cell-cell junction|cell adhesion|plasma membrane|anatomical struct…	K06483	integrin alpha 4[-]	mmu04151|mmu04810|mmu04510|mmu04514|mmu04670|mmu05414|mmu04640|mmu05410|mmu04512|mmu05412|mmu05140|mmu04672	PI3K-Akt signaling pathway - Mus musculus (mouse)|Regulation of actin cytoskeleton - Mus musculus (mouse)|Focal adhesion - Mus musculus (mouse)|Cell adhesion molecules (CAMs) - Mus musculus (mouse)|Leukocyte transendothelial migration - Mus musculus (mouse)|Dilated cardiomyopathy - Mus musculus (mouse)|Hematopoietic cell lineage - Mus musculus (mouse)|Hypertrophic cardiomyopathy (HCM) - Mus muscu…	2:79255426-79333123	6951	575	29.8254	2.53104	29.8254	2.53104	3.55874	1.43586e-28	1.01619e-26	UP
ENSMUSG00000054827	Cyp2c50	cytochrome_P450_family_2_subfamily_c_polypeptide_50	GO:0050896|GO:0005623|GO:0009987|GO:0005488|GO:0003824|GO:0016020|GO:0008152|GO:0043227|GO:0005789|GO:0031090|GO:0071704|GO:0043229|GO:0005622|GO:0043167|GO:0012505|GO:0016491|GO:0051716|GO:0044237|GO:0019825|GO:0042175|GO:0009056|GO:0097159|GO:0009410|GO:0016705|GO:0005783|GO:0005737|GO:0098588|GO:0017144|GO:0043169|GO:0055114|GO:0006805|GO:0004497|GO:0006082|GO:0046906|GO:0043231|GO:0006629|GO:…	response to stimulus|cell|cellular process|binding|catalytic activity|membrane|metabolic process|membrane-bounded organelle|endoplasmic reticulum membrane|organelle membrane|organic substance metabolic process|intracellular organelle|intracellular|ion binding|endomembrane system|oxidoreductase activity|cellular response to stimulus|cellular metabolic process|oxygen binding|nuclear outer membrane-…	K07413	cytochrome P450, family 2, subfamily C[1.14.14.1]	mmu01100|mmu04726|mmu04750|mmu05204|mmu00590|mmu00830|mmu00140|mmu00591	Metabolic pathways - Mus musculus (mouse)|Serotonergic synapse - Mus musculus (mouse)|Inflammatory mediator regulation of TRP channels - Mus musculus (mouse)|Chemical carcinogenesis - Mus musculus (mouse)|Arachidonic acid metabolism - Mus musculus (mouse)|Retinol metabolism - Mus musculus (mouse)|Steroid hormone biosynthesis - Mus musculus (mouse)|Linoleic acid metabolism - Mus musculus (mouse)	19:40089688-40113950	213	618	4.07114	12.1176	4.07114	12.1176	-1.5736	3.3191e-28	2.34067e-26	DOWN
ENSMUSG00000073424	Cyp4f15	cytochrome_P450_family_4_subfamily_f_polypeptide_15	GO:0005488|GO:0003824|GO:0008152|GO:0043167|GO:0016491|GO:0097159|GO:0016705|GO:0043169|GO:0055114|GO:0004497|GO:0046906|GO:0020037|GO:0046872|GO:0046914|GO:0005506	binding|catalytic activity|metabolic process|ion binding|oxidoreductase activity|organic cyclic compound binding|oxidoreductase activity, acting on paired donors, with incorporation or reduction of molecular oxygen|cation binding|oxidation-reduction process|monooxygenase activity|tetrapyrrole binding|heme binding|metal ion binding|transition metal ion binding|iron ion binding	-	-	-	-	17:32685627-32703352	46	213	1.01882	4.83959	1.01882	4.83959	-2.24799	3.54529e-28	2.49135e-26	DOWN
ENSMUSG00000060407	Cyp2a12	cytochrome_P450_family_2_subfamily_a_polypeptide_12	GO:0050896|GO:0005623|GO:0009987|GO:0005488|GO:0003824|GO:0016020|GO:0008152|GO:0043227|GO:0005789|GO:0031090|GO:0071704|GO:0043229|GO:0005622|GO:0043167|GO:0012505|GO:0016491|GO:0051716|GO:0044237|GO:0019825|GO:0042175|GO:0009056|GO:0097159|GO:0009410|GO:0016705|GO:0005783|GO:0046483|GO:0005737|GO:0098588|GO:1901360|GO:0017144|GO:0043169|GO:0055114|GO:0006805|GO:0006725|GO:0004497|GO:0006082|GO:…	response to stimulus|cell|cellular process|binding|catalytic activity|membrane|metabolic process|membrane-bounded organelle|endoplasmic reticulum membrane|organelle membrane|organic substance metabolic process|intracellular organelle|intracellular|ion binding|endomembrane system|oxidoreductase activity|cellular response to stimulus|cellular metabolic process|oxygen binding|nuclear outer membrane-…	K07411	cytochrome P450, family 2, subfamily A[1.14.14.1]	mmu01100|mmu00830	Metabolic pathways - Mus musculus (mouse)|Retinol metabolism - Mus musculus (mouse)	7:27029081-27037375	470	1223	7.22413	19.2844	7.22413	19.2844	-1.41654	3.87663e-28	2.71459e-26	DOWN
ENSMUSG00000032554	Trf	transferrin	GO:0050896|GO:0005215|GO:0005623|GO:0009987|GO:0005576|GO:0023052|GO:0005488|GO:0002376|GO:0032991|GO:0016020|GO:0032502|GO:0008152|GO:0040011|GO:0043227|GO:0005905|GO:0031090|GO:0019222|GO:0005886|GO:0023051|GO:0071704|GO:0043229|GO:0051050|GO:0048870|GO:0009893|GO:0045177|GO:0050794|GO:0006807|GO:0009058|GO:0005622|GO:0043167|GO:0009986|GO:0071944|GO:0012505|GO:0016043|GO:0045178|GO:0006950|GO:…	response to stimulus|transporter activity|cell|cellular process|extracellular region|signaling|binding|immune system process|macromolecular complex|membrane|developmental process|metabolic process|locomotion|membrane-bounded organelle|coated pit|organelle membrane|regulation of metabolic process|plasma membrane|regulation of signaling|organic substance metabolic process|intracellular organelle|po…	K14736	transferrin[-]	mmu04066|mmu04978	HIF-1 signaling pathway - Mus musculus (mouse)|Mineral absorption - Mus musculus (mouse)	9:103204001-103230444	21572	50754	287.143	693.057	287.143	693.057	-1.27121	4.04497e-28	2.82254e-26	DOWN
ENSMUSG00000030513	Pcsk6	proprotein_convertase_subtilisin_kexin_type_6	GO:0005623|GO:0009987|GO:0005576|GO:0005488|GO:0031012|GO:0003824|GO:0032502|GO:0008152|GO:0016787|GO:0042445|GO:0071704|GO:0006807|GO:0043167|GO:0009986|GO:0097367|GO:0005615|GO:0048856|GO:0005515|GO:0044237|GO:0006810|GO:0008201|GO:0005539|GO:0008233|GO:0019538|GO:0019838|GO:0032940|GO:0016486|GO:0010817|GO:0043168|GO:0017171|GO:0007389|GO:0007275|GO:0009790|GO:0009880|GO:0009100|GO:0003002|GO:…	cell|cellular process|extracellular region|binding|extracellular matrix|catalytic activity|developmental process|metabolic process|hydrolase activity|hormone metabolic process|organic substance metabolic process|nitrogen compound metabolic process|ion binding|cell surface|carbohydrate derivative binding|extracellular space|anatomical structure development|protein binding|cellular metabolic proces…	-	-	-	-	7:65861734-66050386	62	251	0.475016	1.97278	0.475016	1.97278	-2.05418	4.23569e-28	2.94528e-26	DOWN
ENSMUSG00000027359	Slc27a2	solute_carrier_family_27_fatty_acid_transporter_member_2	GO:0005215|GO:0005623|GO:0009987|GO:0005576|GO:0005488|GO:0003824|GO:0016020|GO:0008152|GO:0031224|GO:0043227|GO:0005789|GO:0031090|GO:0071704|GO:0043229|GO:0016874|GO:0009058|GO:0005622|GO:0043167|GO:0097367|GO:0012505|GO:0005515|GO:1903561|GO:0044237|GO:0036094|GO:0042175|GO:0009056|GO:0097159|GO:0070062|GO:0031301|GO:0006810|GO:0005783|GO:0005737|GO:0098588|GO:1901360|GO:0044249|GO:0001882|GO:…	transporter activity|cell|cellular process|extracellular region|binding|catalytic activity|membrane|metabolic process|intrinsic component of membrane|membrane-bounded organelle|endoplasmic reticulum membrane|organelle membrane|organic substance metabolic process|intracellular organelle|ligase activity|biosynthetic process|intracellular|ion binding|carbohydrate derivative binding|endomembrane syst…	K08746	solute carrier family 27 (fatty acid transporter), member 2 [EC:6.2.1.- <a href=/dbget-bin/www_bget?ec:6.2.1.3>6.2.1.3</a>][-]	mmu04931|mmu04146|mmu03320	Insulin resistance - Mus musculus (mouse)|Peroxisome - Mus musculus (mouse)|PPAR signaling pathway - Mus musculus (mouse)	2:126552407-126588243	794	1982	12.4909	31.9866	12.4909	31.9866	-1.35659	4.38864e-28	3.041e-26	DOWN
ENSMUSG00000019929	Dcn	decorin	GO:0022414|GO:0050896|GO:0009987|GO:0005576|GO:0005488|GO:0000003|GO:0031012|GO:0032991|GO:0032502|GO:0008152|GO:0051707|GO:0009607|GO:0019222|GO:0005578|GO:0071704|GO:0009893|GO:0009605|GO:0050794|GO:0006807|GO:0097367|GO:0003006|GO:0006950|GO:0050840|GO:0044702|GO:0005615|GO:0043234|GO:0006914|GO:0048856|GO:0005515|GO:0044237|GO:0009056|GO:0005589|GO:0097159|GO:0009611|GO:0009888|GO:0005539|GO:…	reproductive process|response to stimulus|cellular process|extracellular region|binding|reproduction|extracellular matrix|macromolecular complex|developmental process|metabolic process|response to other organism|response to biotic stimulus|regulation of metabolic process|proteinaceous extracellular matrix|organic substance metabolic process|positive regulation of metabolic process|response to ext…	K04660	decorin[-]	mmu05205|mmu04350	Proteoglycans in cancer - Mus musculus (mouse)|TGF-beta signaling pathway - Mus musculus (mouse)	10:97479500-97518162	489	1265	15.7104	41.6927	15.7104	41.6927	-1.40808	4.48153e-28	3.09459e-26	DOWN
ENSMUSG00000022546	Gpt	glutamic_pyruvic_transaminase_soluble	GO:0005623|GO:0009987|GO:0005576|GO:0005488|GO:0003824|GO:0008152|GO:0043227|GO:0071704|GO:0016740|GO:0006807|GO:0009058|GO:0005622|GO:0043167|GO:0048037|GO:1903561|GO:0044237|GO:0009056|GO:0097159|GO:0070062|GO:0005737|GO:0030170|GO:0031982|GO:0006082|GO:0006520|GO:0043168|GO:0009063|GO:0008483|GO:0019752|GO:0046395|GO:0004021|GO:0042851|GO:0042853	cell|cellular process|extracellular region|binding|catalytic activity|metabolic process|membrane-bounded organelle|organic substance metabolic process|transferase activity|nitrogen compound metabolic process|biosynthetic process|intracellular|ion binding|cofactor binding|extracellular vesicle|cellular metabolic process|catabolic process|organic cyclic compound binding|extracellular exosome|cytopl…	K00814	alanine transaminase[2.6.1.2]	mmu01100|mmu01200|mmu01230|mmu00250|mmu01210|mmu00220	Metabolic pathways - Mus musculus (mouse)|Carbon metabolism - Mus musculus (mouse)|Biosynthesis of amino acids - Mus musculus (mouse)|Alanine, aspartate and glutamate metabolism - Mus musculus (mouse)|2-Oxocarboxylic acid metabolism - Mus musculus (mouse)|Arginine biosynthesis - Mus musculus (mouse)	15:76696764-76699674	85	307	3.2539	12.0563	3.2539	12.0563	-1.88955	4.69237e-28	3.22896e-26	DOWN
ENSMUSG00000103216	Gm37248	predicted_gene_37248	-	-	-	-	-	-	17:51796017-51799190	351	6	7.40415	0.129846	7.40415	0.129846	5.83346	4.79057e-28	3.28518e-26	UP
ENSMUSG00000033688	1300017J02Rik	RIKEN_cDNA_1300017J02_gene	GO:0005576|GO:0008152|GO:0019222|GO:0030234|GO:0009892|GO:0005615|GO:0043086|GO:0050790|GO:0004857|GO:0044092	extracellular region|metabolic process|regulation of metabolic process|enzyme regulator activity|negative regulation of metabolic process|extracellular space|negative regulation of catalytic activity|regulation of catalytic activity|enzyme inhibitor activity|negative regulation of molecular function	K14736	transferrin[-]	mmu04066|mmu04978	HIF-1 signaling pathway - Mus musculus (mouse)|Mineral absorption - Mus musculus (mouse)	9:103250521-103305082	865	2146	12.0782	30.7403	12.0782	30.7403	-1.34772	4.83782e-28	3.30618e-26	DOWN
ENSMUSG00000062480	Acat3	acetyl_Coenzyme_A_acetyltransferase_3	GO:0005623|GO:0005576|GO:0003824|GO:0008152|GO:0043227|GO:0043229|GO:0016740|GO:0005622|GO:1903561|GO:0070062|GO:0005737|GO:0016746|GO:0031982|GO:0043231|GO:0005634|GO:0005654|GO:0005730|GO:0016747|GO:0005739|GO:0031981|GO:0016407|GO:0003988|GO:0003985	cell|extracellular region|catalytic activity|metabolic process|membrane-bounded organelle|intracellular organelle|transferase activity|intracellular|extracellular vesicle|extracellular exosome|cytoplasm|transferase activity, transferring acyl groups|vesicle|intracellular membrane-bounded organelle|nucleus|nucleoplasm|nucleolus|transferase activity, transferring acyl groups other than amino-acyl g…	-	-	-	-	17:12923833-12940402	85	306	1.90911	7.0506	1.90911	7.0506	-1.88484	5.38954e-28	3.67061e-26	DOWN
ENSMUSG00000023963	Cyp39a1	cytochrome_P450_family_39_subfamily_a_polypeptide_1	GO:0005623|GO:0009987|GO:0005488|GO:0003824|GO:0016020|GO:0008152|GO:0043227|GO:0005789|GO:0031090|GO:0071704|GO:0043229|GO:0009058|GO:0005622|GO:0043167|GO:0012505|GO:0016491|GO:0044237|GO:0042175|GO:0009056|GO:0097159|GO:0016705|GO:0005783|GO:0005737|GO:0098588|GO:1901360|GO:0007586|GO:0044249|GO:0043169|GO:0055114|GO:0004497|GO:0006082|GO:0046906|GO:0043231|GO:0006629|GO:0006066|GO:0008206|GO:…	cell|cellular process|binding|catalytic activity|membrane|metabolic process|membrane-bounded organelle|endoplasmic reticulum membrane|organelle membrane|organic substance metabolic process|intracellular organelle|biosynthetic process|intracellular|ion binding|endomembrane system|oxidoreductase activity|cellular metabolic process|nuclear outer membrane-endoplasmic reticulum membrane network|catabo…	K07439	24-hydroxycholesterol 7alpha-hydroxylase[1.14.13.99]	mmu00120	Primary bile acid biosynthesis - Mus musculus (mouse)	17:43667425-43751431	88	313	1.9299	7.04182	1.9299	7.04182	-1.86742	6.03867e-28	4.09867e-26	DOWN
ENSMUSG00000030244	Gys2	glycogen_synthase_2	GO:0050896|GO:0005623|GO:0009987|GO:0005488|GO:0003824|GO:0008152|GO:0071704|GO:0043229|GO:0016740|GO:0009058|GO:0005622|GO:0071944|GO:0030246|GO:0044237|GO:0036094|GO:0006091|GO:0005737|GO:0044262|GO:0044249|GO:0005975|GO:0016757|GO:0055114|GO:0005938|GO:0010033|GO:0048029|GO:0043265|GO:0016758|GO:0016051|GO:0030864|GO:0006112|GO:0034645|GO:0009743|GO:0005977|GO:0009059|GO:0005856|GO:0008194|GO:…	response to stimulus|cell|cellular process|binding|catalytic activity|metabolic process|organic substance metabolic process|intracellular organelle|transferase activity|biosynthetic process|intracellular|cell periphery|carbohydrate binding|cellular metabolic process|small molecule binding|generation of precursor metabolites and energy|cytoplasm|cellular carbohydrate metabolic process|cellular bio…	K00693	glycogen(starch) synthase[2.4.1.11]	mmu04151|mmu04910|mmu04152|mmu04931|mmu04922|mmu00500	PI3K-Akt signaling pathway - Mus musculus (mouse)|Insulin signaling pathway - Mus musculus (mouse)|AMPK signaling pathway - Mus musculus (mouse)|Insulin resistance - Mus musculus (mouse)|Glucagon signaling pathway - Mus musculus (mouse)|Starch and sucrose metabolism - Mus musculus (mouse)	6:142422613-142473109	57	238	1.28455	5.50225	1.28455	5.50225	-2.09876	6.11983e-28	4.13963e-26	DOWN
ENSMUSG00000035769	Xylb	xylulokinase_homolog_H._influenzae_	GO:0005623|GO:0009987|GO:0005576|GO:0005488|GO:0003824|GO:0008152|GO:0043227|GO:0071704|GO:0016740|GO:0005622|GO:0043167|GO:0097367|GO:1903561|GO:0044237|GO:0036094|GO:0097159|GO:0070062|GO:0006793|GO:0005737|GO:0044262|GO:0001882|GO:0005975|GO:0000166|GO:0031982|GO:0043168|GO:0016772|GO:0017076|GO:0001883|GO:0006796|GO:0016773|GO:0016301|GO:0005996|GO:0046835|GO:0032549|GO:0016310|GO:0005524|GO:…	cell|cellular process|extracellular region|binding|catalytic activity|metabolic process|membrane-bounded organelle|organic substance metabolic process|transferase activity|intracellular|ion binding|carbohydrate derivative binding|extracellular vesicle|cellular metabolic process|small molecule binding|organic cyclic compound binding|extracellular exosome|phosphorus metabolic process|cytoplasm|cell…	K00854	xylulokinase[2.7.1.17]	mmu01100|mmu00040	Metabolic pathways - Mus musculus (mouse)|Pentose and glucuronate interconversions - Mus musculus (mouse)	9:119357381-119393797	80	293	1.38764	5.21371	1.38764	5.21371	-1.90968	7.92632e-28	5.34341e-26	DOWN
ENSMUSG00000094806	Cyp2d10	cytochrome_P450_family_2_subfamily_d_polypeptide_10	GO:0050896|GO:0005623|GO:0009987|GO:0005488|GO:0003824|GO:0016020|GO:0008152|GO:0043227|GO:0005789|GO:0031090|GO:0071704|GO:0043229|GO:0005622|GO:0043167|GO:0012505|GO:0016491|GO:0051716|GO:0044237|GO:0019825|GO:0042175|GO:0009056|GO:0097159|GO:0009410|GO:0016705|GO:0005783|GO:0005737|GO:0098588|GO:0017144|GO:0043169|GO:0055114|GO:0006805|GO:0004497|GO:0006082|GO:0046906|GO:0043231|GO:0006629|GO:…	response to stimulus|cell|cellular process|binding|catalytic activity|membrane|metabolic process|membrane-bounded organelle|endoplasmic reticulum membrane|organelle membrane|organic substance metabolic process|intracellular organelle|intracellular|ion binding|endomembrane system|oxidoreductase activity|cellular response to stimulus|cellular metabolic process|oxygen binding|nuclear outer membrane-…	K07414	cytochrome P450, family 2, subfamily D[1.14.14.1]	mmu04726|mmu00140	Serotonergic synapse - Mus musculus (mouse)|Steroid hormone biosynthesis - Mus musculus (mouse)	15:82402846-82407194	482	1237	19.5943	51.5873	19.5943	51.5873	-1.39658	8.06957e-28	5.4216e-26	DOWN
ENSMUSG00000031271	Serpina7	serine_or_cysteine_peptidase_inhibitor_clade_A_alpha_1_antiproteinase_antitrypsin_member_7	GO:0009987|GO:0005576|GO:0008152|GO:0043227|GO:0019222|GO:0071704|GO:0048523|GO:0050794|GO:0030234|GO:0009892|GO:0005615|GO:1903561|GO:0044237|GO:0070062|GO:0043086|GO:0006810|GO:0050790|GO:0031324|GO:0019538|GO:0010817|GO:0031982|GO:0004857|GO:0031323|GO:0044092|GO:0032269|GO:0051346|GO:0051246|GO:0044267|GO:0051248|GO:0030414|GO:0006508|GO:0032268|GO:0070327|GO:0045861|GO:0010466|GO:0030162|GO:…	cellular process|extracellular region|metabolic process|membrane-bounded organelle|regulation of metabolic process|organic substance metabolic process|negative regulation of cellular process|regulation of cellular process|enzyme regulator activity|negative regulation of metabolic process|extracellular space|extracellular vesicle|cellular metabolic process|extracellular exosome|negative regulation…	-	-	-	-	X:139079257-139085236	13	119	0.295038	2.77071	0.295038	2.77071	-3.23128	8.51127e-28	5.69911e-26	DOWN
ENSMUSG00000059908	Mug1	murinoglobulin_1	GO:0022414|GO:0009987|GO:0005576|GO:0000003|GO:0032502|GO:0008152|GO:0019222|GO:0071704|GO:0048523|GO:0050794|GO:0030234|GO:0009892|GO:0044702|GO:0005615|GO:0048856|GO:0044237|GO:0043086|GO:0050790|GO:0031324|GO:0019538|GO:0007566|GO:0007565|GO:0004857|GO:0031323|GO:0007275|GO:0044092|GO:0032269|GO:0051346|GO:0051246|GO:0044267|GO:0051248|GO:0030414|GO:0006508|GO:0032268|GO:0045861|GO:0010466|GO:…	reproductive process|cellular process|extracellular region|reproduction|developmental process|metabolic process|regulation of metabolic process|organic substance metabolic process|negative regulation of cellular process|regulation of cellular process|enzyme regulator activity|negative regulation of metabolic process|single organism reproductive process|extracellular space|anatomical structure dev…	-	-	-	-	6:121838541-121889057	11769	27381	117.961	281.54	117.961	281.54	-1.25503	9.49264e-28	6.33491e-26	DOWN
ENSMUSG00000085214	0610005C13Rik	RIKEN_cDNA_0610005C13_gene	-	-	-	-	-	-	7:45567795-45575327	41	197	0.43203	2.12954	0.43203	2.12954	-2.30134	1.31443e-27	8.74253e-26	DOWN
ENSMUSG00000001119	Col6a1	collagen_type_VI_alpha_1	GO:0050896|GO:0005623|GO:0009987|GO:0005576|GO:0005488|GO:0031012|GO:0032991|GO:0016020|GO:0032502|GO:0048646|GO:0043227|GO:0031090|GO:0007155|GO:0005886|GO:0009653|GO:0005578|GO:0043229|GO:0005622|GO:0071944|GO:0016043|GO:0051716|GO:0043234|GO:0048856|GO:0005515|GO:1903561|GO:0070062|GO:0048598|GO:0009888|GO:0001503|GO:0005737|GO:0098588|GO:0001704|GO:0019838|GO:0005774|GO:0048869|GO:0042383|GO:…	response to stimulus|cell|cellular process|extracellular region|binding|extracellular matrix|macromolecular complex|membrane|developmental process|anatomical structure formation involved in morphogenesis|membrane-bounded organelle|organelle membrane|cell adhesion|plasma membrane|anatomical structure morphogenesis|proteinaceous extracellular matrix|intracellular organelle|intracellular|cell periph…	K06238	collagen, type VI, alpha[-]	mmu04151|mmu04510|mmu04974|mmu04512	PI3K-Akt signaling pathway - Mus musculus (mouse)|Focal adhesion - Mus musculus (mouse)|Protein digestion and absorption - Mus musculus (mouse)|ECM-receptor interaction - Mus musculus (mouse)	10:76708792-76726168	62	246	0.916372	3.72996	0.916372	3.72996	-2.02515	1.6142e-27	1.07005e-25	DOWN
ENSMUSG00000021228	Acot3	acyl_CoA_thioesterase_3	GO:0005623|GO:0009987|GO:0003824|GO:0008152|GO:0043227|GO:0016787|GO:0071704|GO:0043229|GO:0005622|GO:0044237|GO:0016788|GO:0006793|GO:0005737|GO:0006790|GO:0006082|GO:0043231|GO:0051186|GO:0006629|GO:0044255|GO:0006637|GO:0016790|GO:0052689|GO:0005829|GO:0006631|GO:0019752|GO:0000038|GO:0005777|GO:0001676|GO:0047617|GO:0032787|GO:0016290|GO:0032788|GO:0032789	cell|cellular process|catalytic activity|metabolic process|membrane-bounded organelle|hydrolase activity|organic substance metabolic process|intracellular organelle|intracellular|cellular metabolic process|hydrolase activity, acting on ester bonds|phosphorus metabolic process|cytoplasm|sulfur compound metabolic process|organic acid metabolic process|intracellular membrane-bounded organelle|cofact…	K01068	acyl-coenzyme A thioesterase 1/2/4[3.1.2.2]	mmu01100|mmu01040|mmu00062	Metabolic pathways - Mus musculus (mouse)|Biosynthesis of unsaturated fatty acids - Mus musculus (mouse)|Fatty acid elongation - Mus musculus (mouse)	12:84052144-84059565	0	95	0	2.10489	0	2.10489	#NAME?	2.06637e-27	1.36524e-25	DOWN
ENSMUSG00000020884	Asgr1	asialoglycoprotein_receptor_1	GO:0050896|GO:0009987|GO:0005488|GO:0016020|GO:0031224|GO:0009605|GO:0043167|GO:0030246|GO:0051716|GO:0004872|GO:0005515|GO:0006810|GO:0009991|GO:0007154|GO:0031668|GO:0043169|GO:0042802|GO:0046983|GO:0038024|GO:0016021|GO:0016192|GO:0042803|GO:0046872|GO:0004873|GO:0006897|GO:0006898	response to stimulus|cellular process|binding|membrane|intrinsic component of membrane|response to external stimulus|ion binding|carbohydrate binding|cellular response to stimulus|receptor activity|protein binding|transport|response to extracellular stimulus|cell communication|cellular response to extracellular stimulus|cation binding|identical protein binding|protein dimerization activity|cargo …	K10063	asialoglycoprotein receptor 1[-]	mmu04918	Thyroid hormone synthesis - Mus musculus (mouse)	11:70054085-70057894	274	741	8.81142	24.4458	8.81142	24.4458	-1.47214	2.17172e-27	1.4301e-25	DOWN
ENSMUSG00000023043	Krt18	keratin_18	GO:0050896|GO:0005623|GO:0009987|GO:0005576|GO:0005198|GO:0023052|GO:0005488|GO:0043227|GO:0048523|GO:0043229|GO:0050794|GO:0005622|GO:0051641|GO:0071944|GO:0016043|GO:0051716|GO:0005515|GO:1903561|GO:0097159|GO:0070062|GO:0006810|GO:0005737|GO:0007154|GO:0061024|GO:0008219|GO:0010256|GO:0007165|GO:0003676|GO:0051649|GO:0008104|GO:0010941|GO:0045184|GO:0031982|GO:0005882|GO:0097110|GO:0043231|GO:…	response to stimulus|cell|cellular process|extracellular region|structural molecule activity|signaling|binding|membrane-bounded organelle|negative regulation of cellular process|intracellular organelle|regulation of cellular process|intracellular|cellular localization|cell periphery|cellular component organization|cellular response to stimulus|protein binding|extracellular vesicle|organic cyclic …	-	-	-	-	15:102028216-102032026	316	834	15.1124	40.9171	15.1124	40.9171	-1.43697	2.62121e-27	1.72039e-25	DOWN
ENSMUSG00000067279	Ppp1r3c	protein_phosphatase_1_regulatory_inhibitor_subunit_3C	GO:0005623|GO:0009987|GO:0005488|GO:0008152|GO:0019222|GO:0071704|GO:0009058|GO:0005622|GO:0051641|GO:0030234|GO:0005515|GO:0044237|GO:0006810|GO:0006091|GO:0050790|GO:0044262|GO:0044249|GO:0005975|GO:0019208|GO:0055114|GO:0019899|GO:0051649|GO:0008104|GO:0045184|GO:0019902|GO:0034613|GO:0016051|GO:0006112|GO:0015031|GO:0034645|GO:0019888|GO:0005977|GO:0009059|GO:0046907|GO:0033692|GO:0006605|GO:…	cell|cellular process|binding|metabolic process|regulation of metabolic process|organic substance metabolic process|biosynthetic process|intracellular|cellular localization|enzyme regulator activity|protein binding|cellular metabolic process|transport|generation of precursor metabolites and energy|regulation of catalytic activity|cellular carbohydrate metabolic process|cellular biosynthetic proce…	K07189	protein phosphatase 1 regulatory subunit 3A/B/C/D/E[-]	mmu04910|mmu04931	Insulin signaling pathway - Mus musculus (mouse)|Insulin resistance - Mus musculus (mouse)	19:36731737-36736653	40	190	0.984975	4.79967	0.984975	4.79967	-2.28478	3.16519e-27	2.0706e-25	DOWN
ENSMUSG00000023176	Cpn2	carboxypeptidase_N_polypeptide_2	GO:0005576|GO:0005488|GO:0043227|GO:0072562|GO:0005615|GO:0005515|GO:1903561|GO:0070062|GO:0031982	extracellular region|binding|membrane-bounded organelle|blood microparticle|extracellular space|protein binding|extracellular vesicle|extracellular exosome|vesicle	-	-	-	-	16:30256378-30267532	390	1001	5.69758	15.0021	5.69758	15.0021	-1.39674	3.19588e-27	2.08382e-25	DOWN
ENSMUSG00000056973	Ces1d	carboxylesterase_1D	GO:0050896|GO:0005623|GO:0009987|GO:0005576|GO:0003824|GO:0032502|GO:0008152|GO:0043227|GO:0016787|GO:0071704|GO:0043229|GO:0005622|GO:0012505|GO:0016043|GO:0005615|GO:0048856|GO:0044237|GO:0097006|GO:0009056|GO:0016788|GO:0006793|GO:0005783|GO:0009888|GO:0005737|GO:0009636|GO:0048869|GO:0006790|GO:0006082|GO:0043231|GO:0051186|GO:0006629|GO:0044255|GO:0022607|GO:0034377|GO:0006637|GO:0005788|GO:…	response to stimulus|cell|cellular process|extracellular region|catalytic activity|developmental process|metabolic process|membrane-bounded organelle|hydrolase activity|organic substance metabolic process|intracellular organelle|intracellular|endomembrane system|cellular component organization|extracellular space|anatomical structure development|cellular metabolic process|regulation of plasma lip…	K01044	carboxylesterase 1[3.1.1.1]	mmu01100|mmu00983	Metabolic pathways - Mus musculus (mouse)|Drug metabolism - other enzymes - Mus musculus (mouse)	8:93166068-93197838	1007	2404	21.3972	52.4026	21.3972	52.4026	-1.29222	3.72086e-27	2.4182e-25	DOWN
ENSMUSG00000031093	Dock11	dedicator_of_cytokinesis_11	GO:0050896|GO:0005623|GO:0009987|GO:0023052|GO:0005488|GO:0008152|GO:0019222|GO:0005085|GO:0009893|GO:0050794|GO:0005622|GO:0051716|GO:0005515|GO:0050790|GO:0007154|GO:0043085|GO:0007165|GO:0019899|GO:0005088|GO:0005089|GO:0051020|GO:0051345|GO:0035556|GO:0031267|GO:0043547|GO:0043087|GO:0007264|GO:0017016|GO:0017048	response to stimulus|cell|cellular process|signaling|binding|metabolic process|regulation of metabolic process|guanyl-nucleotide exchange factor activity|positive regulation of metabolic process|regulation of cellular process|intracellular|cellular response to stimulus|protein binding|regulation of catalytic activity|cell communication|positive regulation of catalytic activity|signal transduction…	-	-	-	-	X:35888832-36076562	2809	226	17.9374	1.48049	17.9374	1.48049	3.59882	4.38074e-27	2.83778e-25	UP
ENSMUSG00000060961	Slc4a4	solute_carrier_family_4_anion_exchanger_member_4	GO:0005215|GO:0005623|GO:0009987|GO:0005576|GO:0005488|GO:0016020|GO:0031224|GO:0043227|GO:0005886|GO:0071944|GO:0005515|GO:1903561|GO:0022857|GO:0070062|GO:0019725|GO:0006810|GO:0022891|GO:0042592|GO:0055085|GO:0005887|GO:0016323|GO:0031982|GO:0031226|GO:0016021|GO:0034220|GO:0015291|GO:0006811|GO:0055082|GO:0015075|GO:0048878|GO:0015711|GO:0008324|GO:0098656|GO:0015297|GO:0006820|GO:0098655|GO:…	transporter activity|cell|cellular process|extracellular region|binding|membrane|intrinsic component of membrane|membrane-bounded organelle|plasma membrane|cell periphery|protein binding|extracellular vesicle|transmembrane transporter activity|extracellular exosome|cellular homeostasis|transport|substrate-specific transmembrane transporter activity|homeostatic process|transmembrane transport|inte…	K13575	solute carrier family 4 (sodium bicarbonate cotransporter), member 4[-]	mmu04972|mmu04976|mmu04964	Pancreatic secretion - Mus musculus (mouse)|Bile secretion - Mus musculus (mouse)|Proximal tubule bicarbonate reclamation - Mus musculus (mouse)	5:88886818-89239653	85	296	0.453218	1.6191	0.453218	1.6191	-1.83691	4.39656e-27	2.83878e-25	DOWN
ENSMUSG00000026621	2019-03-01	mitochondrial_amidoxime_reducing_component_1	GO:0005623|GO:0009987|GO:0005488|GO:0003824|GO:0016020|GO:0008152|GO:0019867|GO:0031224|GO:0043227|GO:0031090|GO:0071704|GO:0043229|GO:0006807|GO:0005622|GO:0043167|GO:0016491|GO:0048037|GO:0044237|GO:0097159|GO:2001057|GO:0005737|GO:0098588|GO:0031968|GO:0019866|GO:0043169|GO:0055114|GO:0031966|GO:0050662|GO:0030170|GO:0006082|GO:0043168|GO:0043546|GO:0043231|GO:0016021|GO:0046872|GO:0042126|GO:…	cell|cellular process|binding|catalytic activity|membrane|metabolic process|outer membrane|intrinsic component of membrane|membrane-bounded organelle|organelle membrane|organic substance metabolic process|intracellular organelle|nitrogen compound metabolic process|intracellular|ion binding|oxidoreductase activity|cofactor binding|cellular metabolic process|organic cyclic compound binding|reactive…	-	-	-	-	1:184786767-184811313	275	736	4.21432	11.5708	4.21432	11.5708	-1.45712	4.44431e-27	2.86032e-25	DOWN
ENSMUSG00000040147	Maob	monoamine_oxidase_B	GO:0050896|GO:0005623|GO:0009987|GO:0005576|GO:0005488|GO:0003824|GO:0016020|GO:0032502|GO:0008152|GO:0051707|GO:0009607|GO:0019867|GO:0031224|GO:0043227|GO:0031090|GO:0019222|GO:0071704|GO:0048523|GO:0043229|GO:0009893|GO:0009605|GO:0050794|GO:0006807|GO:0005622|GO:0043167|GO:0051641|GO:0016491|GO:0048037|GO:0051051|GO:0048856|GO:0005515|GO:1903561|GO:0044237|GO:0036094|GO:0097159|GO:0070062|GO:…	response to stimulus|cell|cellular process|extracellular region|binding|catalytic activity|membrane|developmental process|metabolic process|response to other organism|response to biotic stimulus|outer membrane|intrinsic component of membrane|membrane-bounded organelle|organelle membrane|regulation of metabolic process|organic substance metabolic process|negative regulation of cellular process|int…	K00274	monoamine oxidase[1.4.3.4]	mmu01100|mmu05034|mmu04726|mmu04728|mmu05031|mmu00982|mmu05030|mmu00330|mmu00380|mmu00260|mmu00350|mmu00340|mmu00360	Metabolic pathways - Mus musculus (mouse)|Alcoholism - Mus musculus (mouse)|Serotonergic synapse - Mus musculus (mouse)|Dopaminergic synapse - Mus musculus (mouse)|Amphetamine addiction - Mus musculus (mouse)|Drug metabolism - cytochrome P450 - Mus musculus (mouse)|Cocaine addiction - Mus musculus (mouse)|Arginine and proline metabolism - Mus musculus (mouse)|Tryptophan metabolism - Mus musculus …	X:16709282-16817366	52	219	1.09865	4.74667	1.09865	4.74667	-2.11118	4.65292e-27	2.98492e-25	DOWN
ENSMUSG00000018796	Acsl1	acyl_CoA_synthetase_long_chain_family_member_1	GO:0050896|GO:0005623|GO:0009987|GO:0023052|GO:0005488|GO:0003824|GO:0016020|GO:0008152|GO:0019867|GO:0031224|GO:0043227|GO:0005789|GO:0031090|GO:0019222|GO:0005886|GO:0071704|GO:0043229|GO:0016874|GO:0009893|GO:0009605|GO:0050794|GO:0009058|GO:0005622|GO:0043167|GO:0097367|GO:0071944|GO:0012505|GO:0051716|GO:0044237|GO:0036094|GO:0042175|GO:0009056|GO:0097159|GO:0009410|GO:0006793|GO:0006810|GO:…	response to stimulus|cell|cellular process|signaling|binding|catalytic activity|membrane|metabolic process|outer membrane|intrinsic component of membrane|membrane-bounded organelle|endoplasmic reticulum membrane|organelle membrane|regulation of metabolic process|plasma membrane|organic substance metabolic process|intracellular organelle|ligase activity|positive regulation of metabolic process|res…	K01897	long-chain acyl-CoA synthetase[6.2.1.3]	mmu01100|mmu04146|mmu03320|mmu04920|mmu01212|mmu00071|mmu00061	Metabolic pathways - Mus musculus (mouse)|Peroxisome - Mus musculus (mouse)|PPAR signaling pathway - Mus musculus (mouse)|Adipocytokine signaling pathway - Mus musculus (mouse)|Fatty acid metabolism - Mus musculus (mouse)|Fatty acid degradation - Mus musculus (mouse)|Fatty acid biosynthesis - Mus musculus (mouse)	8:46471041-46536051	873	2089	4.83543	11.87	4.83543	11.87	-1.2956	5.48452e-27	3.5071e-25	DOWN
ENSMUSG00000058952	Cfi	complement_component_factor_i	GO:0050896|GO:0005576|GO:0005488|GO:0003824|GO:0002376|GO:0016020|GO:0008152|GO:0043227|GO:0006955|GO:0016787|GO:0071704|GO:0002684|GO:0043167|GO:0006950|GO:0005615|GO:0004872|GO:0002253|GO:0005515|GO:1903561|GO:0002682|GO:0070062|GO:0006959|GO:0006810|GO:0050776|GO:0006952|GO:0008233|GO:0019538|GO:0002443|GO:0043169|GO:0050778|GO:0006956|GO:0031982|GO:0045087|GO:0017171|GO:0002250|GO:0038024|GO:…	response to stimulus|extracellular region|binding|catalytic activity|immune system process|membrane|metabolic process|membrane-bounded organelle|immune response|hydrolase activity|organic substance metabolic process|positive regulation of immune system process|ion binding|response to stress|extracellular space|receptor activity|activation of immune response|protein binding|extracellular vesicle|r…	K01333	complement factor I[3.4.21.45]	mmu04610|mmu05150	Complement and coagulation cascades - Mus musculus (mouse)|Staphylococcus aureus infection - Mus musculus (mouse)	3:129835884-129875332	1118	2633	30.5528	73.8162	30.5528	73.8162	-1.27263	6.62926e-27	4.22552e-25	DOWN
ENSMUSG00000078566	Bnip3	BCL2_adenovirus_E1B_interacting_protein_3	GO:0050896|GO:0005623|GO:0009987|GO:0023052|GO:0045202|GO:0005488|GO:0002376|GO:0016020|GO:0032502|GO:0008152|GO:0051707|GO:0009607|GO:0019867|GO:0031224|GO:0043227|GO:0031090|GO:0019222|GO:0023051|GO:0009653|GO:0071704|GO:0048523|GO:0043229|GO:0009605|GO:0050794|GO:0005622|GO:0051641|GO:0012505|GO:0016043|GO:0042995|GO:0009892|GO:0006950|GO:0051716|GO:0048856|GO:0060076|GO:0005515|GO:0044237|GO:…	response to stimulus|cell|cellular process|signaling|synapse|binding|immune system process|membrane|developmental process|metabolic process|response to other organism|response to biotic stimulus|outer membrane|intrinsic component of membrane|membrane-bounded organelle|organelle membrane|regulation of metabolic process|regulation of signaling|anatomical structure morphogenesis|organic substance me…	K15464	BCL2/adenovirus E1B 19 kDa protein-interacting protein 3[-]	mmu04068|mmu05134	FoxO signaling pathway - Mus musculus (mouse)|Legionellosis - Mus musculus (mouse)	7:138890836-138909519	247	667	5.23673	14.5071	5.23673	14.5071	-1.47002	6.91283e-27	4.39219e-25	DOWN
ENSMUSG00000028356	Ambp	alpha_1_microglobulin_bikunin	GO:0005623|GO:0009987|GO:0005576|GO:0005488|GO:0016020|GO:0008152|GO:0043227|GO:0019222|GO:0005886|GO:0071704|GO:0048523|GO:0043229|GO:0050794|GO:0005622|GO:0009986|GO:0071944|GO:0030234|GO:0009892|GO:0072562|GO:0005615|GO:0005515|GO:1903561|GO:0044237|GO:0036094|GO:0009056|GO:0097159|GO:0070062|GO:0043086|GO:0050790|GO:0031324|GO:0019538|GO:0042802|GO:0031982|GO:0046906|GO:0043231|GO:0004857|GO:…	cell|cellular process|extracellular region|binding|membrane|metabolic process|membrane-bounded organelle|regulation of metabolic process|plasma membrane|organic substance metabolic process|negative regulation of cellular process|intracellular organelle|regulation of cellular process|intracellular|cell surface|cell periphery|enzyme regulator activity|negative regulation of metabolic process|blood …	-	-	-	-	4:63143275-63154799	2850	6474	116.14	270.646	116.14	270.646	-1.22054	8.96897e-27	5.68044e-25	DOWN
ENSMUSG00000033898	Cfhr2	complement_factor_H_related_2	-	-	-	-	-	-	1:139804167-139858702	399	1008	12.9118	33.4631	12.9118	33.4631	-1.37388	9.49314e-27	5.99333e-25	DOWN
ENSMUSG00000020098	Pcbd1	pterin_4_alpha_carbinolamine_dehydratase_dimerization_cofactor_of_hepatocyte_nuclear_factor_1_alpha_TCF1_1	GO:0000988|GO:0005623|GO:0009987|GO:0005576|GO:0005488|GO:0003824|GO:0008152|GO:0043227|GO:0016829|GO:0019222|GO:0071704|GO:0043229|GO:0009893|GO:0050794|GO:0006807|GO:0009058|GO:0005622|GO:0016043|GO:0016491|GO:0005515|GO:1903561|GO:0044237|GO:0000989|GO:0070062|GO:0016705|GO:0051098|GO:0046483|GO:0005737|GO:1901360|GO:0044249|GO:0055114|GO:0042802|GO:0003712|GO:0006725|GO:0031325|GO:0004497|GO:…	transcription factor activity, protein binding|cell|cellular process|extracellular region|binding|catalytic activity|metabolic process|membrane-bounded organelle|lyase activity|regulation of metabolic process|organic substance metabolic process|intracellular organelle|positive regulation of metabolic process|regulation of cellular process|nitrogen compound metabolic process|biosynthetic process|i…	-	-	-	-	10:61089343-61094328	62	238	5.13123	20.2067	5.13123	20.2067	-1.97746	1.04379e-26	6.56891e-25	DOWN
ENSMUSG00000021097	Clmn	calmin	GO:0005623|GO:0009987|GO:0005488|GO:0016020|GO:0032502|GO:0031224|GO:0048523|GO:0050794|GO:0005622|GO:0016043|GO:0048856|GO:0005515|GO:0008283|GO:0008285|GO:0005737|GO:0008092|GO:0048869|GO:0048468|GO:0007275|GO:0030030|GO:0042127|GO:0016021|GO:0007399|GO:0003779|GO:0030154|GO:0031175|GO:0048666|GO:0022008|GO:0030182|GO:0048699	cell|cellular process|binding|membrane|developmental process|intrinsic component of membrane|negative regulation of cellular process|regulation of cellular process|intracellular|cellular component organization|anatomical structure development|protein binding|cell proliferation|negative regulation of cell proliferation|cytoplasm|cytoskeletal protein binding|cellular developmental process|cell deve…	-	-	-	-	12:104763114-104865076	154	453	0.861967	2.60112	0.861967	2.60112	-1.59343	1.14225e-26	7.16593e-25	DOWN
ENSMUSG00000032014	Oaf	OAF_homolog_Drosophila_	GO:0005576|GO:0043227|GO:1903561|GO:0070062|GO:0031982	extracellular region|membrane-bounded organelle|extracellular vesicle|extracellular exosome|vesicle	-	-	-	-	9:43221278-43239816	100	326	2.80376	9.37671	2.80376	9.37671	-1.74172	1.26728e-26	7.92527e-25	DOWN
ENSMUSG00000090150	Acad11	acyl_Coenzyme_A_dehydrogenase_family_member_11	GO:0005623|GO:0009987|GO:0005488|GO:0003824|GO:0009055|GO:0016020|GO:0008152|GO:0043227|GO:0031090|GO:0071704|GO:0043229|GO:0005622|GO:0043167|GO:0016491|GO:0048037|GO:0044237|GO:0036094|GO:0009056|GO:0097159|GO:0005737|GO:0042592|GO:0000062|GO:0055114|GO:0031966|GO:0016627|GO:0050662|GO:0000166|GO:0006082|GO:0043168|GO:0043231|GO:0006629|GO:0044255|GO:0005634|GO:0030258|GO:0052890|GO:0034440|GO:…	cell|cellular process|binding|catalytic activity|electron carrier activity|membrane|metabolic process|membrane-bounded organelle|organelle membrane|organic substance metabolic process|intracellular organelle|intracellular|ion binding|oxidoreductase activity|cofactor binding|cellular metabolic process|small molecule binding|catabolic process|organic cyclic compound binding|cytoplasm|homeostatic pr…	-	-	-	-	9:104063377-104127656	487	1194	2.97695	7.48752	2.97695	7.48752	-1.33065	1.675e-26	1.04422e-24	DOWN
ENSMUSG00000026094	Stk17b	serine_threonine_kinase_17b_apoptosis_inducing_	GO:0050896|GO:0005623|GO:0009987|GO:0023052|GO:0005488|GO:0003824|GO:0016020|GO:0008152|GO:0043227|GO:0005886|GO:0071704|GO:0043229|GO:0016740|GO:0050794|GO:0005622|GO:0043167|GO:0097367|GO:0071944|GO:0051716|GO:0005515|GO:0044237|GO:0036094|GO:0097159|GO:0006793|GO:0005737|GO:0007154|GO:0019538|GO:0001882|GO:0008219|GO:0007165|GO:0000166|GO:0010941|GO:0043168|GO:0043231|GO:0010942|GO:0016772|GO:…	response to stimulus|cell|cellular process|signaling|binding|catalytic activity|membrane|metabolic process|membrane-bounded organelle|plasma membrane|organic substance metabolic process|intracellular organelle|transferase activity|regulation of cellular process|intracellular|ion binding|carbohydrate derivative binding|cell periphery|cellular response to stimulus|protein binding|cellular metabolic…	-	-	-	-	1:53755506-53785224	7599	689	92.3212	8.58728	92.3212	8.58728	3.42639	1.84402e-26	1.146e-24	UP
ENSMUSG00000028068	Iqgap3	IQ_motif_containing_GTPase_activating_protein_3	GO:0050896|GO:0030054|GO:0005623|GO:0009987|GO:0023052|GO:0005488|GO:0016020|GO:0032502|GO:0008152|GO:0005911|GO:0019222|GO:0005886|GO:0023051|GO:0071704|GO:0009893|GO:0050794|GO:0005622|GO:0071944|GO:0016043|GO:0030234|GO:0009892|GO:0051716|GO:0048856|GO:0005515|GO:0044237|GO:0050793|GO:0008283|GO:0006793|GO:0009888|GO:0005737|GO:0050790|GO:0007154|GO:0048732|GO:0019538|GO:0043085|GO:0009967|GO:…	response to stimulus|cell junction|cell|cellular process|signaling|binding|membrane|developmental process|metabolic process|cell-cell junction|regulation of metabolic process|plasma membrane|regulation of signaling|organic substance metabolic process|positive regulation of metabolic process|regulation of cellular process|intracellular|cell periphery|cellular component organization|enzyme regulato…	K05767	Ras GTPase-activating-like protein IQGAP2/3[-]	mmu04810	Regulation of actin cytoskeleton - Mus musculus (mouse)	3:88081971-88121048	78	275	0.370701	1.34076	0.370701	1.34076	-1.85472	1.91738e-26	1.18788e-24	DOWN
ENSMUSG00000001604	Tcea3	transcription_elongation_factor_A_SII_3	GO:0005623|GO:0009987|GO:0005488|GO:0008152|GO:0043227|GO:0019222|GO:0071704|GO:0043229|GO:0050794|GO:0006807|GO:0009058|GO:0005622|GO:0043167|GO:0044237|GO:0097159|GO:0046483|GO:1901360|GO:0044249|GO:0043169|GO:0003676|GO:0006725|GO:0006139|GO:0051171|GO:0043231|GO:0031323|GO:0005634|GO:0010468|GO:0016070|GO:0034645|GO:0046872|GO:0009059|GO:0003677|GO:0010467|GO:0051252|GO:0006351|GO:0046914|GO:…	cell|cellular process|binding|metabolic process|membrane-bounded organelle|regulation of metabolic process|organic substance metabolic process|intracellular organelle|regulation of cellular process|nitrogen compound metabolic process|biosynthetic process|intracellular|ion binding|cellular metabolic process|organic cyclic compound binding|heterocycle metabolic process|organic cyclic compound metab…	-	-	-	-	4:136247729-136274898	28	152	1.06455	5.92858	1.06455	5.92858	-2.47745	2.11328e-26	1.30518e-24	DOWN
ENSMUSG00000047797	Gjb1	gap_junction_protein_beta_1	GO:0005215|GO:0030054|GO:0005623|GO:0009987|GO:0005488|GO:0032991|GO:0016020|GO:0031224|GO:0043227|GO:0005911|GO:0005886|GO:0043229|GO:0005622|GO:0071944|GO:0012505|GO:0016043|GO:0043234|GO:0005515|GO:0022857|GO:0006810|GO:0005783|GO:0005737|GO:0007154|GO:0055085|GO:0005921|GO:0098797|GO:0042802|GO:0043231|GO:0046983|GO:0022607|GO:0016021|GO:0042803|GO:0005922|GO:0006461|GO:0015267|GO:1901264|GO:…	transporter activity|cell junction|cell|cellular process|binding|macromolecular complex|membrane|intrinsic component of membrane|membrane-bounded organelle|cell-cell junction|plasma membrane|intracellular organelle|intracellular|cell periphery|endomembrane system|cellular component organization|protein complex|protein binding|transmembrane transporter activity|transport|endoplasmic reticulum|cyto…	-	-	-	-	X:101376378-101385629	296	764	11.61	30.7416	11.61	30.7416	-1.40482	2.2932e-26	1.41192e-24	DOWN
ENSMUSG00000019989	Enpp3	ectonucleotide_pyrophosphatase_phosphodiesterase_3	GO:0050896|GO:0005623|GO:0009987|GO:0005576|GO:0005488|GO:0003824|GO:0002376|GO:0016020|GO:0008152|GO:0031224|GO:0043227|GO:0006955|GO:0016787|GO:0005886|GO:0071704|GO:0006807|GO:0005622|GO:0043167|GO:0071944|GO:0030246|GO:0004872|GO:1903561|GO:0044237|GO:0009056|GO:0097159|GO:0070062|GO:0016788|GO:0006793|GO:0006810|GO:0046483|GO:0005737|GO:1901360|GO:0043169|GO:0016817|GO:0003676|GO:0006725|GO:…	response to stimulus|cell|cellular process|extracellular region|binding|catalytic activity|immune system process|membrane|metabolic process|intrinsic component of membrane|membrane-bounded organelle|immune response|hydrolase activity|plasma membrane|organic substance metabolic process|nitrogen compound metabolic process|intracellular|ion binding|cell periphery|carbohydrate binding|receptor activi…	K01513	ectonucleotide pyrophosphatase/phosphodiesterase family member 1/3[3.6.1.9]	mmu01100|mmu00230|mmu00500|mmu00760|mmu00770	Metabolic pathways - Mus musculus (mouse)|Purine metabolism - Mus musculus (mouse)|Starch and sucrose metabolism - Mus musculus (mouse)|Nicotinate and nicotinamide metabolism - Mus musculus (mouse)|Pantothenate and CoA biosynthesis - Mus musculus (mouse)	10:24773814-24836195	76	269	1.80764	6.56357	1.80764	6.56357	-1.86038	2.94187e-26	1.80571e-24	DOWN
ENSMUSG00000031740	Mmp2	matrix_metallopeptidase_2	GO:0022414|GO:0050896|GO:0005623|GO:0009987|GO:0005576|GO:0005488|GO:0000003|GO:0031012|GO:0003824|GO:0002376|GO:0016020|GO:0032502|GO:0008152|GO:0048646|GO:0043227|GO:0006955|GO:0016787|GO:0005886|GO:0009653|GO:0005578|GO:0071704|GO:0002684|GO:0043229|GO:0005622|GO:0043167|GO:0071944|GO:0006950|GO:0044702|GO:0051716|GO:0005615|GO:0048856|GO:0005515|GO:0002682|GO:0009056|GO:0050776|GO:0048598|GO:…	reproductive process|response to stimulus|cell|cellular process|extracellular region|binding|reproduction|extracellular matrix|catalytic activity|immune system process|membrane|developmental process|metabolic process|anatomical structure formation involved in morphogenesis|membrane-bounded organelle|immune response|hydrolase activity|plasma membrane|anatomical structure morphogenesis|proteinaceou…	K01398	matrix metalloproteinase-2 (gelatinase A)[3.4.24.24]	mmu05200|mmu05205|mmu04670|mmu04915|mmu04912|mmu05219	Pathways in cancer - Mus musculus (mouse)|Proteoglycans in cancer - Mus musculus (mouse)|Leukocyte transendothelial migration - Mus musculus (mouse)|Estrogen signaling pathway - Mus musculus (mouse)|GnRH signaling pathway - Mus musculus (mouse)|Bladder cancer - Mus musculus (mouse)	8:92827328-92853417	22	138	0.484864	3.12003	0.484864	3.12003	-2.68591	3.3715e-26	2.06304e-24	DOWN
ENSMUSG00000027261	Hao1	hydroxyacid_oxidase_1_liver	GO:0050896|GO:0005623|GO:0009987|GO:0005488|GO:0003824|GO:0008152|GO:0043227|GO:0071704|GO:0043229|GO:0005622|GO:0043167|GO:0097367|GO:0006950|GO:0016491|GO:0048037|GO:0005515|GO:0044237|GO:0036094|GO:0009056|GO:0097159|GO:0006979|GO:0005737|GO:0055114|GO:0050662|GO:0005102|GO:0000166|GO:0016614|GO:0006082|GO:0043168|GO:0043231|GO:0006629|GO:0044255|GO:0006066|GO:0030258|GO:0016899|GO:0034440|GO:…	response to stimulus|cell|cellular process|binding|catalytic activity|metabolic process|membrane-bounded organelle|organic substance metabolic process|intracellular organelle|intracellular|ion binding|carbohydrate derivative binding|response to stress|oxidoreductase activity|cofactor binding|protein binding|cellular metabolic process|small molecule binding|catabolic process|organic cyclic compoun…	K11517	(S)-2-hydroxy-acid oxidase[1.1.3.15]	mmu01100|mmu01200|mmu04146|mmu00630	Metabolic pathways - Mus musculus (mouse)|Carbon metabolism - Mus musculus (mouse)|Peroxisome - Mus musculus (mouse)|Glyoxylate and dicarboxylate metabolism - Mus musculus (mouse)	2:134497361-134554368	54	215	1.48541	6.06715	1.48541	6.06715	-2.03016	3.86937e-26	2.36043e-24	DOWN
ENSMUSG00000031138	F9	coagulation_factor_IX	GO:0050896|GO:0005576|GO:0005488|GO:0003824|GO:0008152|GO:0043227|GO:0016787|GO:0071704|GO:0043167|GO:0006950|GO:0005615|GO:0005515|GO:1903561|GO:0070062|GO:0009611|GO:0008233|GO:0019538|GO:0043169|GO:0031982|GO:0017171|GO:0050878|GO:0007599|GO:0046872|GO:0051604|GO:0008236|GO:0010467|GO:0042060|GO:0006508|GO:0007596|GO:0005509|GO:0016485|GO:0004252|GO:0004175|GO:0031638	response to stimulus|extracellular region|binding|catalytic activity|metabolic process|membrane-bounded organelle|hydrolase activity|organic substance metabolic process|ion binding|response to stress|extracellular space|protein binding|extracellular vesicle|extracellular exosome|response to wounding|peptidase activity|protein metabolic process|cation binding|vesicle|serine hydrolase activity|regu…	K01321	coagulation factor IX (Christmas factor)[3.4.21.22]	mmu04610	Complement and coagulation cascades - Mus musculus (mouse)	X:59999464-60030759	222	593	5.43663	14.8978	5.43663	14.8978	-1.45432	3.92306e-26	2.38587e-24	DOWN
ENSMUSG00000022868	Ahsg	alpha_2_HS_glycoprotein	GO:0050896|GO:0009987|GO:0005576|GO:0032502|GO:0008152|GO:0043227|GO:0019222|GO:0071704|GO:0048523|GO:0051050|GO:0009605|GO:0050794|GO:0016043|GO:0030234|GO:0009892|GO:0006950|GO:0072562|GO:0005615|GO:0048856|GO:1903561|GO:0044237|GO:0050793|GO:0070062|GO:0043086|GO:0006810|GO:0030278|GO:0009611|GO:0009888|GO:0001503|GO:0050790|GO:0031324|GO:0006952|GO:0019538|GO:0051130|GO:0031982|GO:0004857|GO:…	response to stimulus|cellular process|extracellular region|developmental process|metabolic process|membrane-bounded organelle|regulation of metabolic process|organic substance metabolic process|negative regulation of cellular process|positive regulation of transport|response to external stimulus|regulation of cellular process|cellular component organization|enzyme regulator activity|negative regu…	-	-	-	-	16:22892042-22899438	12286	26986	558.07	1257.5	558.07	1257.5	-1.17204	4.37421e-26	2.65213e-24	DOWN
ENSMUSG00000056666	Retsat	retinol_saturase_all_trans_retinol_13_14_reductase_	GO:0005623|GO:0009987|GO:0003824|GO:0016020|GO:0008152|GO:0019867|GO:0043227|GO:0005789|GO:0031090|GO:0042445|GO:0071704|GO:0043229|GO:0005622|GO:0012505|GO:0016491|GO:0044237|GO:0042175|GO:0005640|GO:0005783|GO:0005737|GO:0098588|GO:0031968|GO:0055114|GO:0016627|GO:0010817|GO:0043231|GO:0006629|GO:0044255|GO:0005635|GO:0031965|GO:0005634|GO:0006066|GO:0006720|GO:0042572|GO:0051786|GO:0016101|GO:…	cell|cellular process|catalytic activity|membrane|metabolic process|outer membrane|membrane-bounded organelle|endoplasmic reticulum membrane|organelle membrane|hormone metabolic process|organic substance metabolic process|intracellular organelle|intracellular|endomembrane system|oxidoreductase activity|cellular metabolic process|nuclear outer membrane-endoplasmic reticulum membrane network|nuclea…	K09516	all-trans-retinol 13,14-reductase[1.3.99.23]	mmu00830	Retinol metabolism - Mus musculus (mouse)	6:72598475-72608425	547	1308	8.50332	20.8593	8.50332	20.8593	-1.29459	4.68898e-26	2.83434e-24	DOWN
ENSMUSG00000024391	Apom	apolipoprotein_M	GO:0016209|GO:0050896|GO:0005215|GO:0009987|GO:0005576|GO:0005488|GO:0032991|GO:0008152|GO:0043227|GO:0032994|GO:0019222|GO:0071704|GO:0048523|GO:0050794|GO:0043167|GO:0016043|GO:0009892|GO:0005615|GO:0008289|GO:1903561|GO:0044237|GO:0097006|GO:0070062|GO:0006810|GO:0034369|GO:0031324|GO:0019538|GO:0055114|GO:0010876|GO:0034364|GO:0005543|GO:0031982|GO:0043168|GO:0034362|GO:0031323|GO:0010033|GO:…	antioxidant activity|response to stimulus|transporter activity|cellular process|extracellular region|binding|macromolecular complex|metabolic process|membrane-bounded organelle|protein-lipid complex|regulation of metabolic process|organic substance metabolic process|negative regulation of cellular process|regulation of cellular process|ion binding|cellular component organization|negative regulati…	-	-	-	-	17:35128997-35132050	174	485	11.5005	32.8851	11.5005	32.8851	-1.51574	5.47034e-26	3.29663e-24	DOWN
ENSMUSG00000027792	Bche	butyrylcholinesterase	GO:0050896|GO:0005623|GO:0009987|GO:0005576|GO:0023052|GO:0005488|GO:0003824|GO:0016020|GO:0007610|GO:0032502|GO:0008152|GO:0031224|GO:0043227|GO:0016787|GO:0023051|GO:0071704|GO:0048523|GO:0043229|GO:0009605|GO:0050794|GO:0006807|GO:0005622|GO:0043167|GO:0044708|GO:0012505|GO:0072562|GO:0005615|GO:0048856|GO:0005515|GO:0044237|GO:0036094|GO:0008283|GO:0023057|GO:0009056|GO:0016788|GO:0007611|GO:…	response to stimulus|cell|cellular process|extracellular region|signaling|binding|catalytic activity|membrane|behavior|developmental process|metabolic process|intrinsic component of membrane|membrane-bounded organelle|hydrolase activity|regulation of signaling|organic substance metabolic process|negative regulation of cellular process|intracellular organelle|response to external stimulus|regulati…	-	-	-	-	3:73635808-73708415	191	519	1.66491	4.64105	1.66491	4.64105	-1.47901	6.73509e-26	4.04655e-24	DOWN
ENSMUSG00000040017	Saa4	serum_amyloid_A_4	GO:0050896|GO:0042056|GO:0009987|GO:0005576|GO:0032991|GO:0040011|GO:0032994|GO:0048870|GO:0009605|GO:0006950|GO:0051716|GO:0005615|GO:0006952|GO:0006935|GO:0034364|GO:0016477|GO:0006928|GO:0050918|GO:0060326|GO:0006954|GO:0002526|GO:0006953	response to stimulus|chemoattractant activity|cellular process|extracellular region|macromolecular complex|locomotion|protein-lipid complex|cell motility|response to external stimulus|response to stress|cellular response to stimulus|extracellular space|defense response|chemotaxis|high-density lipoprotein particle|cell migration|movement of cell or subcellular component|positive chemotaxis|cell ch…	-	-	-	-	7:46728017-46732543	52	209	1.72785	7.12422	1.72785	7.12422	-2.04375	7.75601e-26	4.64589e-24	DOWN
ENSMUSG00000034245	Hdac11	histone_deacetylase_11	GO:0005623|GO:0009987|GO:0005576|GO:0005488|GO:0003824|GO:0032991|GO:0016020|GO:0032502|GO:0008152|GO:0043227|GO:0016787|GO:0019222|GO:0005886|GO:0071704|GO:0043229|GO:0050794|GO:0006807|GO:0009058|GO:0005622|GO:0071944|GO:0016043|GO:0043234|GO:0048856|GO:0005515|GO:1903561|GO:0044237|GO:0070062|GO:0019213|GO:0046483|GO:0005737|GO:1901360|GO:0044249|GO:0019538|GO:0016570|GO:0008134|GO:0048869|GO:…	cell|cellular process|extracellular region|binding|catalytic activity|macromolecular complex|membrane|developmental process|metabolic process|membrane-bounded organelle|hydrolase activity|regulation of metabolic process|plasma membrane|organic substance metabolic process|intracellular organelle|regulation of cellular process|nitrogen compound metabolic process|biosynthetic process|intracellular|c…	K11418	histone deacetylase 11[3.5.1.98]	mmu05203|mmu05034	Viral carcinogenesis - Mus musculus (mouse)|Alcoholism - Mus musculus (mouse)	6:91156665-91174692	68	244	0.880639	3.24165	0.880639	3.24165	-1.88011	7.78813e-26	4.65113e-24	DOWN
ENSMUSG00000037440	Vnn1	vanin_1	GO:0050896|GO:0005623|GO:0009987|GO:0005576|GO:0023052|GO:0005488|GO:0003824|GO:0002376|GO:0016020|GO:0032502|GO:0008152|GO:0031224|GO:0043227|GO:0006955|GO:0016787|GO:0007155|GO:0005886|GO:0023051|GO:0071704|GO:0002684|GO:0048523|GO:0050794|GO:0006807|GO:0043167|GO:0097367|GO:0071944|GO:0006950|GO:0051716|GO:0008289|GO:0048856|GO:1903561|GO:0044237|GO:0050793|GO:0002682|GO:0023057|GO:0002520|GO:…	response to stimulus|cell|cellular process|extracellular region|signaling|binding|catalytic activity|immune system process|membrane|developmental process|metabolic process|intrinsic component of membrane|membrane-bounded organelle|immune response|hydrolase activity|cell adhesion|plasma membrane|regulation of signaling|organic substance metabolic process|positive regulation of immune system proces…	K08069	pantetheine hydrolase[3.5.1.92]	mmu00770	Pantothenate and CoA biosynthesis - Mus musculus (mouse)	10:23894688-23905343	41	183	1.13622	5.20261	1.13622	5.20261	-2.19499	8.60027e-26	5.12077e-24	DOWN
ENSMUSG00000048489	8430408G22Rik	RIKEN_cDNA_8430408G22_gene	GO:0005623|GO:0043227|GO:0043229|GO:0005622|GO:0005737|GO:0043231|GO:0005739	cell|membrane-bounded organelle|intracellular organelle|intracellular|cytoplasm|intracellular membrane-bounded organelle|mitochondrion	-	-	-	-	6:116650609-116652794	48	197	1.05646	4.44809	1.05646	4.44809	-2.07395	9.58673e-26	5.69108e-24	DOWN
ENSMUSG00000026574	Dpt	dermatopontin	GO:0009987|GO:0005576|GO:0031012|GO:0043227|GO:0007155|GO:0005578|GO:0048523|GO:0050794|GO:0016043|GO:0005615|GO:1903561|GO:0008283|GO:0070062|GO:0008285|GO:0031982|GO:0042127|GO:0030198|GO:0030199	cellular process|extracellular region|extracellular matrix|membrane-bounded organelle|cell adhesion|proteinaceous extracellular matrix|negative regulation of cellular process|regulation of cellular process|cellular component organization|extracellular space|extracellular vesicle|cell proliferation|extracellular exosome|negative regulation of cell proliferation|vesicle|regulation of cell prolifera…	-	-	-	-	1:164796644-164824266	27	148	1.0486	5.89645	1.0486	5.89645	-2.49138	9.63125e-26	5.7005e-24	DOWN
ENSMUSG00000057228	Aadat	aminoadipate_aminotransferase	GO:0005623|GO:0009987|GO:0005488|GO:0003824|GO:0008152|GO:0043227|GO:0071704|GO:0043229|GO:0016740|GO:0006807|GO:0009058|GO:0005622|GO:0043167|GO:0048037|GO:0005515|GO:0044237|GO:0009056|GO:0097159|GO:0006793|GO:0046483|GO:0005737|GO:1901360|GO:0042802|GO:0006725|GO:0006790|GO:0030170|GO:0006082|GO:0006520|GO:0043168|GO:0043231|GO:0051186|GO:0046983|GO:0042180|GO:0006637|GO:0009063|GO:0042803|GO:…	cell|cellular process|binding|catalytic activity|metabolic process|membrane-bounded organelle|organic substance metabolic process|intracellular organelle|transferase activity|nitrogen compound metabolic process|biosynthetic process|intracellular|ion binding|cofactor binding|protein binding|cellular metabolic process|catabolic process|organic cyclic compound binding|phosphorus metabolic process|he…	K00825	kynurenine/2-aminoadipate aminotransferase[2.6.1.39]	mmu01100|mmu01230|mmu00310|mmu00380|mmu01210|mmu00300	Metabolic pathways - Mus musculus (mouse)|Biosynthesis of amino acids - Mus musculus (mouse)|Lysine degradation - Mus musculus (mouse)|Tryptophan metabolism - Mus musculus (mouse)|2-Oxocarboxylic acid metabolism - Mus musculus (mouse)|Lysine biosynthesis - Mus musculus (mouse)	8:60506124-60545677	25	144	0.940361	5.55661	0.940361	5.55661	-2.56292	9.95298e-26	5.87344e-24	DOWN
ENSMUSG00000015970	Chdh	choline_dehydrogenase	GO:0005623|GO:0009987|GO:0005488|GO:0003824|GO:0016020|GO:0008152|GO:0043227|GO:0031090|GO:0071704|GO:0043229|GO:0006807|GO:0009058|GO:0005622|GO:0043167|GO:0016491|GO:0048037|GO:0005515|GO:0044237|GO:0036094|GO:0097159|GO:0005737|GO:0044249|GO:0019866|GO:0055114|GO:0031966|GO:0050662|GO:0000166|GO:0016614|GO:0043168|GO:0043231|GO:0006066|GO:0019285|GO:0009308|GO:0019695|GO:0050660|GO:0005739|GO:…	cell|cellular process|binding|catalytic activity|membrane|metabolic process|membrane-bounded organelle|organelle membrane|organic substance metabolic process|intracellular organelle|nitrogen compound metabolic process|biosynthetic process|intracellular|ion binding|oxidoreductase activity|cofactor binding|protein binding|cellular metabolic process|small molecule binding|organic cyclic compound bin…	K00108	choline dehydrogenase[1.1.99.1]	mmu01100|mmu00260	Metabolic pathways - Mus musculus (mouse)|Glycine, serine and threonine metabolism - Mus musculus (mouse)	14:30009023-30040466	224	590	1.87588	5.06874	1.87588	5.06874	-1.43406	1.13173e-25	6.65878e-24	DOWN
ENSMUSG00000028434	Epb41l4b	erythrocyte_membrane_protein_band_4.1_like_4b	GO:0050896|GO:0030054|GO:0005623|GO:0009987|GO:0005488|GO:0016020|GO:0008152|GO:0040011|GO:0005911|GO:0007155|GO:0019222|GO:0071704|GO:0043229|GO:0048870|GO:0009893|GO:0045177|GO:0050794|GO:0005622|GO:0016043|GO:0006950|GO:0040017|GO:0005515|GO:0040012|GO:0019898|GO:0051272|GO:0043296|GO:0009611|GO:0005737|GO:2000147|GO:0010632|GO:0030155|GO:0008092|GO:0030029|GO:0051270|GO:2000145|GO:0016477|GO:…	response to stimulus|cell junction|cell|cellular process|binding|membrane|metabolic process|locomotion|cell-cell junction|cell adhesion|regulation of metabolic process|organic substance metabolic process|intracellular organelle|cell motility|positive regulation of metabolic process|apical part of cell|regulation of cellular process|intracellular|cellular component organization|response to stress|…	-	-	-	-	4:56991972-57143437	53	211	0.377711	1.5426	0.377711	1.5426	-2.03	1.18769e-25	6.9674e-24	DOWN
ENSMUSG00000060803	Gstp1	glutathione_S_transferase_pi_1	GO:0050896|GO:0005623|GO:0009987|GO:0005576|GO:0023052|GO:0005488|GO:0003824|GO:0032991|GO:0016020|GO:0032502|GO:0008152|GO:0051707|GO:0009607|GO:0008144|GO:0043227|GO:0007155|GO:0019222|GO:0005886|GO:0023051|GO:0071704|GO:0048523|GO:0043229|GO:0016740|GO:0009893|GO:0009605|GO:0050794|GO:0006807|GO:0009058|GO:0005622|GO:0071944|GO:0030234|GO:0009892|GO:0006950|GO:0051716|GO:0005615|GO:0043234|GO:…	response to stimulus|cell|cellular process|extracellular region|signaling|binding|catalytic activity|macromolecular complex|membrane|developmental process|metabolic process|response to other organism|response to biotic stimulus|drug binding|membrane-bounded organelle|cell adhesion|regulation of metabolic process|plasma membrane|regulation of signaling|organic substance metabolic process|negative …	-	-	-	-	19:4035407-4037921	875	1991	77.3906	180.652	77.3906	180.652	-1.22298	1.37949e-25	8.06882e-24	DOWN
ENSMUSG00000022766	Serpind1	serine_or_cysteine_peptidase_inhibitor_clade_D_member_1	GO:0050896|GO:0009987|GO:0005576|GO:0005488|GO:0008152|GO:0043227|GO:0019222|GO:0071704|GO:0048523|GO:0050794|GO:0043167|GO:0097367|GO:0030234|GO:0009892|GO:0006950|GO:0005615|GO:1903561|GO:0044237|GO:0070062|GO:0043086|GO:0009611|GO:0050790|GO:0031324|GO:0008201|GO:0005539|GO:0019538|GO:0031982|GO:0043168|GO:0004857|GO:0031323|GO:0050878|GO:0044092|GO:0032269|GO:0051346|GO:0007599|GO:0051246|GO:…	response to stimulus|cellular process|extracellular region|binding|metabolic process|membrane-bounded organelle|regulation of metabolic process|organic substance metabolic process|negative regulation of cellular process|regulation of cellular process|ion binding|carbohydrate derivative binding|enzyme regulator activity|negative regulation of metabolic process|response to stress|extracellular spac…	K03912	heparin cofactor II[-]	mmu04610	Complement and coagulation cascades - Mus musculus (mouse)	16:17331371-17343575	776	1776	13.5904	31.9084	13.5904	31.9084	-1.23135	1.45755e-25	8.50041e-24	DOWN
ENSMUSG00000024899	Papss2	3_phosphoadenosine_5_phosphosulfate_synthase_2	GO:0050896|GO:0009987|GO:0005488|GO:0003824|GO:0032502|GO:0008152|GO:0071704|GO:0016740|GO:0006807|GO:0009058|GO:0043167|GO:0097367|GO:0006950|GO:0048856|GO:0044237|GO:0036094|GO:0097159|GO:0006793|GO:0046483|GO:0009611|GO:1901360|GO:0044249|GO:0001882|GO:0000166|GO:0006725|GO:0006790|GO:0006139|GO:0019637|GO:0006082|GO:0043168|GO:0060348|GO:0007275|GO:0048513|GO:0050878|GO:0016772|GO:0050427|GO:…	response to stimulus|cellular process|binding|catalytic activity|developmental process|metabolic process|organic substance metabolic process|transferase activity|nitrogen compound metabolic process|biosynthetic process|ion binding|carbohydrate derivative binding|response to stress|anatomical structure development|cellular metabolic process|small molecule binding|organic cyclic compound binding|ph…	K13811	3'-phosphoadenosine 5'-phosphosulfate synthase[2.7.1.25]	mmu01100|mmu00230|mmu00450|mmu00920	Metabolic pathways - Mus musculus (mouse)|Purine metabolism - Mus musculus (mouse)|Selenocompound metabolism - Mus musculus (mouse)|Sulfur metabolism - Mus musculus (mouse)	19:32620005-32667187	244	629	4.4943	11.8854	4.4943	11.8854	-1.40302	1.50157e-25	8.73151e-24	DOWN
ENSMUSG00000001249	Hpn	hepsin	GO:0050896|GO:0005215|GO:0030054|GO:0005623|GO:0009987|GO:0005576|GO:0005488|GO:0003824|GO:0016020|GO:0032502|GO:0008152|GO:0040007|GO:0031224|GO:0043227|GO:0005789|GO:0005911|GO:0031090|GO:0016787|GO:0019222|GO:0005886|GO:0042445|GO:0009653|GO:0071704|GO:0048523|GO:0043229|GO:0044297|GO:0009893|GO:0009605|GO:0045927|GO:0050794|GO:0006807|GO:0009058|GO:0005622|GO:0009986|GO:0071944|GO:0012505|GO:…	response to stimulus|transporter activity|cell junction|cell|cellular process|extracellular region|binding|catalytic activity|membrane|developmental process|metabolic process|growth|intrinsic component of membrane|membrane-bounded organelle|endoplasmic reticulum membrane|cell-cell junction|organelle membrane|hydrolase activity|regulation of metabolic process|plasma membrane|hormone metabolic proc…	K08665	hepsin[3.4.21.106]	mmu05203	Viral carcinogenesis - Mus musculus (mouse)	7:31098725-31115290	294	738	3.08727	7.95014	3.08727	7.95014	-1.36465	1.54485e-25	8.957e-24	DOWN
ENSMUSG00000035836	Ugt2b1	UDP_glucuronosyltransferase_2_family_polypeptide_B1	GO:0050896|GO:0005623|GO:0009987|GO:0003824|GO:0016020|GO:0008152|GO:0051707|GO:0009607|GO:0031224|GO:0043227|GO:0071704|GO:0043229|GO:0016740|GO:0009605|GO:0009058|GO:0005622|GO:0051716|GO:0044237|GO:0009056|GO:0009410|GO:0009725|GO:1901360|GO:0005975|GO:0016757|GO:0043207|GO:0006805|GO:0006725|GO:0006082|GO:0009617|GO:0010243|GO:0043231|GO:0010033|GO:0009812|GO:0016021|GO:0071310|GO:0016758|GO:…	response to stimulus|cell|cellular process|catalytic activity|membrane|metabolic process|response to other organism|response to biotic stimulus|intrinsic component of membrane|membrane-bounded organelle|organic substance metabolic process|intracellular organelle|transferase activity|response to external stimulus|biosynthetic process|intracellular|cellular response to stimulus|cellular metabolic p…	K00699	glucuronosyltransferase[2.4.1.17]	mmu01100|mmu05204|mmu00830|mmu00140|mmu00982|mmu00980|mmu00500|mmu00983|mmu00860|mmu00040|mmu00053	Metabolic pathways - Mus musculus (mouse)|Chemical carcinogenesis - Mus musculus (mouse)|Retinol metabolism - Mus musculus (mouse)|Steroid hormone biosynthesis - Mus musculus (mouse)|Drug metabolism - cytochrome P450 - Mus musculus (mouse)|Metabolism of xenobiotics by cytochrome P450 - Mus musculus (mouse)|Starch and sucrose metabolism - Mus musculus (mouse)|Drug metabolism - other enzymes - Mus …	5:86916638-86926530	371	900	9.65407	24.0253	9.65407	24.0253	-1.31535	2.06685e-25	1.19487e-23	DOWN
ENSMUSG00000026368	F13b	coagulation_factor_XIII_beta_subunit	GO:0050896|GO:0005576|GO:0006950|GO:0009611|GO:0050878|GO:0007599|GO:0042060|GO:0007596	response to stimulus|extracellular region|response to stress|response to wounding|regulation of body fluid levels|hemostasis|wound healing|blood coagulation	K03906	coagulation factor XIII B polypeptide[-]	mmu04610	Complement and coagulation cascades - Mus musculus (mouse)	1:139501702-139523752	239	616	6.09368	16.1121	6.09368	16.1121	-1.40276	2.07904e-25	1.19843e-23	DOWN
ENSMUSG00000021539	Lect2	leukocyte_cell_derived_chemotaxin_2	GO:0005488|GO:0005515|GO:0042802	binding|protein binding|identical protein binding	-	-	-	-	13:56542460-56548538	14	111	1.0688	8.69342	1.0688	8.69342	-3.02394	2.5367e-25	1.45802e-23	DOWN
ENSMUSG00000032207	Lipc	lipase_hepatic	GO:0050896|GO:0005623|GO:0009987|GO:0048511|GO:0005576|GO:0005488|GO:0003824|GO:0032991|GO:0032502|GO:0008152|GO:0040007|GO:0043227|GO:0032994|GO:0016787|GO:0071704|GO:0043229|GO:0016740|GO:0009605|GO:0006807|GO:0009058|GO:0005622|GO:0043167|GO:0009986|GO:0097367|GO:0012505|GO:0016043|GO:0042995|GO:0006950|GO:0007623|GO:0051716|GO:0005615|GO:0008289|GO:0048856|GO:0005515|GO:0048589|GO:0044237|GO:…	response to stimulus|cell|cellular process|rhythmic process|extracellular region|binding|catalytic activity|macromolecular complex|developmental process|metabolic process|growth|membrane-bounded organelle|protein-lipid complex|hydrolase activity|organic substance metabolic process|intracellular organelle|transferase activity|response to external stimulus|nitrogen compound metabolic process|biosyn…	K01046	triacylglycerol lipase[3.1.1.3]	mmu01100|mmu00561	Metabolic pathways - Mus musculus (mouse)|Glycerolipid metabolism - Mus musculus (mouse)	9:70798129-70934808	94	300	3.27964	10.7377	3.27964	10.7377	-1.71108	2.63787e-25	1.5118e-23	DOWN
ENSMUSG00000050440	Hamp	hepcidin_antimicrobial_peptide	GO:0050896|GO:0005623|GO:0009987|GO:0005576|GO:0023052|GO:0005488|GO:0002376|GO:0008152|GO:0051707|GO:0009607|GO:0002262|GO:0043227|GO:0019222|GO:0071704|GO:0002684|GO:0048523|GO:0043229|GO:0051050|GO:0009893|GO:0045177|GO:0009605|GO:0050794|GO:0006807|GO:0009058|GO:0005622|GO:0043167|GO:0071944|GO:0016043|GO:0009892|GO:0006950|GO:0051716|GO:0032844|GO:0005615|GO:0051051|GO:0005515|GO:0044237|GO:…	response to stimulus|cell|cellular process|extracellular region|signaling|binding|immune system process|metabolic process|response to other organism|response to biotic stimulus|myeloid cell homeostasis|membrane-bounded organelle|regulation of metabolic process|organic substance metabolic process|positive regulation of immune system process|negative regulation of cellular process|intracellular org…	-	-	-	-	7:30942368-30944032	244	623	39.8458	104.369	39.8458	104.369	-1.38919	2.76811e-25	1.58188e-23	DOWN
ENSMUSG00000001663	Gstt1	glutathione_S_transferase_theta_1	GO:0016209|GO:0050896|GO:0005623|GO:0009987|GO:0005488|GO:0003824|GO:0008152|GO:0004601|GO:0043227|GO:0016787|GO:0071704|GO:0043229|GO:0016740|GO:0009605|GO:0006807|GO:0005622|GO:0016491|GO:0051716|GO:0005515|GO:0044237|GO:0009410|GO:0046483|GO:0016765|GO:0009991|GO:0005737|GO:1901360|GO:0010035|GO:0004602|GO:0016684|GO:0055114|GO:0006805|GO:0006725|GO:0006790|GO:0006139|GO:0043231|GO:0010033|GO:…	antioxidant activity|response to stimulus|cell|cellular process|binding|catalytic activity|metabolic process|peroxidase activity|membrane-bounded organelle|hydrolase activity|organic substance metabolic process|intracellular organelle|transferase activity|response to external stimulus|nitrogen compound metabolic process|intracellular|oxidoreductase activity|cellular response to stimulus|protein b…	K00799	glutathione S-transferase[2.5.1.18]	mmu05204|mmu00982|mmu00980|mmu00480	Chemical carcinogenesis - Mus musculus (mouse)|Drug metabolism - cytochrome P450 - Mus musculus (mouse)|Metabolism of xenobiotics by cytochrome P450 - Mus musculus (mouse)|Glutathione metabolism - Mus musculus (mouse)	10:75783813-75798584	102	316	3.65987	11.6317	3.65987	11.6317	-1.66819	2.79588e-25	1.59317e-23	DOWN
ENSMUSG00000030834	Abcc6	ATP_binding_cassette_sub_family_C_CFTR_MRP_member_6	GO:0005215|GO:0005623|GO:0009987|GO:0005488|GO:0003824|GO:0016020|GO:0008152|GO:0031224|GO:0043227|GO:0016787|GO:0005886|GO:0043229|GO:0045177|GO:0005622|GO:0043167|GO:0097367|GO:0071944|GO:0036094|GO:0022857|GO:0097159|GO:0006810|GO:0055085|GO:0001882|GO:0016817|GO:0016328|GO:0016324|GO:0000166|GO:0016323|GO:0043168|GO:0043231|GO:0016021|GO:0005634|GO:0017076|GO:0001883|GO:0016818|GO:0032549|GO:…	transporter activity|cell|cellular process|binding|catalytic activity|membrane|metabolic process|intrinsic component of membrane|membrane-bounded organelle|hydrolase activity|plasma membrane|intracellular organelle|apical part of cell|intracellular|ion binding|carbohydrate derivative binding|cell periphery|small molecule binding|transmembrane transporter activity|organic cyclic compound binding|t…	K05669	ATP-binding cassette, subfamily C (CFTR/MRP), member 6[-]	mmu02010	ABC transporters - Mus musculus (mouse)	7:45976380-46030302	102	315	1.0969	3.4751	1.0969	3.4751	-1.66362	3.18258e-25	1.80834e-23	DOWN
ENSMUSG00000032735	Ablim3	actin_binding_LIM_protein_family_member_3	GO:0005623|GO:0009987|GO:0005488|GO:0032502|GO:0008152|GO:0048646|GO:0019222|GO:0009653|GO:0071704|GO:0043229|GO:0051050|GO:0009893|GO:0050794|GO:0006807|GO:0009058|GO:0005622|GO:0031252|GO:0043167|GO:0051641|GO:0016043|GO:0042995|GO:0048856|GO:0005515|GO:0044237|GO:1903829|GO:0006810|GO:0051222|GO:0046483|GO:0005737|GO:1901360|GO:0044249|GO:0032388|GO:0060341|GO:0043169|GO:0051130|GO:0032880|GO:…	cell|cellular process|binding|developmental process|metabolic process|anatomical structure formation involved in morphogenesis|regulation of metabolic process|anatomical structure morphogenesis|organic substance metabolic process|intracellular organelle|positive regulation of transport|positive regulation of metabolic process|regulation of cellular process|nitrogen compound metabolic process|bios…	K07520	actin-binding LIM protein[-]	mmu04360	Axon guidance - Mus musculus (mouse)	18:61799395-61911852	26	140	0.361991	1.99959	0.361991	1.99959	-2.46568	3.69052e-25	2.09098e-23	DOWN
ENSMUSG00000038859	Baiap2l1	BAI1_associated_protein_2_like_1	GO:0050896|GO:0005623|GO:0009987|GO:0005576|GO:0023052|GO:0005488|GO:0016020|GO:0051707|GO:0044089|GO:0009607|GO:0043227|GO:0005886|GO:0023051|GO:0043229|GO:0009605|GO:0050794|GO:0005622|GO:0060090|GO:0071944|GO:0016043|GO:0051716|GO:0005515|GO:1903561|GO:0070062|GO:0070064|GO:0043254|GO:0009725|GO:0005737|GO:0031334|GO:0007154|GO:0061024|GO:0009966|GO:0010256|GO:0030674|GO:0010646|GO:0051130|GO:…	response to stimulus|cell|cellular process|extracellular region|signaling|binding|membrane|response to other organism|positive regulation of cellular component biogenesis|response to biotic stimulus|membrane-bounded organelle|plasma membrane|regulation of signaling|intracellular organelle|response to external stimulus|regulation of cellular process|intracellular|binding, bridging|cell periphery|c…	-	-	-	-	5:144264526-144358112	37	167	0.735984	3.40776	0.735984	3.40776	-2.21108	3.77551e-25	2.13305e-23	DOWN
ENSMUSG00000037254	Itih2	inter_alpha_trypsin_inhibitor_heavy_chain_2	GO:0009987|GO:0005576|GO:0008152|GO:0043227|GO:0019222|GO:0071704|GO:0048523|GO:0050794|GO:0006807|GO:0030234|GO:0009892|GO:0072562|GO:0005615|GO:1903561|GO:0044237|GO:0070062|GO:0043086|GO:0050790|GO:0031324|GO:0019538|GO:0031982|GO:0004857|GO:0031323|GO:0044092|GO:0032269|GO:0051346|GO:0051246|GO:0044267|GO:0051248|GO:0030414|GO:0006508|GO:0032268|GO:0045861|GO:0010466|GO:0030162|GO:0052547|GO:…	cellular process|extracellular region|metabolic process|membrane-bounded organelle|regulation of metabolic process|organic substance metabolic process|negative regulation of cellular process|regulation of cellular process|nitrogen compound metabolic process|enzyme regulator activity|negative regulation of metabolic process|blood microparticle|extracellular space|extracellular vesicle|cellular met…	-	-	-	-	2:10094593-10131396	2014	4345	38.2539	84.6637	38.2539	84.6637	-1.14614	3.81343e-25	2.14837e-23	DOWN
ENSMUSG00000025405	Inhbc	inhibin_beta_C	GO:0050896|GO:0009987|GO:0005576|GO:0023052|GO:0005488|GO:0032502|GO:0008152|GO:0043227|GO:0019222|GO:0023051|GO:0071704|GO:0009893|GO:0050794|GO:0051716|GO:0005615|GO:0048856|GO:0005515|GO:1903561|GO:0044237|GO:0070062|GO:0006793|GO:0007154|GO:0019538|GO:0008219|GO:0009967|GO:0009966|GO:0010646|GO:0007165|GO:0005102|GO:0048869|GO:0010941|GO:0023014|GO:0031325|GO:0048468|GO:0031982|GO:0031323|GO:…	response to stimulus|cellular process|extracellular region|signaling|binding|developmental process|metabolic process|membrane-bounded organelle|regulation of metabolic process|regulation of signaling|organic substance metabolic process|positive regulation of metabolic process|regulation of cellular process|cellular response to stimulus|extracellular space|anatomical structure development|protein …	K04667	inhibin, beta[-]	mmu04060|mmu04550|mmu04350	Cytokine-cytokine receptor interaction - Mus musculus (mouse)|Signaling pathways regulating pluripotency of stem cells - Mus musculus (mouse)|TGF-beta signaling pathway - Mus musculus (mouse)	10:127356328-127370544	22	132	0.749246	4.61165	0.749246	4.61165	-2.62177	3.95674e-25	2.22281e-23	DOWN
ENSMUSG00000066687	Zbtb16	zinc_finger_and_BTB_domain_containing_16	GO:0022414|GO:0001071|GO:0005623|GO:0009987|GO:0005488|GO:0000003|GO:0002376|GO:0032991|GO:0016020|GO:0032502|GO:0008152|GO:0003700|GO:0043227|GO:0007155|GO:0019222|GO:0005886|GO:0009653|GO:0071704|GO:0002684|GO:0048523|GO:0043229|GO:0009893|GO:0050794|GO:0006807|GO:0009058|GO:0005622|GO:0043167|GO:0048609|GO:0051641|GO:0071944|GO:0003006|GO:0009892|GO:0044702|GO:0002683|GO:0043234|GO:0048856|GO:…	reproductive process|nucleic acid binding transcription factor activity|cell|cellular process|binding|reproduction|immune system process|macromolecular complex|membrane|developmental process|metabolic process|transcription factor activity, sequence-specific DNA binding|membrane-bounded organelle|cell adhesion|regulation of metabolic process|plasma membrane|anatomical structure morphogenesis|organ…	K10055	zinc finger and BTB domain-containing protein 16[-]	mmu05200|mmu05202|mmu05221	Pathways in cancer - Mus musculus (mouse)|Transcriptional misregulation in cancer - Mus musculus (mouse)|Acute myeloid leukemia - Mus musculus (mouse)	9:48654311-48835945	351	847	4.60799	11.4072	4.60799	11.4072	-1.30774	3.99764e-25	2.23947e-23	DOWN
ENSMUSG00000025196	Cpn1	carboxypeptidase_N_polypeptide_1	GO:0050896|GO:0009987|GO:0005576|GO:0005488|GO:0003824|GO:0008152|GO:0016787|GO:0071704|GO:0006807|GO:0043167|GO:0005615|GO:0044237|GO:0009056|GO:0009725|GO:0008233|GO:0019538|GO:0043169|GO:0010033|GO:0046872|GO:0006518|GO:0043171|GO:0006508|GO:0014070|GO:0048545|GO:0033993|GO:0010815|GO:0008237|GO:0031960|GO:0046914|GO:0008238|GO:0008235|GO:0004180|GO:0008270|GO:0051384|GO:0004181	response to stimulus|cellular process|extracellular region|binding|catalytic activity|metabolic process|hydrolase activity|organic substance metabolic process|nitrogen compound metabolic process|ion binding|extracellular space|cellular metabolic process|catabolic process|response to hormone|peptidase activity|protein metabolic process|cation binding|response to organic substance|metal ion binding…	-	-	-	-	19:43956307-43986556	191	505	3.27902	8.89393	3.27902	8.89393	-1.43956	5.62891e-25	3.14444e-23	DOWN
ENSMUSG00000026489	Adck3	aarF_domain_containing_kinase_3	GO:0005623|GO:0009987|GO:0005488|GO:0003824|GO:0016020|GO:0008152|GO:0031224|GO:0043227|GO:0071704|GO:0043229|GO:0016740|GO:0009058|GO:0005622|GO:0043167|GO:0097367|GO:0005515|GO:0044237|GO:0036094|GO:0097159|GO:0006793|GO:0005737|GO:0044249|GO:0001882|GO:0000166|GO:0043168|GO:0043231|GO:0051186|GO:0042180|GO:0016021|GO:0016772|GO:0017076|GO:0043531|GO:0001883|GO:0006796|GO:0016301|GO:0005739|GO:…	cell|cellular process|binding|catalytic activity|membrane|metabolic process|intrinsic component of membrane|membrane-bounded organelle|organic substance metabolic process|intracellular organelle|transferase activity|biosynthetic process|intracellular|ion binding|carbohydrate derivative binding|protein binding|cellular metabolic process|small molecule binding|organic cyclic compound binding|phosph…	-	-	-	-	1:180165238-180199602	300	735	2.37538	5.9702	2.37538	5.9702	-1.32962	5.7758e-25	3.21746e-23	DOWN
ENSMUSG00000022122	Ednrb	endothelin_receptor_type_B	GO:0022414|GO:0050896|GO:0005623|GO:0009987|GO:0023052|GO:0005488|GO:0000003|GO:0004871|GO:0002376|GO:0016020|GO:0032502|GO:0008152|GO:0040011|GO:0051707|GO:0009607|GO:0031224|GO:0043227|GO:0031090|GO:0019222|GO:0005886|GO:0071704|GO:0048523|GO:0043229|GO:0051050|GO:0050900|GO:0048870|GO:0009893|GO:0009605|GO:0050794|GO:0006807|GO:0009058|GO:0038023|GO:0005622|GO:0048609|GO:0071944|GO:0042562|GO:…	reproductive process|response to stimulus|cell|cellular process|signaling|binding|reproduction|signal transducer activity|immune system process|membrane|developmental process|metabolic process|locomotion|response to other organism|response to biotic stimulus|intrinsic component of membrane|membrane-bounded organelle|organelle membrane|regulation of metabolic process|plasma membrane|organic substa…	K04198	endothelin receptor type B[-]	mmu05200|mmu04080|mmu04020|mmu04022|mmu04916	Pathways in cancer - Mus musculus (mouse)|Neuroactive ligand-receptor interaction - Mus musculus (mouse)|Calcium signaling pathway - Mus musculus (mouse)|cGMP-PKG signaling pathway - Mus musculus (mouse)|Melanogenesis - Mus musculus (mouse)	14:103814625-103844173	532	1223	4.97757	11.7388	4.97757	11.7388	-1.23777	7.02764e-25	3.90387e-23	DOWN
ENSMUSG00000035561	Aldh1b1	aldehyde_dehydrogenase_1_family_member_B1	GO:0005623|GO:0003824|GO:0008152|GO:0043227|GO:0071704|GO:0043229|GO:0005622|GO:0016491|GO:0009056|GO:0005737|GO:0055114|GO:0043231|GO:0016903|GO:0005634|GO:0005654|GO:0006066|GO:0016620|GO:0005759|GO:0005739|GO:0031981|GO:0046164|GO:0004029|GO:0006067|GO:0006068	cell|catalytic activity|metabolic process|membrane-bounded organelle|organic substance metabolic process|intracellular organelle|intracellular|oxidoreductase activity|catabolic process|cytoplasm|oxidation-reduction process|intracellular membrane-bounded organelle|oxidoreductase activity, acting on the aldehyde or oxo group of donors|nucleus|nucleoplasm|alcohol metabolic process|oxidoreductase act…	K00128	aldehyde dehydrogenase (NAD+)[1.2.1.3]	mmu01100|mmu00010|mmu00561|mmu00280|mmu00310|mmu00071|mmu00330|mmu00380|mmu00620|mmu00040|mmu00410|mmu00053|mmu00340	Metabolic pathways - Mus musculus (mouse)|Glycolysis / Gluconeogenesis - Mus musculus (mouse)|Glycerolipid metabolism - Mus musculus (mouse)|Valine, leucine and isoleucine degradation - Mus musculus (mouse)|Lysine degradation - Mus musculus (mouse)|Fatty acid degradation - Mus musculus (mouse)|Arginine and proline metabolism - Mus musculus (mouse)|Tryptophan metabolism - Mus musculus (mouse)|Pyru…	4:45799022-45804604	167	449	4.0763	11.2431	4.0763	11.2431	-1.46371	7.50358e-25	4.15665e-23	DOWN
ENSMUSG00000005373	Mlxipl	MLX_interacting_protein_like	GO:0050896|GO:0001071|GO:0005623|GO:0009987|GO:0023052|GO:0005488|GO:0032991|GO:0008152|GO:0003700|GO:0043227|GO:0019222|GO:0071704|GO:0048523|GO:0043229|GO:0009893|GO:0050794|GO:0006807|GO:0009058|GO:0005622|GO:0009892|GO:0051716|GO:0032844|GO:0043234|GO:0005515|GO:0044237|GO:0008283|GO:0009056|GO:0097159|GO:0019725|GO:0006793|GO:0006091|GO:0046483|GO:2000505|GO:0005737|GO:0000981|GO:0048871|GO:…	response to stimulus|nucleic acid binding transcription factor activity|cell|cellular process|signaling|binding|macromolecular complex|metabolic process|transcription factor activity, sequence-specific DNA binding|membrane-bounded organelle|regulation of metabolic process|organic substance metabolic process|negative regulation of cellular process|intracellular organelle|positive regulation of met…	K09113	MAX-like protein X[-]	mmu04932|mmu04931	Non-alcoholic fatty liver disease (NAFLD) - Mus musculus (mouse)|Insulin resistance - Mus musculus (mouse)	5:135089890-135138382	27	142	0.202826	1.09429	0.202826	1.09429	-2.43168	7.52794e-25	4.15856e-23	DOWN
ENSMUSG00000051483	Cbr1	carbonyl_reductase_1	GO:0005623|GO:0009987|GO:0005576|GO:0003824|GO:0032502|GO:0008152|GO:0043227|GO:0071704|GO:0005622|GO:0016491|GO:0048856|GO:1903561|GO:0044237|GO:0070062|GO:0009888|GO:0005737|GO:0017144|GO:0016651|GO:0055114|GO:0048869|GO:0016614|GO:0031982|GO:0051186|GO:0042180|GO:0030154|GO:0060429|GO:1901661|GO:0016655|GO:0016616|GO:0006766|GO:0004090|GO:0030855|GO:0042373|GO:0047021|GO:0050221	cell|cellular process|extracellular region|catalytic activity|developmental process|metabolic process|membrane-bounded organelle|organic substance metabolic process|intracellular|oxidoreductase activity|anatomical structure development|extracellular vesicle|cellular metabolic process|extracellular exosome|tissue development|cytoplasm|drug metabolic process|oxidoreductase activity, acting on NAD(P…	K00079	carbonyl reductase 1[1.1.1.197]	mmu01100|mmu05204|mmu00590|mmu00980	Metabolic pathways - Mus musculus (mouse)|Chemical carcinogenesis - Mus musculus (mouse)|Arachidonic acid metabolism - Mus musculus (mouse)|Metabolism of xenobiotics by cytochrome P450 - Mus musculus (mouse)	16:93607837-93610505	253	629	13.6939	34.9259	13.6939	34.9259	-1.35077	9.98175e-25	5.49881e-23	DOWN
ENSMUSG00000048126	Col6a3	collagen_type_VI_alpha_3	GO:0005623|GO:0009987|GO:0005576|GO:0005488|GO:0031012|GO:0032991|GO:0016020|GO:0008152|GO:0043227|GO:0019222|GO:0005886|GO:0005578|GO:0071704|GO:0048523|GO:0050794|GO:0071944|GO:0030234|GO:0009892|GO:0005615|GO:0043234|GO:0005515|GO:1903561|GO:0044237|GO:0070062|GO:0043086|GO:0050790|GO:0031324|GO:0019538|GO:0042383|GO:0005581|GO:0031982|GO:0004857|GO:0031323|GO:0044092|GO:0032269|GO:0051346|GO:…	cell|cellular process|extracellular region|binding|extracellular matrix|macromolecular complex|membrane|metabolic process|membrane-bounded organelle|regulation of metabolic process|plasma membrane|proteinaceous extracellular matrix|organic substance metabolic process|negative regulation of cellular process|regulation of cellular process|cell periphery|enzyme regulator activity|negative regulation…	K06238	collagen, type VI, alpha[-]	mmu04151|mmu04510|mmu04974|mmu04512	PI3K-Akt signaling pathway - Mus musculus (mouse)|Focal adhesion - Mus musculus (mouse)|Protein digestion and absorption - Mus musculus (mouse)|ECM-receptor interaction - Mus musculus (mouse)	1:90765923-90843971	161	434	0.788614	2.18082	0.788614	2.18082	-1.46748	1.02063e-24	5.60699e-23	DOWN
ENSMUSG00000039197	Adk	adenosine_kinase	GO:0050896|GO:0005623|GO:0009987|GO:0048511|GO:0005488|GO:0003824|GO:0002376|GO:0008152|GO:0043227|GO:0007155|GO:0019222|GO:0071704|GO:0002684|GO:0043229|GO:0016740|GO:0050794|GO:0006807|GO:0009058|GO:0005622|GO:0043167|GO:0097367|GO:0007623|GO:0044237|GO:0036094|GO:0002682|GO:0008283|GO:0097159|GO:0070661|GO:0032922|GO:0006793|GO:0046483|GO:0005737|GO:1901360|GO:0030155|GO:0050865|GO:0044249|GO:…	response to stimulus|cell|cellular process|rhythmic process|binding|catalytic activity|immune system process|metabolic process|membrane-bounded organelle|cell adhesion|regulation of metabolic process|organic substance metabolic process|positive regulation of immune system process|intracellular organelle|transferase activity|regulation of cellular process|nitrogen compound metabolic process|biosyn…	K00856	adenosine kinase[2.7.1.20]	mmu01100|mmu00230	Metabolic pathways - Mus musculus (mouse)|Purine metabolism - Mus musculus (mouse)	14:21052574-21448568	394	924	14.8118	35.6349	14.8118	35.6349	-1.26654	1.05144e-24	5.76035e-23	DOWN
ENSMUSG00000036880	Acaa2	acetyl_Coenzyme_A_acyltransferase_2_mitochondrial_3_oxoacyl_Coenzyme_A_thiolase_	GO:0050896|GO:0005623|GO:0009987|GO:0005576|GO:0023052|GO:0005488|GO:0003824|GO:0016020|GO:0008152|GO:0043227|GO:0031090|GO:0023051|GO:0071704|GO:0048523|GO:0043229|GO:0016740|GO:0050794|GO:0005622|GO:0051641|GO:0016043|GO:0006950|GO:0051716|GO:0051051|GO:0005515|GO:1903561|GO:0044237|GO:0023057|GO:0097159|GO:0070062|GO:0006810|GO:0033554|GO:0005737|GO:0016746|GO:0007154|GO:0090559|GO:0061024|GO:…	response to stimulus|cell|cellular process|extracellular region|signaling|binding|catalytic activity|membrane|metabolic process|membrane-bounded organelle|organelle membrane|regulation of signaling|organic substance metabolic process|negative regulation of cellular process|intracellular organelle|transferase activity|regulation of cellular process|intracellular|cellular localization|cellular comp…	K07508	acetyl-CoA acyltransferase 2[2.3.1.16]	mmu01100|mmu00280|mmu01212|mmu00071|mmu00062	Metabolic pathways - Mus musculus (mouse)|Valine, leucine and isoleucine degradation - Mus musculus (mouse)|Fatty acid metabolism - Mus musculus (mouse)|Fatty acid degradation - Mus musculus (mouse)|Fatty acid elongation - Mus musculus (mouse)	18:74779197-74806207	769	1709	33.9852	77.4812	33.9852	77.4812	-1.18894	1.07818e-24	5.89059e-23	DOWN
ENSMUSG00000056148	Rdh9	retinol_dehydrogenase_9	GO:0009987|GO:0003824|GO:0008152|GO:0042445|GO:0071704|GO:0009058|GO:0016491|GO:0044237|GO:0044249|GO:0055114|GO:0010817|GO:0016614|GO:0006082|GO:0006629|GO:0044255|GO:0006720|GO:0042573|GO:0008299|GO:0016616|GO:0008610|GO:0019752|GO:0004745|GO:0002138|GO:0016101|GO:0032787|GO:0042904|GO:0001523	cellular process|catalytic activity|metabolic process|hormone metabolic process|organic substance metabolic process|biosynthetic process|oxidoreductase activity|cellular metabolic process|cellular biosynthetic process|oxidation-reduction process|regulation of hormone levels|oxidoreductase activity, acting on CH-OH group of donors|organic acid metabolic process|lipid metabolic process|cellular lip…	K11154	retinol dehydrogenase 16 [EC:1.1.1.-][-]	mmu01100|mmu00830	Metabolic pathways - Mus musculus (mouse)|Retinol metabolism - Mus musculus (mouse)	10:127776386-127792697	24	133	0.363299	2.06538	0.363299	2.06538	-2.50718	1.14395e-24	6.23279e-23	DOWN
ENSMUSG00000067276	Capn6	calpain_6	GO:0005623|GO:0009987|GO:0005488|GO:0003824|GO:0008152|GO:0016787|GO:0071704|GO:0043229|GO:0050794|GO:0005622|GO:0016043|GO:0005515|GO:0005737|GO:0005874|GO:0008233|GO:0019538|GO:0008092|GO:0006996|GO:0032403|GO:0007017|GO:0051128|GO:0033043|GO:0008017|GO:0000226|GO:0007010|GO:0048471|GO:0005856|GO:0006508|GO:0015631|GO:0005876|GO:0005819|GO:0015630|GO:0001578|GO:0004175|GO:0051493|GO:0008234|GO:…	cell|cellular process|binding|catalytic activity|metabolic process|hydrolase activity|organic substance metabolic process|intracellular organelle|regulation of cellular process|intracellular|cellular component organization|protein binding|cytoplasm|microtubule|peptidase activity|protein metabolic process|cytoskeletal protein binding|organelle organization|protein complex binding|microtubule-based…	-	-	-	-	X:143802231-143827414	19	121	0.15705	1.02605	0.15705	1.02605	-2.7078	1.23041e-24	6.68555e-23	DOWN
ENSMUSG00000103094	Gm37558	predicted_gene_37558	-	-	-	-	-	-	3:69119742-69122724	504	23	11.3123	0.529585	11.3123	0.529585	4.41689	1.25314e-24	6.79049e-23	UP
ENSMUSG00000032204	Aqp9	aquaporin_9	GO:0050896|GO:0005215|GO:0005623|GO:0009987|GO:0032991|GO:0016020|GO:0031224|GO:0043227|GO:0005886|GO:0043229|GO:0005622|GO:0071944|GO:0016043|GO:0051716|GO:0043234|GO:0022857|GO:0019725|GO:0006810|GO:0010035|GO:0022891|GO:0042592|GO:0055085|GO:0005887|GO:0016323|GO:0010876|GO:0046930|GO:0031226|GO:0010243|GO:0043231|GO:0010033|GO:0032535|GO:0016021|GO:0034220|GO:0071310|GO:0015837|GO:0051591|GO:…	response to stimulus|transporter activity|cell|cellular process|macromolecular complex|membrane|intrinsic component of membrane|membrane-bounded organelle|plasma membrane|intracellular organelle|intracellular|cell periphery|cellular component organization|cellular response to stimulus|protein complex|transmembrane transporter activity|cellular homeostasis|transport|response to inorganic substance…	K09877	aquaporin-9[-]	mmu04976	Bile secretion - Mus musculus (mouse)	9:71110659-71168682	196	506	1.28808	3.41137	1.28808	3.41137	-1.40513	1.50997e-24	8.16e-23	DOWN
ENSMUSG00000022629	Kif21a	kinesin_family_member_21A	GO:0005623|GO:0009987|GO:0005488|GO:0003824|GO:0032991|GO:0008152|GO:0016787|GO:0043229|GO:0005622|GO:0043167|GO:0097367|GO:0042995|GO:0043234|GO:0005515|GO:0036094|GO:0097159|GO:0005737|GO:0005874|GO:0005875|GO:0036477|GO:0001882|GO:0016817|GO:0008092|GO:0000166|GO:0043005|GO:0006928|GO:0043168|GO:0032403|GO:0007017|GO:0017076|GO:0008017|GO:0001883|GO:0030425|GO:0007018|GO:0030424|GO:0016818|GO:…	cell|cellular process|binding|catalytic activity|macromolecular complex|metabolic process|hydrolase activity|intracellular organelle|intracellular|ion binding|carbohydrate derivative binding|cell projection|protein complex|protein binding|small molecule binding|organic cyclic compound binding|cytoplasm|microtubule|microtubule associated complex|somatodendritic compartment|nucleoside binding|hydro…	-	-	-	-	15:90933276-91049948	57	208	0.589405	2.20643	0.589405	2.20643	-1.90438	1.70328e-24	9.17972e-23	DOWN
ENSMUSG00000038521	C1s1	complement_component_1_s_subcomponent_1	GO:0050896|GO:0005576|GO:0005488|GO:0003824|GO:0002376|GO:0008152|GO:0043227|GO:0006955|GO:0016787|GO:0071704|GO:0002684|GO:0043167|GO:0072562|GO:0005615|GO:0002253|GO:0005515|GO:1903561|GO:0002682|GO:0070062|GO:0006959|GO:0050776|GO:0008233|GO:0019538|GO:0043169|GO:0042802|GO:0050778|GO:0006956|GO:0031982|GO:0017171|GO:0046872|GO:0008236|GO:0006508|GO:0005509|GO:0004252|GO:0004175	response to stimulus|extracellular region|binding|catalytic activity|immune system process|metabolic process|membrane-bounded organelle|immune response|hydrolase activity|organic substance metabolic process|positive regulation of immune system process|ion binding|blood microparticle|extracellular space|activation of immune response|protein binding|extracellular vesicle|regulation of immune system…	K01331	complement component 1, s subcomponent[3.4.21.42]	mmu05322|mmu04610|mmu05133|mmu05150	Systemic lupus erythematosus - Mus musculus (mouse)|Complement and coagulation cascades - Mus musculus (mouse)|Pertussis - Mus musculus (mouse)|Staphylococcus aureus infection - Mus musculus (mouse)	6:124530345-124542359	766	1688	10.0287	22.6714	10.0287	22.6714	-1.17674	1.87595e-24	1.0083e-22	DOWN
ENSMUSG00000029260	Ugt2b34	UDP_glucuronosyltransferase_2_family_polypeptide_B34	GO:0050896|GO:0005623|GO:0009987|GO:0003824|GO:0016020|GO:0008152|GO:0031224|GO:0043227|GO:0071704|GO:0043229|GO:0016740|GO:0009058|GO:0005622|GO:0051716|GO:0044237|GO:0009725|GO:0005975|GO:0016757|GO:0006082|GO:0043231|GO:0010033|GO:0009812|GO:0016021|GO:0071310|GO:0016758|GO:0005996|GO:0032870|GO:0008194|GO:0009813|GO:0052696|GO:0019752|GO:0015020|GO:0032787|GO:0019585|GO:0052695	response to stimulus|cell|cellular process|catalytic activity|membrane|metabolic process|intrinsic component of membrane|membrane-bounded organelle|organic substance metabolic process|intracellular organelle|transferase activity|biosynthetic process|intracellular|cellular response to stimulus|cellular metabolic process|response to hormone|carbohydrate metabolic process|transferase activity, trans…	K00699	glucuronosyltransferase[2.4.1.17]	mmu01100|mmu05204|mmu00830|mmu00140|mmu00982|mmu00980|mmu00500|mmu00983|mmu00860|mmu00040|mmu00053	Metabolic pathways - Mus musculus (mouse)|Chemical carcinogenesis - Mus musculus (mouse)|Retinol metabolism - Mus musculus (mouse)|Steroid hormone biosynthesis - Mus musculus (mouse)|Drug metabolism - cytochrome P450 - Mus musculus (mouse)|Metabolism of xenobiotics by cytochrome P450 - Mus musculus (mouse)|Starch and sucrose metabolism - Mus musculus (mouse)|Drug metabolism - other enzymes - Mus …	5:86889767-86906937	389	905	4.16921	9.95048	4.16921	9.95048	-1.25499	2.04333e-24	1.0953e-22	DOWN
ENSMUSG00000024164	C3	complement_component_3	GO:0050896|GO:0009987|GO:0005576|GO:0023052|GO:0005488|GO:0002376|GO:0032502|GO:0008152|GO:0040007|GO:0048646|GO:0010884|GO:0043227|GO:0006955|GO:0019222|GO:0023051|GO:0009653|GO:0071704|GO:0002684|GO:0048523|GO:0051050|GO:0009893|GO:0009605|GO:0045927|GO:0050794|GO:0009058|GO:0002507|GO:0016043|GO:0030234|GO:0009892|GO:0006950|GO:0072562|GO:0051716|GO:0005615|GO:0008289|GO:0048037|GO:0002253|GO:…	response to stimulus|cellular process|extracellular region|signaling|binding|immune system process|developmental process|metabolic process|growth|anatomical structure formation involved in morphogenesis|positive regulation of lipid storage|membrane-bounded organelle|immune response|regulation of metabolic process|regulation of signaling|anatomical structure morphogenesis|organic substance metabol…	K03990	complement component 3[-]	mmu05203|mmu05168|mmu04145|mmu05152|mmu05322|mmu05142|mmu04610|mmu05133|mmu05140|mmu05134|mmu05150	Viral carcinogenesis - Mus musculus (mouse)|Herpes simplex infection - Mus musculus (mouse)|Phagosome - Mus musculus (mouse)|Tuberculosis - Mus musculus (mouse)|Systemic lupus erythematosus - Mus musculus (mouse)|Chagas disease (American trypanosomiasis) - Mus musculus (mouse)|Complement and coagulation cascades - Mus musculus (mouse)|Pertussis - Mus musculus (mouse)|Leishmaniasis - Mus musculus …	17:57203970-57228136	19763	40807	232.959	493.461	232.959	493.461	-1.08286	2.26614e-24	1.21147e-22	DOWN
ENSMUSG00000015083	C8g	complement_component_8_gamma_polypeptide	GO:0050896|GO:0005623|GO:0009987|GO:0005576|GO:0005488|GO:0002376|GO:0032991|GO:0016020|GO:0008152|GO:0031224|GO:0043227|GO:0006955|GO:0019835|GO:0005886|GO:0071704|GO:0002684|GO:0071944|GO:0006950|GO:0072562|GO:0005615|GO:0008289|GO:0043234|GO:0002253|GO:0005515|GO:1903561|GO:0036094|GO:0002682|GO:0070062|GO:0006959|GO:0050776|GO:0006952|GO:0019538|GO:0002443|GO:0019842|GO:0043178|GO:0005887|GO:…	response to stimulus|cell|cellular process|extracellular region|binding|immune system process|macromolecular complex|membrane|metabolic process|intrinsic component of membrane|membrane-bounded organelle|immune response|cytolysis|plasma membrane|organic substance metabolic process|positive regulation of immune system process|cell periphery|response to stress|blood microparticle|extracellular space…	K03999	complement component 8 subunit gamma[-]	mmu05322|mmu05146|mmu04610|mmu05020	Systemic lupus erythematosus - Mus musculus (mouse)|Amoebiasis - Mus musculus (mouse)|Complement and coagulation cascades - Mus musculus (mouse)|Prion diseases - Mus musculus (mouse)	2:25498651-25501719	221	555	4.69739	12.1018	4.69739	12.1018	-1.36529	2.42624e-24	1.29358e-22	DOWN
ENSMUSG00000029368	Alb	albumin	GO:0050896|GO:0005623|GO:0009987|GO:0048511|GO:0005576|GO:0005488|GO:0031012|GO:0032991|GO:0007610|GO:0042752|GO:0008144|GO:0007622|GO:0043227|GO:0019835|GO:0015643|GO:0005578|GO:0050795|GO:0048523|GO:0043229|GO:0009605|GO:0050794|GO:0005622|GO:0043167|GO:0044708|GO:0051641|GO:0006950|GO:0072562|GO:0007623|GO:0051716|GO:0005615|GO:0008289|GO:0048037|GO:0005604|GO:0043234|GO:0005515|GO:1903561|GO:…	response to stimulus|cell|cellular process|rhythmic process|extracellular region|binding|extracellular matrix|macromolecular complex|behavior|regulation of circadian rhythm|drug binding|rhythmic behavior|membrane-bounded organelle|cytolysis|toxic substance binding|proteinaceous extracellular matrix|regulation of behavior|negative regulation of cellular process|intracellular organelle|response to …	-	-	-	-	5:90460897-90476602	113194	232426	2956.99	6228.78	2956.99	6228.78	-1.07482	2.93045e-24	1.55823e-22	DOWN
ENSMUSG00000022037	Clu	clusterin	GO:0022414|GO:0050896|GO:0005623|GO:0009987|GO:0048511|GO:0005576|GO:0023052|GO:0005488|GO:0000003|GO:0031012|GO:0002376|GO:0032991|GO:0016020|GO:0032502|GO:0008152|GO:0051707|GO:0044089|GO:0009607|GO:0030427|GO:0043227|GO:0032994|GO:0031090|GO:0019222|GO:0023051|GO:0009653|GO:0071704|GO:0048523|GO:0043229|GO:0009893|GO:0009605|GO:0050794|GO:0006807|GO:0009058|GO:0005622|GO:0009986|GO:0048609|GO:…	reproductive process|response to stimulus|cell|cellular process|rhythmic process|extracellular region|signaling|binding|reproduction|extracellular matrix|immune system process|macromolecular complex|membrane|developmental process|metabolic process|response to other organism|positive regulation of cellular component biogenesis|response to biotic stimulus|site of polarized growth|membrane-bounded o…	K17252	clusterin[-]	mmu04610	Complement and coagulation cascades - Mus musculus (mouse)	14:65968483-65981548	3374	6980	40.0394	84.9746	40.0394	84.9746	-1.08561	3.59493e-24	1.90646e-22	DOWN
ENSMUSG00000001435	Col18a1	collagen_type_XVIII_alpha_1	GO:0050896|GO:0009987|GO:0005576|GO:0005198|GO:0005488|GO:0031012|GO:0032991|GO:0032502|GO:0040011|GO:0048646|GO:0043227|GO:0007155|GO:0009653|GO:0005578|GO:0048870|GO:0050794|GO:0043167|GO:0016043|GO:0006950|GO:0005615|GO:0005604|GO:0043234|GO:0040017|GO:0048856|GO:0005515|GO:1903561|GO:0040012|GO:0008283|GO:0070062|GO:0051272|GO:0009888|GO:2000147|GO:0010035|GO:0008219|GO:0043169|GO:0042802|GO:…	response to stimulus|cellular process|extracellular region|structural molecule activity|binding|extracellular matrix|macromolecular complex|developmental process|locomotion|anatomical structure formation involved in morphogenesis|membrane-bounded organelle|cell adhesion|anatomical structure morphogenesis|proteinaceous extracellular matrix|cell motility|regulation of cellular process|ion binding|c…	K06823	collagen, type XVIII, alpha[-]	mmu04974	Protein digestion and absorption - Mus musculus (mouse)	10:77052178-77166548	1991	4140	11.8884	25.3598	11.8884	25.3598	-1.09298	4.1928e-24	2.21761e-22	DOWN
ENSMUSG00000022809	Nr1i2	nuclear_receptor_subfamily_1_group_I_member_2	GO:0050896|GO:0001071|GO:0005623|GO:0009987|GO:0023052|GO:0005488|GO:0004871|GO:0008152|GO:0008144|GO:0003700|GO:0004879|GO:0043227|GO:0019222|GO:0071704|GO:0048523|GO:0043229|GO:0009893|GO:0050794|GO:0006807|GO:0009058|GO:0038023|GO:0005622|GO:0043167|GO:0009892|GO:0051716|GO:0004872|GO:0005515|GO:0044237|GO:0009056|GO:0097159|GO:0009410|GO:0006810|GO:0046483|GO:0009725|GO:0000981|GO:1901360|GO:…	response to stimulus|nucleic acid binding transcription factor activity|cell|cellular process|signaling|binding|signal transducer activity|metabolic process|drug binding|transcription factor activity, sequence-specific DNA binding|RNA polymerase II transcription factor activity, ligand-activated sequence-specific DNA binding|membrane-bounded organelle|regulation of metabolic process|organic subst…	-	-	-	-	16:38248323-38294824	41	170	1.07525	4.57367	1.07525	4.57367	-2.08868	4.26593e-24	2.25031e-22	DOWN
ENSMUSG00000046352	Gjb2	gap_junction_protein_beta_2	GO:0022414|GO:0050896|GO:0005215|GO:0030054|GO:0005623|GO:0009987|GO:0023052|GO:0005488|GO:0000003|GO:0032991|GO:0016020|GO:0032502|GO:0031224|GO:0005911|GO:0005886|GO:0005622|GO:0048609|GO:0071944|GO:0016043|GO:0003006|GO:0006950|GO:0044702|GO:0051716|GO:0043234|GO:0048856|GO:0005515|GO:0022857|GO:0001893|GO:0007548|GO:0006979|GO:0006810|GO:0033554|GO:0009888|GO:0009725|GO:0005737|GO:0007154|GO:…	reproductive process|response to stimulus|transporter activity|cell junction|cell|cellular process|signaling|binding|reproduction|macromolecular complex|membrane|developmental process|intrinsic component of membrane|cell-cell junction|plasma membrane|intracellular|multicellular organismal reproductive process|cell periphery|cellular component organization|developmental process involved in reprodu…	-	-	-	-	14:57098600-57104702	106	310	2.94975	8.84979	2.94975	8.84979	-1.58505	4.97861e-24	2.6193e-22	DOWN
ENSMUSG00000028158	Mttp	microsomal_triglyceride_transfer_protein	GO:0050896|GO:0005215|GO:0005623|GO:0009987|GO:0048511|GO:0005488|GO:0032991|GO:0016020|GO:0008152|GO:0043227|GO:0005886|GO:0071704|GO:0043229|GO:0009058|GO:0005622|GO:0071944|GO:0012505|GO:0016043|GO:0042995|GO:0007623|GO:0008289|GO:0043234|GO:0005515|GO:0044237|GO:0097006|GO:0006810|GO:0005783|GO:0005737|GO:1901360|GO:0010035|GO:0005794|GO:0044249|GO:0042592|GO:0019538|GO:0034185|GO:0043235|GO:…	response to stimulus|transporter activity|cell|cellular process|rhythmic process|binding|macromolecular complex|membrane|metabolic process|membrane-bounded organelle|plasma membrane|organic substance metabolic process|intracellular organelle|biosynthetic process|intracellular|cell periphery|endomembrane system|cellular component organization|cell projection|circadian rhythm|lipid binding|protein …	K14463	microsomal triglyceride transfer protein large subunit[-]	mmu04975	Fat digestion and absorption - Mus musculus (mouse)	3:138089854-138144968	628	1376	6.3727	14.3243	6.3727	14.3243	-1.16849	5.52959e-24	2.9015e-22	DOWN
ENSMUSG00000025871	4833439L19Rik	RIKEN_cDNA_4833439L19_gene	GO:0005623|GO:0003824|GO:0008152|GO:0005622|GO:0016491|GO:0005737|GO:0055114	cell|catalytic activity|metabolic process|intracellular|oxidoreductase activity|cytoplasm|oxidation-reduction process	-	-	-	-	13:54551218-54565435	238	580	2.18288	5.45723	2.18288	5.45723	-1.32193	6.20353e-24	3.24657e-22	DOWN
ENSMUSG00000026417	Pigr	polymeric_immunoglobulin_receptor	GO:0050896|GO:0005623|GO:0009987|GO:0005576|GO:0023052|GO:0005488|GO:0004871|GO:0002376|GO:0032991|GO:0016020|GO:0031224|GO:0043227|GO:0006955|GO:0005886|GO:0050794|GO:0038023|GO:0051641|GO:0071944|GO:0016043|GO:0051716|GO:0005615|GO:0004872|GO:0043234|GO:0051606|GO:0005515|GO:1903561|GO:0002682|GO:0070062|GO:0006810|GO:0050776|GO:0048871|GO:0007154|GO:0042592|GO:0061024|GO:0043235|GO:0007165|GO:…	response to stimulus|cell|cellular process|extracellular region|signaling|binding|signal transducer activity|immune system process|macromolecular complex|membrane|intrinsic component of membrane|membrane-bounded organelle|immune response|plasma membrane|regulation of cellular process|signaling receptor activity|cellular localization|cell periphery|cellular component organization|cellular response…	K13073	polymeric immunoglobulin receptor[-]	mmu04672	Intestinal immune network for IgA production - Mus musculus (mouse)	1:130826684-130852249	2983	6124	44.5314	93.7863	44.5314	93.7863	-1.07455	6.43098e-24	3.35677e-22	DOWN
ENSMUSG00000067225	Cyp2c54	cytochrome_P450_family_2_subfamily_c_polypeptide_54	GO:0050896|GO:0005623|GO:0009987|GO:0005488|GO:0003824|GO:0016020|GO:0008152|GO:0043227|GO:0005789|GO:0031090|GO:0071704|GO:0043229|GO:0005622|GO:0043167|GO:0012505|GO:0016491|GO:0051716|GO:0044237|GO:0019825|GO:0042175|GO:0009056|GO:0097159|GO:0009410|GO:0016705|GO:0005783|GO:0005737|GO:0098588|GO:0017144|GO:0043169|GO:0055114|GO:0006805|GO:0004497|GO:0006082|GO:0046906|GO:0043231|GO:0006629|GO:…	response to stimulus|cell|cellular process|binding|catalytic activity|membrane|metabolic process|membrane-bounded organelle|endoplasmic reticulum membrane|organelle membrane|organic substance metabolic process|intracellular organelle|intracellular|ion binding|endomembrane system|oxidoreductase activity|cellular response to stimulus|cellular metabolic process|oxygen binding|nuclear outer membrane-…	K07413	cytochrome P450, family 2, subfamily C[1.14.14.1]	mmu01100|mmu04726|mmu04750|mmu05204|mmu00590|mmu00830|mmu00140|mmu00591	Metabolic pathways - Mus musculus (mouse)|Serotonergic synapse - Mus musculus (mouse)|Inflammatory mediator regulation of TRP channels - Mus musculus (mouse)|Chemical carcinogenesis - Mus musculus (mouse)|Arachidonic acid metabolism - Mus musculus (mouse)|Retinol metabolism - Mus musculus (mouse)|Steroid hormone biosynthesis - Mus musculus (mouse)|Linoleic acid metabolism - Mus musculus (mouse)	19:40037941-40073811	98	290	3.70917	11.26	3.70917	11.26	-1.60204	6.57552e-24	3.42323e-22	DOWN
ENSMUSG00000058207	Serpina3k	serine_or_cysteine_peptidase_inhibitor_clade_A_member_3K	-	-	-	-	-	-	12:104338486-104346144	12885	26183	419.397	874.283	419.397	874.283	-1.05978	6.72067e-24	3.48966e-22	DOWN
ENSMUSG00000031958	Ldhd	lactate_dehydrogenase_D	GO:0005623|GO:0009987|GO:0005488|GO:0003824|GO:0016020|GO:0008152|GO:0043227|GO:0031090|GO:0071704|GO:0043229|GO:0006807|GO:0009058|GO:0005622|GO:0043167|GO:0016491|GO:0048037|GO:0005515|GO:0044237|GO:0036094|GO:0097159|GO:0006793|GO:0046483|GO:0005737|GO:1901360|GO:0044249|GO:0019866|GO:0055114|GO:0031966|GO:0050662|GO:0000166|GO:0006725|GO:0006139|GO:0019637|GO:0016614|GO:0043168|GO:0043231|GO:…	cell|cellular process|binding|catalytic activity|membrane|metabolic process|membrane-bounded organelle|organelle membrane|organic substance metabolic process|intracellular organelle|nitrogen compound metabolic process|biosynthetic process|intracellular|ion binding|oxidoreductase activity|cofactor binding|protein binding|cellular metabolic process|small molecule binding|organic cyclic compound bin…	K00102	D-lactate dehydrogenase (cytochrome)[1.1.2.4]	mmu00620	Pyruvate metabolism - Mus musculus (mouse)	8:111623785-111630374	68	228	0.51486	1.77093	0.51486	1.77093	-1.78226	8.43945e-24	4.37071e-22	DOWN
[truncated: 3,847 more rows]
